# Supplementary material for: Control of compound leaf patterning by MULTI-PINNATE LEAF1 (MPL1) in chickpea
Source: Nat Commun. 2023 Dec 7;14:8088. doi: 10.1038/s41467-023-43975-9 (PMC10703836; doi:10.1038/s41467-023-43975-9)
Supplement: Supplementary file 4 — Supplementary Data 1 [file 41467_2023_43975_MOESM4_ESM.xlsx]

## Sheet: Supplementary Data 1
Supplementary Data 1. The information of 5 candidate genes on chromosome 8 by BSA-analysis.
	Variant	Gene ID	Chromosome	Position	Position	Ref	Alt	Effect			mut	mut-mix	wt	wt-mix	mut	mut-mix	wt	wt-mix
line1024270	nonsynonymous SNV	Ca_02416.v1.0:Ca_02416.v1.0.492:exon1:c.A173G:p.E58G,	Ca8	1871359	1871359	A	G	SNP	.	2672.88	1|1	1|1	0|0	0|1	0|32	0|48	23|0	31|4
line1024540	synonymous SNV	Ca_02372.v1.0:Ca_02372.v1.0.492:exon3:c.A105G:p.E35E,	Ca8	2212200	2212200	A	G	SNP	.	2268.88	1|1	1|1	0|0	0|1	0|31	0|29	28|0	45|9
line1024596	synonymous SNV	Ca_02363.v1.0:Ca_02363.v1.0.492:exon3:c.C729T:p.P243P,	Ca8	2268177	2268177	G	A	SNP	.	2290.88	1|1	1|1	0|0	0|1	0|24	0|34	32|0	19|8
line1025049	frameshift deletion	Ca_02268.v1.0:Ca_02268.v1.0.492:exon1:c.636_649del:p.R212fs,	Ca8	3108264	3108277	CTTGGGGCATAAGC	-	Deletion	.	8136.84	1|1	1|1	0|0	0|1	0|18	0|26	32|0	34|7
line1025050	nonsynonymous SNV	Ca_02268.v1.0:Ca_02268.v1.0.492:exon1:c.C650T:p.P217L,	Ca8	3108278	3108278	C	T	SNP	.	1726.88	1|1	1|1	0|0	0|1	0|18	0|26	35|0	31|7
line1025516	nonsynonymous SNV	Ca_02226.v1.0:Ca_02226.v1.0.492:exon1:c.T469A:p.F157I,	Ca8	3522068	3522068	A	T	SNP	.	3368.88	1|1	1|1	0|0	0|1	0|47	0|46	32|0	30|13
