# Supplementary material for: Control of compound leaf patterning by MULTI-PINNATE LEAF1 (MPL1) in chickpea
Source: Nat Commun. 2023 Dec 7;14:8088. doi: 10.1038/s41467-023-43975-9 (PMC10703836; doi:10.1038/s41467-023-43975-9)
Supplement: Supplementary file 5 — Supplementary Data 2 [file 41467_2023_43975_MOESM5_ESM.xlsx]

## Sheet: Supplementary Data 2
Supplementary Data 2. RNA-seq read statistics of WT and mpl1-1 samples.
Sample	Raw_Reads	Clean_Reads	GC(%)	Q30(%)	Mapped Reads
WT#1	49521102	47899398	42.76	93.96	46567308(97.22%)
WT#2	50482770	49321444	42.59	94.06	47865312(97.05%)
WT#3	50032748	48822504	42.67	93.38	47427835(97.14%)
mpl1-1#1	49931102	49336486	42.39	93.76	47959868(97.21%)
mpl1-1#2	55393382	54461974	42.45	93.13	50986724(93.62%)
mpl1-1#3	52997070	52136216	42.33	94.08	50736252(97.31%)
