# Supplementary material for: Control of compound leaf patterning by MULTI-PINNATE LEAF1 (MPL1) in chickpea
Source: Nat Commun. 2023 Dec 7;14:8088. doi: 10.1038/s41467-023-43975-9 (PMC10703836; doi:10.1038/s41467-023-43975-9)
Supplement: Supplementary file 6 — Supplementary Data 3 [file 41467_2023_43975_MOESM6_ESM.xlsx]

## Sheet: Supplementary Data 3
Supplementary Data 3. 656 significantly down-regulated genes in the mpl1-1 mutant compared to WT (log2FoldChange<= -1, padj<=0.05).
gene_id	mpl1-1#1	mpl1-1#2	mpl1-1#3	WT#1	WT#2	WT#3	mpl1-1	WT	log2FoldChange	pvalue	padj	gene_name	gene_chr	gene_start	gene_end	gene_strand	gene_length	gene_biotype	gene_description	tf_family
101498777	253.049	179.332	148.348	3014.21	2698.45	2992.59	193.576	2901.75	-3.90656	4.1765e-123	2.98536e-119	LOC101498777	NC_021165.1	57545824	57549004	+	1314	protein_coding	fructokinase-2 && sp|Q42896|SCRK2_SOLLC Fructokinase-2 OS=Solanum lycopersicum OX=4081 GN=FRK2 PE=2 SV=2 && PF00294:pfkB family carbohydrate kinase	PfkB
101498407	42.9529	60.3872	46.7023	1200.98	906.519	1089.36	50.0141	1065.62	-4.41226	8.44928e-119	4.52966e-115	LOC101498407	NC_021163.1	47426448	47430386	-	1782	protein_coding	protein DETOXIFICATION 33 && sp|Q9SX83|DTX33_ARATH Protein DETOXIFICATION 33 OS=Arabidopsis thaliana OX=3702 GN=DTX33 PE=2 SV=1 && PF01554:MatE	MatE
101502405	81.237	83.2611	97.9833	2703.05	1485.89	2261.06	87.4938	2150	-4.61867	8.06344e-115	2.88187e-111	LOC101502405	NC_021166.1	31590347	31591863	-	1255	protein_coding	inorganic pyrophosphatase 2-like && sp|Q9FZ62|PPSP2_ARATH Inorganic pyrophosphatase 2 OS=Arabidopsis thaliana OX=3702 GN=At1g17710 PE=2 SV=1 && PF06888:Putative Phosphatase	-
101511551	21.4764	32.0235	45.7866	818.191	793.6	1039.75	33.0955	883.847	-4.73735	1.59354e-100	3.41718e-97	LOC101511551	NW_004518119.1	92497	95697	-	2399	protein_coding	heat shock protein 83 && sp|P51819|HSP83_IPONI Heat shock protein 83 OS=Ipomoea nil OX=35883 GN=HSP83A PE=2 SV=1 && PF00183:Hsp90 protein|PF02518:Histidine kinase-, DNA gyrase B-, and HSP90-like ATPase	HATPase_c
101513808	33.6153	20.1291	18.3146	644.703	560.374	551.016	24.0197	585.364	-4.60934	3.18796e-87	5.69688e-84	LOC101513808	NC_021164.1	42022002	42023667	-	1526	protein_coding	chalcone synthase 1B && sp|P51082|CHSB_PEA Chalcone synthase 1B OS=Pisum sativum OX=3888 GN=CHS-1B PE=3 SV=1 && PF00195:Chalcone and stilbene synthases, N-terminal domain|PF02797:Chalcone and stilbene synthases, C-terminal domain	Chal_sti_synt_N
105851463	468.747	344.024	377.281	3532.43	2472.61	3104.48	396.684	3036.51	-2.93647	7.21568e-76	1.19025e-72	LOC105851463	NW_004518855.1	51726	52466	-	648	lncRNA	uncharacterized LOC105851463 && - && -	-
101501931	244.645	322.065	404.753	2475.84	2205.62	2535.52	323.821	2405.66	-2.89282	1.19152e-70	1.82507e-67	LOC101501931	NC_021165.1	26638762	26641344	-	2267	protein_coding	heat shock cognate 70 kDa protein 2 && sp|P27322|HSP72_SOLLC Heat shock cognate 70 kDa protein 2 OS=Solanum lycopersicum OX=4081 GN=HSC-2 PE=2 SV=1 && PF00012:Hsp70 protein	HSP70
101502205	183.017	172.012	194.135	2992.94	1444.73	2290.62	183.055	2242.77	-3.61478	3.26315e-68	4.665e-65	LOC101502205	NC_021162.1	25461795	25464551	-	1499	protein_coding	glycerophosphodiester phosphodiesterase GDPD1%2C chloroplastic-like && sp|Q9SGA2|GDPD1_ARATH Glycerophosphodiester phosphodiesterase GDPD1, chloroplastic OS=Arabidopsis thaliana OX=3702 GN=GDPD1 PE=1 SV=1 && PF03009:Glycerophosphoryl diester phosphodiesterase family	-
101501234	38.2841	31.1085	42.1236	867.439	449.566	676.63	37.1721	664.545	-4.1598	8.09945e-63	1.08553e-59	LOC101501234	NC_021166.1	31586267	31588464	+	1195	protein_coding	inorganic pyrophosphatase 2-like && sp|Q9FZ62|PPSP2_ARATH Inorganic pyrophosphatase 2 OS=Arabidopsis thaliana OX=3702 GN=At1g17710 PE=2 SV=1 && PF06888:Putative Phosphatase	-
101510517	403.384	376.962	371.787	1844.57	1541.82	1857.83	384.044	1748.07	-2.18642	1.04233e-62	1.31481e-59	LOC101510517	NC_021160.1	14854360	14860306	+	1813	protein_coding	fatty acyl-CoA reductase 3-like && sp|Q93ZB9|FACR3_ARATH Fatty acyl-CoA reductase 3 OS=Arabidopsis thaliana OX=3702 GN=FAR3 PE=1 SV=1 && PF03015:Male sterility protein|PF07993:Male sterility protein	NAD_binding_4
101503928	76.5682	122.604	119.045	803.64	738.723	808.579	106.073	783.647	-2.88422	3.87848e-59	4.62056e-56	LOC101503928	NC_021162.1	39838932	39849052	+	3679	protein_coding	ATPase 10%2C plasma membrane-type%2C transcript variant X2 && sp|Q43128|PMA10_ARATH ATPase 10, plasma membrane-type OS=Arabidopsis thaliana OX=3702 GN=AHA10 PE=2 SV=2 && PF00122:E1-E2 ATPase|PF00690:Cation transporter/ATPase, N-terminus|PF00702:haloacid dehalogenase-like hydrolase	E1-E2_ATPase
101493165	454.74	435.52	393.764	2216.17	1701.17	2146.01	428.008	2021.12	-2.23941	1.80026e-57	2.03183e-54	LOC101493165	NW_004515683.1	201550	204656	-	1257	protein_coding	purple acid phosphatase 17-like && sp|Q9SCX8|PPA17_ARATH Purple acid phosphatase 17 OS=Arabidopsis thaliana OX=3702 GN=PAP17 PE=2 SV=1 && PF00149:Calcineurin-like phosphoesterase	Metallophos
101491984	33.6153	45.7479	44.8708	485.766	395.745	406.4	41.4113	429.304	-3.37252	2.04299e-57	2.19049e-54	LOC101491984	NC_021163.1	48014626	48018743	-	1424	protein_coding	dihydroflavonol 4-reductase-like && sp|Q9XES5|DFRA_MALDO Bifunctional dihydroflavonol 4-reductase/flavanone 4-reductase OS=Malus domestica OX=3750 GN=DFR PE=1 SV=1 && PF01370:NAD dependent epimerase/dehydratase family	Epimerase
101508902	47.6217	37.5132	74.1742	612.244	568.817	505.626	53.1031	562.229	-3.40374	2.2365e-56	2.28378e-53	LOC101508902	NC_021165.1	57735853	57737538	-	723	protein_coding	diphthamide biosynthesis protein 3-like && sp|Q6VUC1|DPH3_CRIGR DPH3 homolog OS=Cricetulus griseus OX=10029 GN=DPH3 PE=3 SV=1 && -	-
101493377	93.3759	89.6658	122.708	813.713	604.698	709.354	101.917	709.255	-2.79836	2.83484e-53	2.64305e-50	LOC101493377	NC_021166.1	45500120	45501878	-	724	protein_coding	MLP-like protein 43 && sp|Q06394|ML146_PAPSO Major latex protein 146 OS=Papaver somniferum OX=3469 GN=MLP146 PE=2 SV=1 && PF00407:Pathogenesis-related protein Bet v 1 family	-
101513622	46.6879	60.3872	43.0394	345.856	393.634	348.343	50.0382	362.611	-2.85715	1.8398e-43	1.12722e-40	LOC101513622	NC_021165.1	29304001	29309903	-	3473	protein_coding	protein argonaute 5%2C transcript variant X1 && sp|Q9SJK3|AGO5_ARATH Protein argonaute 5 OS=Arabidopsis thaliana OX=3702 GN=AGO5 PE=1 SV=2 && PF02170:PAZ domain|PF16488:Argonaute linker 2 domain|PF08699:Argonaute linker 1 domain|PF16486:N-terminal domain of argonaute|PF16487:Mid domain of argonaute|PF02171:Piwi domain	Piwi
101511544	147.534	103.39	138.275	1169.64	660.63	979.583	129.733	936.619	-2.85191	7.81841e-43	4.65716e-40	LOC101511544	NW_004516937.1	93646	94804	+	666	lncRNA	uncharacterized LOC101511544%2C transcript variant X1 && - && -	-
101501663	5.60255	3.65983	0	324.59	329.26	335.676	3.08746	329.842	-6.74629	8.57301e-43	4.96864e-40	LOC101501663	NC_021162.1	6962754	6968193	+	1707	protein_coding	protein ROOT INITIATION DEFECTIVE 3-like && sp|Q9M3B4|RID3_ARATH Protein ROOT INITIATION DEFECTIVE 3 OS=Arabidopsis thaliana OX=3702 GN=RID3 PE=1 SV=1 && PF00400:WD domain, G-beta repeat	WD40
101506071	319.345	232.399	247.247	1719.21	1100.7	1610.82	266.331	1476.91	-2.4714	3.89891e-42	2.20022e-39	LOC101506071	NC_021162.1	31010618	31016187	+	2124	protein_coding	phospholipase A1-Igamma2%2C chloroplastic-like && sp|Q3EBR6|PLA16_ARATH Phospholipase A1-Igamma2, chloroplastic OS=Arabidopsis thaliana OX=3702 GN=DALL3 PE=1 SV=2 && PF01764:Lipase (class 3)	Lipase_3
101511270	11.2051	16.4692	21.0618	263.03	208.953	297.675	16.2454	256.553	-3.97919	4.86131e-42	2.67297e-39	LOC101511270	NC_021166.1	4658569	4659400	+	737	protein_coding	ABA-responsive protein ABR18-like && sp|Q06930|ABR18_PEA ABA-responsive protein ABR18 OS=Pisum sativum OX=3888 PE=2 SV=1 && PF00407:Pathogenesis-related protein Bet v 1 family	-
101513877	707.789	593.807	447.793	3431.7	2440.95	2756.13	583.13	2876.26	-2.30235	3.90115e-41	1.99182e-38	LOC101513877	NC_021162.1	19563903	19567203	-	1124	protein_coding	GDSL esterase/lipase CPRD49-like && sp|Q9SRM5|CPR49_ARATH GDSL esterase/lipase CPRD49 OS=Arabidopsis thaliana OX=3702 GN=CPRD49 PE=2 SV=1 && PF13472:GDSL-like Lipase/Acylhydrolase family	-
101515682	1554.71	1223.3	1201.44	5509.07	4328.92	4590.74	1326.48	4809.58	-1.85832	4.74936e-40	2.31467e-37	LOC101515682	NC_021165.1	2688924	2692209	-	1571	protein_coding	aspartate-semialdehyde dehydrogenase && sp|Q55512|DHAS_SYNY3 Aspartate-semialdehyde dehydrogenase OS=Synechocystis sp. (strain PCC 6803 / Kazusa) OX=1111708 GN=asd PE=3 SV=2 && PF01118:Semialdehyde dehydrogenase, NAD binding domain|PF02774:Semialdehyde dehydrogenase, dimerisation domain	-
101514211	414.589	336.704	534.787	2894.45	2128.58	1849.39	428.693	2290.8	-2.41767	1.77085e-38	8.07959e-36	LOC101514211	NC_021161.1	30965426	30966024	-	494	lncRNA	uncharacterized LOC101514211 && - && -	-
101494701	810.502	769.479	791.192	2065.06	2220.39	2129.12	790.391	2138.19	-1.43584	1.99199e-38	8.8992e-36	LOC101494701	NC_021165.1	9822187	9825441	-	1572	protein_coding	large ribosomal RNA subunit accumulation protein YCED homolog 1%2C chloroplastic-like && sp|Q9LT27|YCED1_ARATH Large ribosomal RNA subunit accumulation protein YCED homolog 1, chloroplastic OS=Arabidopsis thaliana OX=3702 GN=At3g19810 PE=2 SV=1 && PF02620:Large ribosomal RNA subunit accumulation protein YceD	-
101495076	920.686	892.998	755.478	2773.57	2400.85	2630.52	856.387	2601.65	-1.60308	1.63366e-37	7.00643e-35	LOC101495076	NC_021162.1	727209	729681	+	1533	protein_coding	beta-amyrin 24-hydroxylase-like && sp|Q9XHC6|C93E1_SOYBN Beta-amyrin 24-hydroxylase OS=Glycine max OX=3847 GN=CYP93E1 PE=1 SV=1 && PF00067:Cytochrome P450	p450
101506130	29.8803	16.4692	15.5674	418.609	205.787	347.288	20.639	323.895	-3.97363	1.95103e-37	8.20352e-35	UGT79B25	NC_021160.1	15685871	15687759	-	1521	protein_coding	UDP-glycosyltransferase 79B30 && sp|A0A2R6QXF8|F3GGT_ACTCC Cyanidin 3-O-galactoside 2''-O-xylosyltransferase FGGT1 OS=Actinidia chinensis var. chinensis OX=1590841 GN=F3GGT1 PE=1 SV=2 && PF00201:UDP-glucoronosyl and UDP-glucosyl transferase	UDPGT
101489208	195.156	137.244	177.652	749.915	679.625	692.464	170.017	707.335	-2.05694	9.17164e-37	3.57594e-34	LOC101489208	NC_021165.1	2714708	2716759	+	1085	protein_coding	vacuolar iron transporter 1 && sp|Q9ZUA5|VIT1_ARATH Vacuolar iron transporter 1 OS=Arabidopsis thaliana OX=3702 GN=VIT1 PE=1 SV=1 && PF01988:VIT family	DUF125
101495474	4680	4324.09	3803.03	17619.6	12139.3	14573.4	4269.04	14777.5	-1.7914	1.22884e-35	4.70557e-33	CYP93C3	NC_021165.1	17441713	17443770	+	1951	protein_coding	isoflavone synthase && sp|Q9SXS3|C93C2_GLYEC 2-hydroxyisoflavanone synthase OS=Glycyrrhiza echinata OX=46348 GN=CYP93C2 PE=1 SV=1 && PF00067:Cytochrome P450	p450
101513888	382.841	291.871	262.815	1385.66	1132.36	1186.48	312.509	1234.83	-1.9825	3.72184e-35	1.4002e-32	LOC101513888	NW_004515837.1	62323	68232	-	1438	protein_coding	phosphoglycerate mutase-like protein 1%2C transcript variant X1 && sp|Q9FGF0|PGML1_ARATH Phosphoglycerate mutase-like protein 1 OS=Arabidopsis thaliana OX=3702 GN=At5g64460 PE=2 SV=1 && PF00300:Histidine phosphatase superfamily (branch 1)	-
101511589	118.587	129.009	152.927	690.593	544.545	906.748	133.508	713.962	-2.41875	2.43451e-34	8.8484e-32	LOC101511589	NC_021166.1	4661637	4662370	-	636	protein_coding	ABA-responsive protein ABR18-like && sp|Q06930|ABR18_PEA ABA-responsive protein ABR18 OS=Pisum sativum OX=3888 PE=2 SV=1 && PF00407:Pathogenesis-related protein Bet v 1 family	-
101501606	4.66879	8.23461	6.41012	217.139	141.413	199.506	6.43784	186.019	-4.85004	4.85677e-34	1.73581e-31	LOC101501606	NC_021164.1	33255909	33257637	+	1466	protein_coding	class V chitinase && sp|O81862|CHIC_ARATH Class V chitinase OS=Arabidopsis thaliana OX=3702 GN=ChiC PE=1 SV=1 && PF00704:Glycosyl hydrolases family 18	-
101504070	24.2777	26.5338	22.8933	209.305	192.068	236.451	24.5683	212.608	-3.11331	2.82977e-33	9.78737e-31	LOC101504070	NC_021164.1	25564120	25566581	+	1235	protein_coding	gibberellin 2-beta-dioxygenase 8 && sp|O49561|G2OX8_ARATH Gibberellin 2-beta-dioxygenase 8 OS=Arabidopsis thaliana OX=3702 GN=GA2OX8 PE=1 SV=2 && PF03171:2OG-Fe(II) oxygenase superfamily|PF14226:non-haem dioxygenase in morphine synthesis N-terminal	2OG-FeII_Oxy
101510254	1401.57	1155.59	1350.7	4555.45	3427.68	4489.41	1302.62	4157.51	-1.67429	3.42078e-33	1.16437e-30	LOC101510254	NW_004516937.1	60177	61865	+	1042	protein_coding	aquaporin TIP2-1-like && sp|Q41951|TIP21_ARATH Aquaporin TIP2-1 OS=Arabidopsis thaliana OX=3702 GN=TIP2-1 PE=1 SV=2 && PF00230:Major intrinsic protein	-
101497149	309.074	202.206	320.506	1521.1	1029.99	1349.04	277.262	1300.04	-2.22922	1.63425e-32	5.30984e-30	LOC101497149	NC_021161.1	32325523	32327673	+	711	protein_coding	putative phosphatidylglycerol/phosphatidylinositol transfer protein DDB_G0282179 && - && PF02221:ML domain	-
101493894	830.111	742.945	826.905	2099.76	2635.13	2200.9	799.987	2311.93	-1.53119	2.22385e-32	7.11765e-30	LOC101493894	NC_021166.1	14774611	14777353	-	1896	protein_coding	mediator of RNA polymerase II transcription subunit 4-like && sp|Q9LZ00|MED4_ARATH Mediator of RNA polymerase II transcription subunit 4 OS=Arabidopsis thaliana OX=3702 GN=MED4 PE=1 SV=1 && PF10018:Vitamin-D-receptor interacting Mediator subunit 4	-
101490947	680.71	621.256	661.158	1673.32	1614.64	1786.05	654.375	1691.34	-1.37005	1.9775e-31	6.23609e-29	LOC101490947	NC_021165.1	2756784	2759692	+	781	protein_coding	probable glutathione peroxidase 3%2C mitochondrial-like && sp|P30708|GPX4_NICSY Probable phospholipid hydroperoxide glutathione peroxidase OS=Nicotiana sylvestris OX=4096 PE=2 SV=1 && PF00255:Glutathione peroxidase	GSHPx
101505183	408.052	325.725	374.534	1400.21	1064.82	1204.42	369.437	1223.15	-1.72712	5.75807e-31	1.78951e-28	LOC101505183	NC_021166.1	48570458	48571277	+	820	protein_coding	dirigent protein 21-like && sp|Q9SS03|DIR21_ARATH Dirigent protein 21 OS=Arabidopsis thaliana OX=3702 GN=DIR21 PE=3 SV=1 && PF03018:Dirigent-like protein	-
101506216	0.933759	3.65983	2.74719	216.02	193.123	202.672	2.44693	203.939	-6.37526	1.25686e-30	3.79608e-28	LOC101506216	NC_021165.1	18492696	18496198	-	2297	lncRNA	uncharacterized LOC101506216%2C transcript variant X1 && sp|A0A0A1H7M6|PLETY_LOTJA Hydroxyproline O-arabinosyltransferase PLENTY OS=Lotus japonicus OX=34305 GN=PLENTY PE=1 SV=1 && -	-
101491054	122.322	117.115	108.972	468.977	394.689	453.902	116.136	439.189	-1.91893	2.11929e-29	6.22549e-27	LOC101491054	NC_021165.1	5965162	5967740	-	1317	protein_coding	bidirectional sugar transporter SWEET13-like && sp|Q2QR07|SWT13_ORYSJ Bidirectional sugar transporter SWEET13 OS=Oryza sativa subsp. japonica OX=39947 GN=SWEET13 PE=2 SV=1 && PF03083:Sugar efflux transporter for intercellular exchange	-
101514712	181.149	179.332	209.702	1158.45	624.749	944.749	190.061	909.316	-2.25791	2.52739e-29	7.32397e-27	LOC101514712	NC_021165.1	34535025	34563487	-	2989	protein_coding	putative glycerol-3-phosphate transporter 1 && sp|Q9C5L3|GLPT1_ARATH Putative glycerol-3-phosphate transporter 1 OS=Arabidopsis thaliana OX=3702 GN=At3g47420 PE=2 SV=1 && PF07690:Major Facilitator Superfamily	MFS_1
101509032	91.5083	85.091	77.8372	389.508	330.315	353.621	84.8122	357.815	-2.07678	2.9269e-29	8.36859e-27	LOC101509032	NC_021166.1	28702963	28718752	+	1676	protein_coding	actin-related protein 4-like && sp|Q84M92|ARP4_ARATH Actin-related protein 4 OS=Arabidopsis thaliana OX=3702 GN=ARP4 PE=1 SV=1 && PF00022:Actin	Actin
101512403	391.245	292.786	261.899	1631.9	1008.88	1431.37	315.31	1357.39	-2.10605	1.47043e-28	3.99139e-26	LOC101512403	NW_004517623.1	195144	198648	+	1474	protein_coding	isoliquiritigenin 2'-O-methyltransferase-like && sp|P93324|CHOMT_MEDSA Isoliquiritigenin 2'-O-methyltransferase OS=Medicago sativa OX=3879 PE=1 SV=1 && PF08100:Dimerisation domain|PF00891:O-methyltransferase domain	-
101508255	707.789	773.139	740.827	1729.28	1847.86	1745.94	740.585	1774.36	-1.26056	2.41735e-28	6.4797e-26	LOC101508255	NC_021165.1	14376689	14380415	-	1577	protein_coding	60S ribosomal protein L3 && sp|P35684|RL3_ORYSJ 60S ribosomal protein L3 OS=Oryza sativa subsp. japonica OX=39947 GN=RPL3 PE=2 SV=2 && PF00297:Ribosomal protein L3	-
101491507	728.332	736.54	642.843	2157.96	1692.73	1945.44	702.572	1932.05	-1.45929	3.33417e-28	8.8269e-26	LOC101491507	NC_021167.1	4153292	4159520	+	1747	protein_coding	uncharacterized LOC101491507 && sp|F4JFU8|OBL1_ARATH Triacylglycerol lipase OBL1 OS=Arabidopsis thaliana OX=3702 GN=OBL1 PE=1 SV=1 && PF01764:Lipase (class 3)	Lipase_3
101511093	206.361	174.757	235.343	651.418	647.966	723.076	205.487	674.153	-1.71415	8.61039e-28	2.22459e-25	LOC101511093	NC_021161.1	32013451	32017712	+	1443	protein_coding	probable tyrosine-protein phosphatase DSP4 && sp|Q9ZVN4|DSP1_ARATH Tyrosine-protein phosphatase DSP1 OS=Arabidopsis thaliana OX=3702 GN=DSP1 PE=1 SV=1 && PF03162:Tyrosine phosphatase family	-
101513565	151.269	141.818	173.073	592.097	475.949	534.126	155.387	534.057	-1.78072	5.96504e-27	1.48738e-24	LOC101513565	NC_021167.1	14982970	14983625	+	656	protein_coding	multiprotein-bridging factor 1c && sp|Q9LV58|MBF1C_ARATH Multiprotein-bridging factor 1c OS=Arabidopsis thaliana OX=3702 GN=MBF1C PE=1 SV=1 && PF01381:Helix-turn-helix|PF08523:Multiprotein bridging factor 1	HTH_3
101496724	768.483	742.945	795.771	3229.11	1949.17	2483.79	769.066	2554.03	-1.73143	3.98223e-26	9.59494e-24	LOC101496724	NC_021167.1	10089206	10089983	-	778	protein_coding	kunitz-type trypsin inhibitor-like 2 protein-like && sp|O82711|PIP22_PEA Kunitz-type trypsin inhibitor-like 2 protein OS=Pisum sativum OX=3888 GN=PIP20-2 PE=3 SV=1 && PF00197:Trypsin and protease inhibitor	-
101501370	1359.55	1364.2	1442.28	3323.13	2943.28	3024.25	1388.68	3096.89	-1.15701	7.43494e-26	1.75203e-23	LOC101501370	NC_021163.1	18126229	18128315	-	1035	protein_coding	chalcone--flavonone isomerase 2 && sp|Q8H0G1|CFI2_LOTJA Chalcone--flavanone isomerase 2 OS=Lotus japonicus OX=34305 GN=CHI2 PE=2 SV=1 && PF02431:Chalcone-flavanone isomerase	-
101501904	181.149	222.335	112.635	1199.86	676.459	858.191	172.04	911.505	-2.40527	2.93034e-25	6.7568e-23	CYP	NW_004517098.1	64715	67178	+	2015	protein_coding	cytochrome P450 monooxygenase && sp|Q8VWZ7|C76B6_CATRO Geraniol 8-hydroxylase OS=Catharanthus roseus OX=4058 GN=CYP76B6 PE=1 SV=1 && PF00067:Cytochrome P450	p450
101490153	468.747	552.634	528.377	1415.88	1195.68	1389.15	516.586	1333.57	-1.36797	5.43151e-25	1.23908e-22	LOC101490153	NW_004516574.1	9023	14324	+	2391	protein_coding	acid beta-fructofuranosidase-like && sp|Q43857|INVA_VICFA Acid beta-fructofuranosidase OS=Vicia faba OX=3906 GN=VCINV PE=2 SV=1 && PF11837:Domain of unknown function (DUF3357)|PF08244:Glycosyl hydrolases family 32 C terminal|PF00251:Glycosyl hydrolases family 32 N-terminal domain	-
101500378	0.933759	0	2.74719	297.727	219.506	283.953	1.22698	267.062	-7.76378	5.61827e-25	1.26819e-22	LOC101500378	NC_021160.1	17600837	17602020	+	738	protein_coding	ABA-responsive protein ABR17-like && sp|Q06931|ABR17_PEA ABA-responsive protein ABR17 OS=Pisum sativum OX=3888 PE=2 SV=1 && PF00407:Pathogenesis-related protein Bet v 1 family	-
101495151	1872.19	1467.59	1347.04	5329.99	3916.29	4625.58	1562.27	4623.95	-1.56548	5.84066e-25	1.30466e-22	LOC101495151	NC_021165.1	17427217	17429100	-	1394	protein_coding	isoflavone 4'-O-methyltransferase && sp|Q29U70|I4OMT_MEDTR Isoflavone 4'-O-methyltransferase OS=Medicago truncatula OX=3880 GN=HI4'OMT PE=1 SV=1 && PF00891:O-methyltransferase domain|PF08100:Dimerisation domain	-
101498196	194.222	212.27	269.225	801.401	685.957	674.519	225.239	720.626	-1.67727	7.71315e-25	1.70516e-22	UGT78K3	NC_021160.1	1335456	1337152	+	1697	protein_coding	anthocyanidin 3-O-glucosyltransferase 7 && sp|Q9SBQ8|KGLT_PETHY Kaempferol 3-O-beta-D-galactosyltransferase OS=Petunia hybrida OX=4102 PE=1 SV=1 && PF00201:UDP-glucoronosyl and UDP-glucosyl transferase	UDPGT
101503877	972.043	882.019	767.383	2995.18	2105.36	2473.24	873.815	2524.59	-1.53058	1.81225e-24	3.9655e-22	UGT73K2	NC_021165.1	36741583	36743344	-	1762	protein_coding	UDP-glucose flavonoid 3-O-glucosyltransferase 7 && sp|Q9AT54|SCGT_TOBAC Scopoletin glucosyltransferase OS=Nicotiana tabacum OX=4097 GN=TOGT1 PE=1 SV=1 && PF00201:UDP-glucoronosyl and UDP-glucosyl transferase	UDPGT
101491699	109.25	77.7714	55.8596	2250.86	1020.49	1982.39	80.9602	1751.25	-4.43525	2.15934e-24	4.61019e-22	LOC101491699	NC_021165.1	57258105	57263907	-	1687	protein_coding	non-cyanogenic beta-glucosidase-like && sp|Q7XKV4|BGL12_ORYSJ Beta-glucosidase 12 OS=Oryza sativa subsp. japonica OX=39947 GN=BGLU12 PE=1 SV=2 && PF00232:Glycosyl hydrolase family 1	Glyco_hydro_1
101511289	0	0	0	771.181	744	712.52	0	742.567	-12.097	2.17137e-24	4.61019e-22	LOC101511289	NC_021167.1	2062500	2063890	+	1264	protein_coding	leucoanthocyanidin dioxygenase && sp|P51091|LDOX_MALDO Leucoanthocyanidin dioxygenase OS=Malus domestica OX=3750 GN=ANS PE=2 SV=1 && PF03171:2OG-Fe(II) oxygenase superfamily|PF14226:non-haem dioxygenase in morphine synthesis N-terminal	2OG-FeII_Oxy
101493577	127.925	145.478	119.045	383.912	509.719	515.126	130.816	469.585	-1.84434	3.2663e-24	6.80026e-22	LOC101493577	NC_021166.1	14767084	14772821	+	2744	protein_coding	DNA-(apurinic or apyrimidinic site) lyase 2%2C transcript variant X1 && sp|F4JNY0|APE2_ARATH DNA-(apurinic or apyrimidinic site) endonuclease 2 OS=Arabidopsis thaliana OX=3702 GN=APE2 PE=1 SV=1 && PF06839:GRF zinc finger|PF03372:Endonuclease/Exonuclease/phosphatase family	Exo_endo_phos
101511116	3808.8	3573.82	4239.84	9012.41	8799.25	7960.17	3874.15	8590.61	-1.14886	3.43954e-24	7.09206e-22	LOC101511116	NW_004516357.1	223054	225121	+	889	protein_coding	nucleoside diphosphate kinase 1 && sp|P47922|NDK1_PEA Nucleoside diphosphate kinase 1 OS=Pisum sativum OX=3888 GN=NDPK1 PE=2 SV=1 && PF00334:Nucleoside diphosphate kinase	NDK
101501174	83.1045	68.6218	87.9102	268.626	377.804	385.289	79.8788	343.906	-2.10698	9.87281e-24	1.99729e-21	LOC101501174	NC_021166.1	38639531	38657510	+	1209	protein_coding	probable E3 ubiquitin-protein ligase LOG2 && sp|Q9S752|LOFG2_ARATH Probable E3 ubiquitin-protein ligase LOG2 OS=Arabidopsis thaliana OX=3702 GN=LOG2 PE=1 SV=1 && PF13920:Zinc finger, C3HC4 type (RING finger)	SRF-TF
101491624	13048.3	17312.8	15315.6	39795.8	33614	42344.8	15225.6	38584.9	-1.34153	1.07589e-23	2.13623e-21	LOC101491624	NC_021166.1	32157827	32162937	-	2915	protein_coding	linoleate 9S-lipoxygenase-like && sp|P38414|LOX1_LENCU Linoleate 9S-lipoxygenase OS=Lens culinaris OX=3864 GN=LOX1.1 PE=2 SV=1 && PF01477:PLAT/LH2 domain|PF00305:Lipoxygenase	Lipoxygenase
101497640	24513	23226.2	26712.8	54450.5	51119.7	49143.8	24817.3	51571.3	-1.05522	1.30336e-23	2.56415e-21	LOC101497640	NC_021165.1	27361868	27365295	+	1193	protein_coding	L-ascorbate peroxidase%2C cytosolic && sp|P48534|APX1_PEA L-ascorbate peroxidase, cytosolic OS=Pisum sativum OX=3888 GN=APX1 PE=1 SV=2 && PF00141:Peroxidase	-
101511749	15373.4	16098.7	17313.7	41235.2	33101.1	35368.5	16261.9	36568.3	-1.16908	1.42008e-23	2.74344e-21	LOC101511749	NC_021162.1	37088825	37091478	+	1760	protein_coding	S-adenosylmethionine synthase && sp|A4PU48|METK_MEDTR S-adenosylmethionine synthase OS=Medicago truncatula OX=3880 GN=METK PE=3 SV=1 && PF00438:S-adenosylmethionine synthetase, N-terminal domain|PF02772:S-adenosylmethionine synthetase, central domain|PF02773:S-adenosylmethionine synthetase, C-terminal domain	-
101514545	1980.5	2109.89	2125.41	4313.69	4080.92	4332.12	2071.94	4242.24	-1.03381	1.56144e-23	2.9896e-21	LOC101514545	NC_021162.1	28938554	28941372	+	1952	protein_coding	UDP-sulfoquinovose synthase%2C chloroplastic && sp|O48917|SQD1_ARATH UDP-sulfoquinovose synthase, chloroplastic OS=Arabidopsis thaliana OX=3702 GN=SQD1 PE=1 SV=1 && PF01370:NAD dependent epimerase/dehydratase family	Epimerase
101513209	2196.2	2031.2	1934.94	5932.16	4415.45	4869.42	2054.12	5072.34	-1.30408	3.08515e-23	5.70327e-21	LOC101513209	NC_021166.1	3931801	3934101	-	1576	protein_coding	S-adenosylmethionine synthase && sp|Q8W3Y4|METK_PHALU S-adenosylmethionine synthase OS=Phaseolus lunatus OX=3884 GN=SAMS PE=2 SV=1 && PF02772:S-adenosylmethionine synthetase, central domain|PF00438:S-adenosylmethionine synthetase, N-terminal domain|PF02773:S-adenosylmethionine synthetase, C-terminal domain	-
101510077	18.6752	17.3842	13.736	132.075	142.468	128.781	16.5984	134.441	-3.01864	1.06307e-22	1.91567e-20	LOC101510077	NC_021165.1	26873274	26876419	+	1491	protein_coding	glutelin type-D 1-like && sp|P07728|GLUA1_ORYSJ Glutelin type-A 1 OS=Oryza sativa subsp. japonica OX=39947 GN=GLUA1 PE=1 SV=2 && PF00190:Cupin	-
101497305	50.423	41.1731	48.5338	236.167	210.008	200.561	46.7099	215.579	-2.20631	1.75595e-22	3.13788e-20	LOC101497305	NC_021164.1	36968655	36969839	+	1185	protein_coding	transcription factor MYB1-like && sp|Q9SN12|MYB77_ARATH Transcription factor MYB77 OS=Arabidopsis thaliana OX=3702 GN=MYB77 PE=1 SV=1 && PF13921:Myb-like DNA-binding domain	-
101502005	1753.6	1487.72	1342.46	3814.49	3406.57	3593.21	1527.93	3604.76	-1.23836	1.92597e-22	3.41327e-20	LOC101502005	NC_021163.1	13960777	13962114	-	1338	protein_coding	2-hydroxyisoflavanone dehydratase-like && sp|Q5NUF4|HIDM_GLYEC 2-hydroxyisoflavanone dehydratase OS=Glycyrrhiza echinata OX=46348 GN=HIDM PE=1 SV=1 && PF07859:alpha/beta hydrolase fold	Abhydrolase_3
101510522	465.012	329.385	359.882	1758.38	1012.05	1450.37	384.76	1406.94	-1.87049	1.9623e-22	3.44914e-20	LOC101510522	NC_021166.1	6943433	6946333	+	1319	protein_coding	SPX domain-containing protein 1 && sp|O48781|SPX2_ARATH SPX domain-containing protein 2 OS=Arabidopsis thaliana OX=3702 GN=SPX2 PE=2 SV=1 && PF03105:SPX domain	SPX
101499686	280.128	232.399	148.348	959.219	727.115	852.913	220.292	846.416	-1.94212	2.5377e-22	4.35347e-20	LOC101499686	NC_021164.1	7739007	7744624	+	2209	protein_coding	cellulose synthase-like protein G1 && sp|Q570S7|CSLG1_ARATH Cellulose synthase-like protein G1 OS=Arabidopsis thaliana OX=3702 GN=CSLG1 PE=2 SV=1 && PF03552:Cellulose synthase	-
101513987	11.2051	1.82991	7.32585	119.762	132.97	97.1139	6.78696	116.616	-4.10725	4.35943e-22	7.41933e-20	LOC101513987	NC_021161.1	33781947	33784917	+	1812	protein_coding	protein DETOXIFICATION 41 && sp|Q9LYT3|DTX41_ARATH Protein DETOXIFICATION 41 OS=Arabidopsis thaliana OX=3702 GN=DTX41 PE=2 SV=1 && PF01554:MatE	MatE
101508569	3180.38	2410.91	2932.17	7790.16	6397.34	6571.02	2841.16	6919.51	-1.28418	7.93257e-22	1.31865e-19	LOC101508569	NC_021164.1	46490418	46492737	+	1006	protein_coding	probable chalcone--flavonone isomerase 3 && sp|A0A2U7XUE3|CHIL2_HUMLU Chalcone isomerase-like protein 2 OS=Humulus lupulus OX=3486 GN=CHIL2 PE=1 SV=1 && PF02431:Chalcone-flavanone isomerase	-
101510493	0	4.57479	0	211.543	135.081	140.393	1.52493	162.339	-6.72381	9.81727e-22	1.60703e-19	LOC101510493	NC_021165.1	5744690	5746272	+	1013	protein_coding	protein P21-like%2C transcript variant X2 && sp|P25096|P21_SOYBN Protein P21 OS=Glycine max OX=3847 PE=1 SV=1 && PF00314:Thaumatin family	Thaumatin
101511073	38.2841	46.6628	43.9551	199.231	197.345	195.283	42.9673	197.286	-2.19844	1.14814e-21	1.85117e-19	LOC101511073	NC_021166.1	15396191	15399782	-	1117	protein_coding	endochitinase-like && sp|P36907|CHIX_PEA Endochitinase OS=Pisum sativum OX=3888 PE=2 SV=1 && PF00182:Chitinase class I|PF00187:Chitin recognition protein	-
101492048	276.393	175.672	220.691	735.364	636.357	707.242	224.252	692.988	-1.62799	4.70596e-21	7.36603e-19	LOC101492048	NC_021167.1	239393	240670	-	1124	protein_coding	classical arabinogalactan protein 9 && - && -	-
101490620	1872.19	1590.2	1628.17	3916.35	3498.38	3491.88	1696.85	3635.54	-1.0993	7.3222e-21	1.12155e-18	LOC101490620	NC_021164.1	46137255	46139230	+	926	protein_coding	nascent polypeptide-associated complex subunit alpha-like protein 2 && sp|Q94JX9|NACA2_ARATH Nascent polypeptide-associated complex subunit alpha-like protein 2 OS=Arabidopsis thaliana OX=3702 GN=At3g49470 PE=2 SV=2 && PF19026:HYPK UBA domain|PF01849:NAC domain	-
101505503	400.582	332.129	355.304	988.32	835.813	881.414	362.672	901.849	-1.31415	8.78151e-21	1.33554e-18	LOC101505503	NC_021166.1	48581979	48582776	+	798	protein_coding	dirigent protein 21 && sp|Q67YM6|DIR11_ARATH Dirigent protein 11 OS=Arabidopsis thaliana OX=3702 GN=DIR11 PE=2 SV=1 && PF03018:Dirigent-like protein	-
101503822	25.2115	22.8739	17.3989	193.635	124.528	143.56	21.8281	153.907	-2.81746	1.14975e-20	1.71217e-18	LOC101503822	NC_021162.1	35104135	35110830	-	2952	protein_coding	solute carrier family 35 member F2-like%2C transcript variant X3 && sp|Q7TML3|S35F2_MOUSE Solute carrier family 35 member F2 OS=Mus musculus OX=10090 GN=Slc35f2 PE=1 SV=2 && PF06027:Solute carrier family 35	-
101492665	0.933759	0	0	841.695	599.421	718.854	0.311253	719.99	-11.0904	1.19616e-20	1.769e-18	LOC101492665	NC_021165.1	354863	358501	-	884	protein_coding	glutathione S-transferase F11-like && sp|Q96324|GSTFB_ARATH Glutathione S-transferase F11 OS=Arabidopsis thaliana OX=3702 GN=GSTF11 PE=2 SV=1 && PF02798:Glutathione S-transferase, N-terminal domain|PF00043:Glutathione S-transferase, C-terminal domain	GST_N
101494711	4404.54	3578.4	4357.05	8317.34	9037.75	9814.83	4113.33	9056.64	-1.13871	1.45995e-20	2.12975e-18	LOC101494711	NC_021160.1	6096319	6098041	+	973	protein_coding	phosphatidylinositol transfer protein sfh5-like && - && -	-
101507425	604.142	575.508	521.051	1382.31	1225.23	1238.2	566.9	1281.91	-1.17704	1.64175e-20	2.37876e-18	LOC101507425	NC_021165.1	16112324	16117310	-	1495	protein_coding	bifunctional riboflavin kinase/FMN phosphatase%2C transcript variant X2 && sp|Q84MD8|FHYRK_ARATH Bifunctional riboflavin kinase/FMN phosphatase OS=Arabidopsis thaliana OX=3702 GN=FHY PE=1 SV=1 && PF13419:Haloacid dehalogenase-like hydrolase|PF01687:Riboflavin kinase	-
novel.147	375.371	182.991	269.225	1361.04	987.779	951.083	275.862	1099.97	-1.99557	1.89174e-20	2.72259e-18	-	NC_021167.1	16126132	16128017	+	966	-	- && - && -	-
101515397	1004.72	848.165	966.097	2476.96	1930.18	2208.29	939.662	2205.14	-1.23057	2.0497e-20	2.93025e-18	LOC101515397	NC_021167.1	6308832	6310454	+	1317	protein_coding	ganglioside-induced differentiation-associated protein 2 && - && PF13716:Divergent CRAL/TRIO domain	-
105851976	0	1.82991	0	533.894	410.519	463.402	0.609971	469.272	-9.5771	2.27939e-20	3.21574e-18	LOC105851976	NC_021163.1	33869915	33873177	-	1190	lncRNA	uncharacterized LOC105851976%2C transcript variant X6 && - && -	-
101513471	127.925	106.135	101.646	408.536	319.762	374.733	111.902	367.677	-1.71619	2.70113e-20	3.78582e-18	UGT88E9	NW_004516369.1	132585	134256	-	1672	protein_coding	UDP-glycosyltransferase 1 && sp|A0A067YB04|UGT1_PUEML UDP-glycosyltransferase 1 OS=Pueraria montana var. lobata OX=3893 GN=UGT1 PE=1 SV=1 && PF00201:UDP-glucoronosyl and UDP-glucosyl transferase	UDPGT
101501044	922.553	1043.97	912.068	1995.67	1965	2034.11	959.529	1998.26	-1.05831	3.10027e-20	4.28917e-18	LOC101501044	NC_021163.1	3783725	3873603	+	2994	protein_coding	uncharacterized LOC101501044%2C transcript variant X7 && - && -	-
101496695	0	0	0	366.003	311.319	350.454	0	342.592	-10.9808	3.29965e-20	4.53575e-18	LOC101496695	NC_021160.1	31589570	31640551	-	1546	pseudogene	- && sp|Q42942|UMPS_TOBAC Uridine 5'-monophosphate synthase (Fragment) OS=Nicotiana tabacum OX=4097 GN=PYR5-6 PE=2 SV=1 && PF00215:Orotidine 5'-phosphate decarboxylase / HUMPS family	-
101494566	755.411	559.954	616.287	1616.23	1553.43	1475.71	643.884	1548.46	-1.26607	4.11071e-20	5.61466e-18	LOC101494566	NC_021162.1	32991258	32992684	-	1184	protein_coding	aquaporin PIP2-5-like && sp|Q9SV31|PIP25_ARATH Probable aquaporin PIP2-5 OS=Arabidopsis thaliana OX=3702 GN=PIP2-5 PE=1 SV=1 && PF00230:Major intrinsic protein	-
101500881	422.993	335.789	308.601	843.934	1264.27	1122.09	355.794	1076.76	-1.59808	4.92664e-20	6.68652e-18	LOC101500881	NC_021162.1	22297840	22313653	-	1231	protein_coding	putative lipase YDR444W && sp|P53118|ROG1_YEAST Putative lipase ROG1 OS=Saccharomyces cerevisiae (strain ATCC 204508 / S288c) OX=559292 GN=ROG1 PE=1 SV=1 && PF05057:Putative serine esterase (DUF676)	SRF-TF
113785728	0	0	0	423.086	262.774	331.454	0	339.105	-10.9657	5.48806e-20	7.40163e-18	LOC113785728	NC_021162.1	19095296	19096604	-	759	lncRNA	uncharacterized LOC113785728 && sp|P46293|RS16_GOSHI 40S ribosomal protein S16 OS=Gossypium hirsutum OX=3635 GN=RPS16 PE=2 SV=1 && -	-
novel.201	82.1708	70.4517	71.427	352.572	239.557	269.174	74.6832	287.101	-1.94218	1.68664e-19	2.19202e-17	-	NW_004517094.1	29738	31173	+	1252	-	- && - && -	-
101508268	64.4293	48.4927	60.4383	293.25	231.115	204.784	57.7868	243.05	-2.07205	1.77311e-19	2.29052e-17	LOC101508268	NC_021165.1	57724727	57725477	-	751	protein_coding	50S ribosomal protein L11-like && sp|Q9UTK2|RM19_SCHPO 54S ribosomal protein L19, mitochondrial OS=Schizosaccharomyces pombe (strain 972 / ATCC 24843) OX=284812 GN=mrpl19 PE=3 SV=1 && PF00298:Ribosomal protein L11, RNA binding domain|PF03946:Ribosomal protein L11, N-terminal domain	-
101515745	896.408	687.133	576.911	2666.11	1847.86	1984.5	720.151	2166.16	-1.58875	1.93721e-19	2.48751e-17	LOC101515745	NC_021162.1	27502858	27505765	-	1420	protein_coding	dihydrofolate reductase-like && sp|P36591|DYR_SCHPO Dihydrofolate reductase OS=Schizosaccharomyces pombe (strain 972 / ATCC 24843) OX=284812 GN=dfr1 PE=2 SV=2 && PF03959:Serine hydrolase (FSH1)	-
101490851	10962.3	8286.77	9635.33	22785.1	19584.6	21177.2	9628.14	21182.3	-1.13753	2.01259e-19	2.55373e-17	LOC101490851	NC_021166.1	3350428	3353241	+	1196	protein_coding	20 kDa chaperonin%2C chloroplastic-like && sp|O65282|CH20_ARATH 20 kDa chaperonin, chloroplastic OS=Arabidopsis thaliana OX=3702 GN=CPN20 PE=1 SV=2 && PF00166:Chaperonin 10 Kd subunit	-
101492856	2950.68	2382.55	2960.56	6229.89	5877.07	5587.21	2764.59	5898.06	-1.09317	2.06827e-19	2.60894e-17	LOC101492856	NC_021163.1	5144061	5146516	+	749	protein_coding	40S ribosomal protein S24-1-like && sp|Q8LC83|RS242_ARATH 40S ribosomal protein S24-2 OS=Arabidopsis thaliana OX=3702 GN=RPS24B PE=2 SV=2 && PF01282:Ribosomal protein S24e	Ribosomal_S24e
101503302	922.553	704.517	734.417	2436.66	1777.16	1924.33	787.162	2046.05	-1.37805	3.04177e-19	3.79231e-17	LOC101503302	NC_021164.1	34963678	34964783	+	822	protein_coding	kunitz-type elastase inhibitor BrEI-like && - && PF00197:Trypsin and protease inhibitor	-
101504992	15.8739	21.959	26.5562	160.056	119.251	138.282	21.463	139.196	-2.69524	3.48796e-19	4.32346e-17	LOC101498412	NC_021164.1	28013082	28014004	+	923	protein_coding	class I type 2 metallothionein && sp|Q39459|MT2_CICAR Metallothionein-like protein 2 OS=Cicer arietinum OX=3827 PE=3 SV=2 && -	-
101504804	25.2115	22.8739	31.1349	138.79	146.689	147.782	26.4068	144.421	-2.45131	3.59447e-19	4.42988e-17	LOC101504804	NW_004518043.1	55522	59867	+	3177	protein_coding	uncharacterized LOC101504804 && sp|Q9AR73|HQGT_RAUSE Hydroquinone glucosyltransferase OS=Rauvolfia serpentina OX=4060 GN=AS PE=1 SV=1 && PF00201:UDP-glucoronosyl and UDP-glucosyl transferase	UDPGT
105852238	0	0	0	316.755	243.779	282.897	0	281.144	-10.6954	3.6794e-19	4.50863e-17	LOC105852238	NC_021162.1	26401461	26424345	+	1826	protein_coding	pentatricopeptide repeat-containing protein At5g19020%2C mitochondrial && sp|P0C8Q8|PP394_ARATH Pentatricopeptide repeat-containing protein At5g19020, mitochondrial OS=Arabidopsis thaliana OX=3702 GN=PCMP-E42 PE=2 SV=1 && PF13041:PPR repeat family|PF01535:PPR repeat	-
101515534	808.635	641.385	556.765	1706.9	1559.76	1711.1	668.928	1659.25	-1.31075	4.76938e-19	5.81105e-17	LOC101515534	NC_021163.1	1611393	1614220	-	1216	protein_coding	protein OSB2%2C chloroplastic-like && sp|Q9SX99|OSB1_ARATH Protein OSB1, mitochondrial OS=Arabidopsis thaliana OX=3702 GN=OSB1 PE=1 SV=1 && PF00436:Single-strand binding protein family	-
101510338	76.5682	145.478	58.6068	408.536	472.783	439.124	93.5511	440.147	-2.23389	4.80452e-19	5.8208e-17	LOC101510338	NC_021167.1	16308426	16312537	+	1530	protein_coding	methyl-CpG-binding domain-containing protein 2-like && sp|Q8LA53|MBD2_ARATH Methyl-CpG-binding domain-containing protein 2 OS=Arabidopsis thaliana OX=3702 GN=MBD2 PE=1 SV=1 && PF07496:CW-type Zinc Finger|PF01429:Methyl-CpG binding domain	zf-CW
101499251	3.73503	2.74487	0	137.671	78.0936	101.336	2.15997	105.7	-5.6175	5.27349e-19	6.35308e-17	LOC101499251	NC_021163.1	4982385	4983040	-	581	protein_coding	pathogenesis-related protein PR-4 && sp|P29062|PR4A_TOBAC Pathogenesis-related protein PR-4A OS=Nicotiana tabacum OX=4097 PE=2 SV=1 && PF00967:Barwin family	-
101510128	454.74	296.446	293.034	1415.88	918.128	1115.75	348.074	1149.92	-1.72411	7.25486e-19	8.54798e-17	LOC101510128	NW_004515882.1	195606	198629	+	1044	protein_coding	serine/arginine-rich SC35-like splicing factor SCL33 && sp|Q9SEU4|SRC33_ARATH Serine/arginine-rich SC35-like splicing factor SCL33 OS=Arabidopsis thaliana OX=3702 GN=SCL33 PE=1 SV=1 && PF00076:RNA recognition motif. (a.k.a. RRM, RBD, or RNP domain)	RRM_1
101502655	547.183	436.435	495.411	1311.79	1109.14	1078.81	493.009	1166.58	-1.2425	1.53029e-18	1.76427e-16	LOC101502655	NC_021163.1	31216538	31221462	-	1499	protein_coding	OTU domain-containing protein At3g57810 && sp|Q8LBZ4|OTU4_ARATH OVARIAN TUMOR DOMAIN-containing deubiquitinating enzyme 4 OS=Arabidopsis thaliana OX=3702 GN=OTU4 PE=1 SV=1 && PF02338:OTU-like cysteine protease	OTU
101501519	572.394	559.954	485.338	1421.48	1091.2	1317.37	539.228	1276.68	-1.2433	2.06797e-18	2.34632e-16	LOC101501519	NC_021165.1	31400568	31402483	+	1376	protein_coding	secoisolariciresinol dehydrogenase-like%2C transcript variant X2 && sp|Q94KL7|SILD_FORIN Secoisolariciresinol dehydrogenase (Fragment) OS=Forsythia intermedia OX=55183 PE=1 SV=1 && PF13561:Enoyl-(Acyl carrier protein) reductase	-
101499292	123.256	78.6863	98.899	476.811	323.983	331.454	100.28	377.416	-1.91198	2.12846e-18	2.40225e-16	LOC101499292	NC_021165.1	34622201	34623442	+	1086	protein_coding	heat shock 22 kDa protein%2C mitochondrial%2C transcript variant X2 && sp|P46254|HS22M_PEA Heat shock 22 kDa protein, mitochondrial OS=Pisum sativum OX=3888 GN=HSP22 PE=2 SV=1 && PF00011:Hsp20/alpha crystallin family	-
101493404	0	0	0	236.167	224.783	248.063	0	236.338	-10.4454	2.44662e-18	2.74688e-16	LOC101493404	NW_004516236.1	3309	10170	+	869	pseudogene	- && sp|Q9LDN2|UMPS1_ORYSJ Uridine 5'-monophosphate synthase OS=Oryza sativa subsp. japonica OX=39947 GN=UMPS1 PE=2 SV=1 && PF00215:Orotidine 5'-phosphate decarboxylase / HUMPS family	-
101496542	25.2115	32.9385	29.3034	144.387	153.021	141.448	29.1511	146.285	-2.32658	2.77308e-18	3.09718e-16	LOC101496542	NC_021163.1	46160798	46163391	+	1609	protein_coding	uncharacterized LOC101496542%2C transcript variant X1 && sp|Q0WS06|APD1_ARATH E3 ubiquitin-protein ligase APD1 OS=Arabidopsis thaliana OX=3702 GN=APD1 PE=2 SV=1 && PF16041:Domain of unknown function (DUF4793)|PF13920:Zinc finger, C3HC4 type (RING finger)|PF16040:Domain of unknown function (DUF4792)	-
101491931	3418.49	4292.06	4034.71	10061.2	7483.27	9560.44	3915.09	9034.96	-1.20642	3.01335e-18	3.33083e-16	LOC101491931	NC_021166.1	32199709	32204465	-	2848	protein_coding	seed linoleate 9S-lipoxygenase && sp|P24095|LOXX_SOYBN Seed linoleate 9S-lipoxygenase OS=Glycine max OX=3847 GN=LOX1.4 PE=1 SV=1 && PF00305:Lipoxygenase|PF01477:PLAT/LH2 domain	Lipoxygenase
101503276	451.939	369.643	472.517	972.651	1055.32	959.527	431.366	995.832	-1.20712	4.51064e-18	4.88516e-16	LOC101503276	NC_021162.1	35689438	35689907	-	470	protein_coding	40S ribosomal protein S27-2-like && sp|Q9M2F1|RS272_ARATH 40S ribosomal protein S27-2 OS=Arabidopsis thaliana OX=3702 GN=RPS27B PE=2 SV=2 && -	-
101491452	148.468	90.5808	112.635	423.086	334.536	443.346	117.228	400.323	-1.77231	5.99269e-18	6.45765e-16	LOC101491452	NC_021163.1	46165025	46166253	-	724	protein_coding	peamaclein-like && sp|Q948Z4|SNAK1_SOLTU Snakin-1 OS=Solanum tuberosum OX=4113 GN=SN1 PE=1 SV=1 && -	-
101501443	2007.58	2278.24	1963.33	4972.94	3921.57	4351.12	2083.05	4415.21	-1.08369	6.13119e-18	6.57386e-16	LOC101501443	NC_021167.1	918203	924600	+	2282	protein_coding	4-coumarate--CoA ligase 2 && sp|P31687|4CL2_SOYBN 4-coumarate--CoA ligase 2 OS=Glycine max OX=3847 PE=2 SV=2 && PF13193:AMP-binding enzyme C-terminal domain|PF00501:AMP-binding enzyme	AMP-binding
101495576	70.9657	79.6013	79.6686	278.7	225.838	261.785	76.7452	255.441	-1.73415	7.92875e-18	8.37557e-16	LOC101495576	NC_021165.1	26343325	26348916	-	2126	protein_coding	probable dolichyl pyrophosphate Glc1Man9GlcNAc2 alpha-1%2C3-glucosyltransferase && sp|O80505|ALG8_ARATH Probable dolichyl pyrophosphate Glc1Man9GlcNAc2 alpha-1,3-glucosyltransferase OS=Arabidopsis thaliana OX=3702 GN=At2g44660 PE=2 SV=3 && PF03155:ALG6, ALG8 glycosyltransferase family	-
101506890	9322.65	7644.47	8215.03	21960.2	16608.6	17178.6	8394.05	18582.5	-1.14649	1.35224e-17	1.38744e-15	LOC101506890	NC_021165.1	58264407	58265481	+	795	protein_coding	glycine-rich RNA-binding protein-like && sp|P49310|GRP1_SINAL Glycine-rich RNA-binding protein GRP1A OS=Sinapis alba OX=3728 PE=2 SV=1 && PF00076:RNA recognition motif. (a.k.a. RRM, RBD, or RNP domain)	RRM_1
101492767	0	0	0	232.809	166.74	213.228	0	204.259	-10.2345	1.56012e-17	1.58555e-15	LOC101492767	NC_021163.1	48021501	48026259	-	1278	protein_coding	dihydroflavonol 4-reductase && sp|Q9XES5|DFRA_MALDO Bifunctional dihydroflavonol 4-reductase/flavanone 4-reductase OS=Malus domestica OX=3750 GN=DFR PE=1 SV=1 && PF01370:NAD dependent epimerase/dehydratase family	Epimerase
101503135	13.0726	7.31966	6.41012	90.6613	82.3149	106.614	8.93413	93.1968	-3.38586	1.87923e-17	1.89194e-15	LOC101503135	NC_021166.1	33281598	33288270	+	1831	pseudogene	- && sp|O49286|SKP2B_ARATH F-box protein SKP2B OS=Arabidopsis thaliana OX=3702 GN=SKP2B PE=1 SV=1 && -	-
101493056	1378.23	984.494	1172.14	3015.33	2636.19	2511.24	1178.29	2720.92	-1.20741	2.001e-17	2.00512e-15	LOC101493056	NC_021167.1	1150571	1152761	+	718	protein_coding	cytochrome c-2 && sp|Q9T0G2|CYC2_ARATH Cytochrome c-2 OS=Arabidopsis thaliana OX=3702 GN=CYTC-2 PE=1 SV=1 && PF00034:Cytochrome c	-
101510211	927.222	640.47	805.844	2254.22	1824.65	1782.88	791.179	1953.92	-1.30426	3.57285e-17	3.54705e-15	LOC101510211	NC_021167.1	3964690	3968740	+	1105	protein_coding	SUMO-conjugating enzyme SCE1 && sp|Q42551|SCE1_ARATH SUMO-conjugating enzyme SCE1 OS=Arabidopsis thaliana OX=3702 GN=SCE1 PE=1 SV=1 && PF00179:Ubiquitin-conjugating enzyme	UQ_con
101512397	42.0191	30.1936	24.7247	167.891	139.302	163.616	32.3125	156.936	-2.28096	4.55165e-17	4.45688e-15	LOC101512397	NW_004516479.1	24441	28213	-	1366	lncRNA	uncharacterized LOC101512397%2C transcript variant X3 && - && -	-
101500735	403.384	245.209	261.899	1010.71	844.255	813.857	303.497	889.606	-1.55166	6.20581e-17	5.9676e-15	LOC101500735	NC_021163.1	3772491	3775624	+	1309	protein_coding	eukaryotic translation initiation factor 6-2%2C transcript variant X2 && sp|Q9M060|IF62_ARATH Eukaryotic translation initiation factor 6-2 OS=Arabidopsis thaliana OX=3702 GN=EIF6-2 PE=2 SV=1 && PF01912:eIF-6 family	-
101510499	198.891	272.657	275.635	737.603	583.591	659.741	249.061	660.312	-1.40604	7.27533e-17	6.96483e-15	LOC101510499	NC_021165.1	18670165	18672434	+	2270	protein_coding	scopoletin glucosyltransferase && sp|Q9AT54|SCGT_TOBAC Scopoletin glucosyltransferase OS=Nicotiana tabacum OX=4097 GN=TOGT1 PE=1 SV=1 && PF00201:UDP-glucoronosyl and UDP-glucosyl transferase	UDPGT
101493847	8.40383	5.48974	0.915731	107.45	56.9872	116.114	4.93643	93.5174	-4.24765	7.34873e-17	6.97284e-15	LOC101493847	NC_021164.1	22776880	22778452	+	958	protein_coding	small heat shock protein%2C chloroplastic-like && sp|P09886|HS21C_PEA Small heat shock protein, chloroplastic OS=Pisum sativum OX=3888 GN=HSP21 PE=2 SV=1 && PF00011:Hsp20/alpha crystallin family	-
101509579	4584.75	3653.42	4241.67	9034.79	8130.18	7888.39	4159.95	8351.12	-1.0054	7.54646e-17	7.12891e-15	LOC101509579	NC_021162.1	26725210	26726968	-	737	protein_coding	40S ribosomal protein S20-2-like && sp|Q9STY6|RS202_ARATH 40S ribosomal protein S20-2 OS=Arabidopsis thaliana OX=3702 GN=RPS20B PE=2 SV=1 && PF00338:Ribosomal protein S10p/S20e	Ribosomal_S10
101502810	2086.95	1568.24	1936.77	3947.69	3849.8	3818.05	1863.99	3871.85	-1.05467	8.02481e-17	7.54754e-15	LOC101502810	NC_021161.1	7668272	7669195	-	924	protein_coding	glycine-rich cell wall structural protein 1.0-like && - && -	-
101494808	1147.59	974.429	1204.19	2424.35	2127.52	2745.58	1108.74	2432.48	-1.13354	8.21965e-17	7.69335e-15	LOC101494808	NC_021164.1	30870221	30874869	+	1771	protein_coding	glucan endo-1%2C3-beta-D-glucosidase && sp|Q94G86|ALL9_OLEEU Glucan endo-1,3-beta-D-glucosidase OS=Olea europaea OX=4146 GN=OLE9 PE=1 SV=1 && PF07983:X8 domain|PF00332:Glycosyl hydrolases family 17	Glyco_hydro_17
101509071	0	2.74487	0	175.726	121.362	133.004	0.914957	143.364	-7.28123	9.07577e-17	8.38883e-15	LOC101509071	NC_021163.1	19348589	19350407	-	1574	lncRNA	uncharacterized LOC101509071%2C transcript variant X3 && - && PF05097:Protein of unknown function (DUF688)	-
101512729	242.777	244.294	294.866	814.833	599.421	627.018	260.645	680.424	-1.38377	9.19743e-17	8.46479e-15	LOC101512729	NC_021163.1	43623579	43627203	-	1505	protein_coding	SPX domain-containing protein 2-like && sp|O48781|SPX2_ARATH SPX domain-containing protein 2 OS=Arabidopsis thaliana OX=3702 GN=SPX2 PE=2 SV=1 && PF03105:SPX domain	SPX
101511640	155.938	90.5808	174.905	464.499	432.681	538.349	140.474	478.51	-1.76852	1.22859e-16	1.11636e-14	LOC101511640	NC_021163.1	3366623	3369546	-	1316	protein_coding	auxin-responsive protein IAA14-like && sp|Q38832|IAA14_ARATH Auxin-responsive protein IAA14 OS=Arabidopsis thaliana OX=3702 GN=IAA14 PE=1 SV=2 && PF02309:AUX/IAA family	-
101503672	821.708	605.702	667.568	1539	1505.94	1545.38	698.326	1530.11	-1.13182	1.24353e-16	1.12516e-14	LOC101503672	NC_021166.1	22085734	22088513	-	829	protein_coding	protein PLASTID REDOX INSENSITIVE 2%2C chloroplastic-like && sp|Q9XIK0|PRIN2_ARATH Protein PLASTID REDOX INSENSITIVE 2, chloroplastic OS=Arabidopsis thaliana OX=3702 GN=PRIN2 PE=1 SV=1 && -	-
101499250	378.172	247.038	336.989	871.916	826.315	772.689	320.733	823.64	-1.36077	1.30602e-16	1.17674e-14	LOC101499250	NW_004516471.1	128257	131490	-	1067	protein_coding	NADPH:quinone oxidoreductase && sp|Q9LK88|NQR_ARATH NADPH:quinone oxidoreductase OS=Arabidopsis thaliana OX=3702 GN=NQR PE=1 SV=1 && PF03358:NADPH-dependent FMN reductase	FMN_red
101492791	1031.8	975.344	843.389	1919.56	1837.31	1961.28	950.179	1906.05	-1.00437	1.5627e-16	1.40212e-14	LOC101492791	NC_021165.1	48101994	48107749	+	1989	protein_coding	sulfoquinovosyl transferase SQD2 && sp|Q8S4F6|SQD2_ARATH Sulfoquinovosyl transferase SQD2 OS=Arabidopsis thaliana OX=3702 GN=SQD2 PE=1 SV=1 && PF00534:Glycosyl transferases group 1|PF13439:Glycosyltransferase Family 4	Glycos_transf_1
101508921	12.1389	7.31966	4.57866	88.4228	97.0893	72.8354	8.01239	86.1158	-3.42899	3.12134e-16	2.732e-14	LOC101508921	NC_021166.1	30621587	30625915	-	1562	protein_coding	cullin-1-like%2C transcript variant X5 && sp|Q94AH6|CUL1_ARATH Cullin-1 OS=Arabidopsis thaliana OX=3702 GN=CUL1 PE=1 SV=1 && PF00888:Cullin family	Cullin
101507549	455.674	399.836	267.394	1186.43	883.302	1151.64	374.301	1073.79	-1.52051	4.62118e-16	3.99583e-14	LOC101507549	NC_021160.1	45019991	45028869	+	2676	protein_coding	beta-amyrin synthase && sp|Q9LRH8|BAMS_PEA Beta-amyrin synthase OS=Pisum sativum OX=3888 GN=OSCPSY PE=2 SV=1 && PF13249:Squalene-hopene cyclase N-terminal domain|PF13243:Squalene-hopene cyclase C-terminal domain	-
101493850	1939.42	1388.9	1452.35	4331.6	3562.76	3328.26	1593.56	3740.87	-1.23112	5.1072e-16	4.39834e-14	LOC101493850	NC_021164.1	30833219	30834464	-	937	protein_coding	glycine-rich RNA-binding protein-like && sp|Q03878|GRP1_DAUCA Glycine-rich RNA-binding protein OS=Daucus carota OX=4039 PE=2 SV=1 && PF00076:RNA recognition motif. (a.k.a. RRM, RBD, or RNP domain)	RRM_1
101490537	53.2242	53.9825	103.478	332.425	289.157	244.896	70.2281	288.826	-2.03912	5.87453e-16	4.99895e-14	LOC101490537	NC_021160.1	43153740	43155306	-	679	protein_coding	protein EPIDERMAL PATTERNING FACTOR 2-like && sp|Q8LC53|EPF2_ARATH Protein EPIDERMAL PATTERNING FACTOR 2 OS=Arabidopsis thaliana OX=3702 GN=EPF2 PE=1 SV=1 && PF17181:Epidermal patterning factor proteins	-
101503513	4252.34	3475.01	4490.75	9622.41	8191.39	7791.28	4072.7	8535.03	-1.06738	6.23306e-16	5.28307e-14	LOC101503513	NC_021163.1	20041656	20042398	-	743	protein_coding	60S ribosomal protein L12 && sp|O50003|RL12_PRUAR 60S ribosomal protein L12 OS=Prunus armeniaca OX=36596 GN=RPL12 PE=2 SV=1 && PF00298:Ribosomal protein L11, RNA binding domain|PF03946:Ribosomal protein L11, N-terminal domain	-
101490099	3524	2840.94	2956.9	7239.47	5981.55	5952.45	3107.28	6391.16	-1.0404	7.73136e-16	6.50162e-14	LOC101490099	NC_021160.1	10494358	10497480	-	1575	protein_coding	eukaryotic initiation factor 4A-10-like && sp|P41382|IF410_TOBAC Eukaryotic initiation factor 4A-10 OS=Nicotiana tabacum OX=4097 PE=2 SV=1 && PF00271:Helicase conserved C-terminal domain|PF00270:DEAD/DEAH box helicase	DEAD
101509972	568.659	445.584	474.349	1087.94	1105.97	1001.75	496.197	1065.22	-1.10231	1.04766e-15	8.70773e-14	LOC101509972	NC_021160.1	997611	1000648	-	962	protein_coding	3-hydroxyacyl-[acyl-carrier-protein] dehydratase FabZ-like && sp|P73848|FABZ_SYNY3 3-hydroxyacyl-[acyl-carrier-protein] dehydratase FabZ OS=Synechocystis sp. (strain PCC 6803 / Kazusa) OX=1111708 GN=fabZ PE=3 SV=2 && PF07977:FabA-like domain	-
101495167	374.437	332.129	347.978	755.511	720.783	731.521	351.515	735.938	-1.06603	1.0814e-15	8.91904e-14	LOC101495167	NC_021166.1	5772675	5775915	-	1152	protein_coding	endo-1%2C3%3B1%2C4-beta-D-glucanase-like && sp|Q9ZT66|E134_MAIZE Endo-1,3;1,4-beta-D-glucanase OS=Zea mays OX=4577 PE=1 SV=1 && PF01738:Dienelactone hydrolase family	-
101514835	100.846	73.1966	73.2585	312.278	253.277	238.562	82.4337	268.039	-1.70115	1.66953e-15	1.34087e-13	LOC101514835	NC_021160.1	41378413	41382230	+	916	protein_coding	probable glutathione S-transferase && sp|Q03666|GSTX4_TOBAC Probable glutathione S-transferase OS=Nicotiana tabacum OX=4097 PE=2 SV=1 && PF02798:Glutathione S-transferase, N-terminal domain|PF13410:Glutathione S-transferase, C-terminal domain	GST_N
101490117	1667.69	1273.62	1299.42	2970.56	2802.93	2901.8	1413.58	2891.76	-1.03266	2.34029e-15	1.85871e-13	LOC101490117	NC_021166.1	32093872	32097429	-	1602	protein_coding	eukaryotic initiation factor 4A-10-like && sp|P41382|IF410_TOBAC Eukaryotic initiation factor 4A-10 OS=Nicotiana tabacum OX=4097 PE=2 SV=1 && PF00271:Helicase conserved C-terminal domain|PF00270:DEAD/DEAH box helicase	DEAD
101499266	473.416	422.71	464.276	931.237	1714.89	1182.26	453.467	1276.13	-1.493	2.52657e-15	1.99191e-13	LOC101499266	NC_021163.1	38770055	38771849	-	1386	protein_coding	stearoyl-[acyl-carrier-protein] 9-desaturase 6%2C chloroplastic && sp|Q84VY3|STAD6_ARATH Stearoyl-[acyl-carrier-protein] 9-desaturase 6, chloroplastic OS=Arabidopsis thaliana OX=3702 GN=S-ACP-DES6 PE=2 SV=2 && PF03405:Fatty acid desaturase	-
101491266	1460.4	1074.16	1224.33	2609.03	2599.25	2493.29	1252.96	2567.19	-1.03492	3.60507e-15	2.80098e-13	LOC101491266	NC_021165.1	14684638	14686805	-	1013	protein_coding	3-hydroxyacyl-[acyl-carrier-protein] dehydratase FabZ-like && sp|Q8DI01|FABZ_THEEB 3-hydroxyacyl-[acyl-carrier-protein] dehydratase FabZ OS=Thermosynechococcus elongatus (strain BP-1) OX=197221 GN=fabZ PE=3 SV=1 && PF07977:FabA-like domain	-
101503769	2359.61	1408.12	1518.28	4565.53	4327.86	4324.73	1762	4406.04	-1.32234	3.82821e-15	2.96362e-13	LOC101503769	NC_021160.1	1150753	1151359	+	607	protein_coding	classical arabinogalactan protein 1-like && - && -	-
101500366	4509.12	3323.12	3911.09	8487.47	7778.76	7489.38	3914.44	7918.53	-1.01643	4.23573e-15	3.24397e-13	LOC101500366	NC_021160.1	4552782	4554886	+	820	protein_coding	acyl carrier protein 1%2C chloroplastic-like && sp|P93092|ACP1_CASGL Acyl carrier protein 1, chloroplastic OS=Casuarina glauca OX=3522 GN=ACP1 PE=2 SV=1 && PF00550:Phosphopantetheine attachment site	PP-binding
101502486	1230.69	685.303	967.928	2948.17	2363.91	2325.46	961.308	2545.85	-1.4051	8.36249e-15	5.97751e-13	LOC101502486	NC_021165.1	57639184	57640813	-	590	protein_coding	60S ribosomal protein L38%2C transcript variant X2 && sp|O22860|RL38_ARATH 60S ribosomal protein L38 OS=Arabidopsis thaliana OX=3702 GN=RPL38A PE=3 SV=1 && -	-
101499708	618.148	410.816	437.72	1573.7	1153.46	1124.2	488.895	1283.79	-1.39278	8.78993e-15	6.26217e-13	LOC101499708	NC_021165.1	13293634	13295220	+	1587	protein_coding	protein SLOW GREEN 1%2C chloroplastic && sp|Q9LS48|SG1_ARATH protein SLOW GREEN 1, chloroplastic OS=Arabidopsis thaliana OX=3702 GN=SG1 PE=1 SV=1 && -	-
101513828	654.565	560.869	608.046	2108.72	1243.17	1401.82	607.826	1584.57	-1.38212	9.49715e-15	6.74361e-13	LOC101513828	NC_021165.1	41835887	41836964	+	617	protein_coding	metallothionein-like protein 1 && sp|Q39458|MT1_CICAR Metallothionein-like protein 1 OS=Cicer arietinum OX=3827 PE=3 SV=1 && -	-
101504111	546.249	506.886	485.338	1173	994.111	979.583	512.824	1048.9	-1.03215	1.12801e-14	7.90491e-13	LOC101504111	NC_021160.1	48128225	48130360	+	2136	protein_coding	transcription factor TCP4-like && sp|Q9MAH8|TCP3_ARATH Transcription factor TCP3 OS=Arabidopsis thaliana OX=3702 GN=TCP3 PE=1 SV=1 && PF03634:TCP family transcription factor	TCP
101490207	5049.77	3249.01	3910.17	10343.2	9179.16	8343.35	4069.65	9288.58	-1.19056	1.25981e-14	8.74284e-13	LOC101490207	NC_021160.1	16022421	16023403	-	764	protein_coding	probable histone H2A.3 && sp|A2YVE5|H2A3_ORYSI Probable histone H2A.3 OS=Oryza sativa subsp. indica OX=39946 GN=OsI_028288 PE=3 SV=1 && PF16211:C-terminus of histone H2A|PF00125:Core histone H2A/H2B/H3/H4	Histone
101512333	431.396	323.895	435.888	958.1	863.251	844.468	397.06	888.606	-1.16214	1.27235e-14	8.80135e-13	LOC101512333	NC_021165.1	27896450	27897468	-	1019	protein_coding	pectinesterase inhibitor 10-like && - && -	-
101510915	3248.55	2358.76	3069.53	6627.23	5790.54	5635.77	2892.28	6017.85	-1.05703	1.5186e-14	1.0371e-12	LOC101510915	NW_004517486.1	255167	257440	+	660	protein_coding	60S ribosomal protein L30-like && sp|O49884|RL30_LUPLU 60S ribosomal protein L30 OS=Lupinus luteus OX=3873 GN=RPL30 PE=3 SV=1 && PF01248:Ribosomal protein L7Ae/L30e/S12e/Gadd45 family	-
101509135	0	3.65983	0.915731	77.23	61.2085	85.5024	1.52519	74.647	-5.6041	1.72802e-14	1.17265e-12	LOC101509135	NC_021166.1	25360132	25363215	-	1774	lncRNA	uncharacterized LOC101509135%2C transcript variant X4 && sp|A7XN92|CFM3_MAIZE CRM-domain containing factor CFM3, chloroplastic/mitochondrial OS=Zea mays OX=4577 GN=CFM3 PE=1 SV=1 && -	-
101502863	0.933759	0	1.83146	151.102	84.4255	85.5024	0.92174	107.01	-6.85822	1.80597e-14	1.22168e-12	CHITINASE	NC_021163.1	11847187	11848244	+	1055	protein_coding	Acidic endochitinase && sp|P36908|CHIA_CICAR Acidic endochitinase OS=Cicer arietinum OX=3827 PE=2 SV=1 && PF00704:Glycosyl hydrolases family 18	-
101505552	294.134	233.314	271.056	592.097	566.706	596.406	266.168	585.07	-1.13644	1.98297e-14	1.3372e-12	LOC101505552	NC_021164.1	22025705	22030247	+	1517	protein_coding	tryptophan synthase beta chain 1 && sp|O50046|TRPB_CAMAC Tryptophan synthase beta chain 2, chloroplastic OS=Camptotheca acuminata OX=16922 GN=TSB PE=2 SV=1 && PF00291:Pyridoxal-phosphate dependent enzyme	PALP
113784938	0	0	0	97.377	127.694	83.3913	0	102.821	-9.24492	3.08893e-14	2.01948e-12	LOC113784938	NW_004517340.1	63465	64457	+	736	lncRNA	uncharacterized LOC113784938 && - && -	-
101515378	51.3567	41.1731	47.618	151.102	170.962	167.838	46.7159	163.301	-1.80636	3.66188e-14	2.37956e-12	LOC101515378	NC_021166.1	7945441	7950670	-	1063	protein_coding	protein DOG1-like 4 && sp|Q84JC2|DOGL4_ARATH Protein DOG1-like 4 OS=Arabidopsis thaliana OX=3702 GN=DOGL4 PE=1 SV=1 && PF14144:Seed dormancy control	K-box
101495029	109.25	105.22	95.2361	268.626	264.885	277.619	103.235	270.377	-1.38925	4.46256e-14	2.87373e-12	LOC101495029	NC_021165.1	18145044	18148050	+	1423	protein_coding	probable carboxylesterase 2 && sp|Q9SX78|CXE2_ARATH Probable carboxylesterase 2 OS=Arabidopsis thaliana OX=3702 GN=CXE2 PE=2 SV=1 && PF07859:alpha/beta hydrolase fold	Abhydrolase_3
101509614	673.24	586.488	472.517	1295	1165.07	1273.04	577.415	1244.37	-1.10782	4.61671e-14	2.95525e-12	LOC101509614	NC_021163.1	38035557	38040328	-	1464	protein_coding	uncharacterized lipoprotein syc1174_c-like && sp|P08452|Y1174_SYNP6 Uncharacterized lipoprotein syc1174_c OS=Synechococcus sp. (strain ATCC 27144 / PCC 6301 / SAUG 1402/1) OX=269084 GN=syc1174_c PE=3 SV=2 && PF11805:Protein of unknown function (DUF3326)	-
101510867	40.1516	47.5778	46.7023	171.249	150.911	152.004	44.8106	158.055	-1.81763	5.10933e-14	3.24155e-12	LOC101510867	NC_021167.1	3973552	3975272	-	1721	protein_coding	soyasapogenol B glucuronide galactosyltransferase && sp|D4Q9Z4|SGT2_SOYBN Soyasapogenol B glucuronide galactosyltransferase OS=Glycine max OX=3847 GN=GmSGT2 PE=1 SV=1 && PF00201:UDP-glucoronosyl and UDP-glucosyl transferase	UDPGT
101514793	1873.12	1598.43	1346.13	3445.13	3124.8	3157.26	1605.89	3242.4	-1.01371	5.93331e-14	3.74705e-12	LOC101514793	NC_021163.1	46761322	46765873	+	1754	protein_coding	polyadenylate-binding protein RBP47C-like && sp|Q9SX80|R47CP_ARATH Polyadenylate-binding protein RBP47C' OS=Arabidopsis thaliana OX=3702 GN=RBP47C' PE=2 SV=1 && PF00076:RNA recognition motif. (a.k.a. RRM, RBD, or RNP domain)	RRM_1
101489209	5962.05	4260.04	5083.22	12184.4	9964.32	9852.84	5101.77	10667.2	-1.0641	5.94104e-14	3.74705e-12	LOC101489209	NC_021165.1	7026099	7027982	-	859	protein_coding	40S ribosomal protein S12-2-like && sp|Q9SKZ3|RS122_ARATH 40S ribosomal protein S12-2 OS=Arabidopsis thaliana OX=3702 GN=RPS12C PE=1 SV=1 && PF01248:Ribosomal protein L7Ae/L30e/S12e/Gadd45 family	-
101499736	25.2115	10.0645	39.3764	473.454	290.213	448.624	24.8842	404.097	-4.02139	6.02166e-14	3.78676e-12	LOC101499736	NC_021160.1	17585370	17586958	+	750	protein_coding	disease resistance response protein DRRG49-C && sp|P27047|DRR4_PEA Disease resistance response protein DRRG49-C OS=Pisum sativum OX=3888 PE=2 SV=1 && PF00407:Pathogenesis-related protein Bet v 1 family	-
113787285	0	0	0	94.0192	106.587	83.3913	0	94.6659	-9.12552	6.26983e-14	3.93129e-12	LOC113787285	NC_021165.1	10169721	10169807	-	87	snoRNA	small nucleolar RNA Z196/R39/R59 family && - && -	-
101498801	293.2	220.505	200.545	605.528	524.494	604.851	238.083	578.291	-1.28059	6.79889e-14	4.23824e-12	LOC101498801	NC_021161.1	5449432	5456038	-	1447	protein_coding	cytochrome c1-2%2C heme protein%2C mitochondrial-like%2C transcript variant X2 && sp|P25076|CY11_SOLTU Cytochrome c1-1, heme protein, mitochondrial OS=Solanum tuberosum OX=4113 GN=CYCL PE=2 SV=1 && PF02167:Cytochrome C1 family	-
113787440	38.2841	27.4487	43.9551	138.79	146.689	144.615	36.5626	143.365	-1.97165	8.61591e-14	5.24885e-12	LOC113787440	NC_021165.1	10170136	10170211	-	76	snoRNA	small nucleolar RNA Z195/SNORD33/SNORD32 family && - && -	-
101492783	2550.09	1788.74	2330.54	5969.1	4700.39	4306.79	2223.12	4992.09	-1.16702	9.52192e-14	5.75178e-12	LOC101492783	NC_021165.1	18982128	18982981	+	688	protein_coding	10 kDa chaperonin%2C mitochondrial && sp|P34893|CH10_ARATH 10 kDa chaperonin, mitochondrial OS=Arabidopsis thaliana OX=3702 GN=CPN10 PE=1 SV=1 && -	-
101502471	1178.4	808.822	1044.85	2568.74	2084.26	2055.23	1010.69	2236.07	-1.14559	9.6123e-14	5.79006e-12	LOC101502471	NC_021165.1	7944932	7946222	+	523	protein_coding	40S ribosomal protein S21-2-like && sp|Q3E902|RS212_ARATH 40S ribosomal protein S21-2 OS=Arabidopsis thaliana OX=3702 GN=RPS21C PE=1 SV=2 && -	-
101496687	1814.29	1261.73	1466.09	3604.07	2858.86	3275.48	1514.03	3246.14	-1.10033	1.14838e-13	6.84049e-12	LOC101496687	NC_021160.1	6150779	6155608	+	1055	protein_coding	myo-inositol monophosphatase && sp|Q9M8S8|VTC4_ARATH Inositol-phosphate phosphatase OS=Arabidopsis thaliana OX=3702 GN=VTC4 PE=1 SV=1 && PF00459:Inositol monophosphatase family	-
101513465	635.89	446.499	531.124	1423.72	1083.81	1163.26	537.838	1223.6	-1.18582	1.18055e-13	6.9933e-12	LOC101513465	NC_021162.1	32813198	32814609	-	734	protein_coding	40S ribosomal protein S23-like && sp|P46297|RS23_FRAAN 40S ribosomal protein S23 OS=Fragaria ananassa OX=3747 GN=RPS23 PE=2 SV=1 && PF00164:Ribosomal protein S12/S23	Ribosomal_S12
101491916	319.345	253.443	247.247	763.346	589.923	586.906	273.345	646.725	-1.24224	1.29084e-13	7.60462e-12	LOC101491916	NC_021160.1	10529242	10530261	-	1020	protein_coding	mitochondrial import inner membrane translocase subunit TIM23-2-like && sp|Q38820|TI232_ARATH Mitochondrial import inner membrane translocase subunit TIM23-2 OS=Arabidopsis thaliana OX=3702 GN=TIM23-2 PE=1 SV=1 && PF02466:Tim17/Tim22/Tim23/Pmp24 family	-
101492441	28.0128	17.3842	21.9776	97.377	110.808	121.392	22.4582	109.859	-2.2921	1.3226e-13	7.77037e-12	LOC101492441	NC_021164.1	47499209	47501233	-	1420	protein_coding	gibberellin 20 oxidase 2-like && sp|Q39111|GAOX2_ARATH Gibberellin 20 oxidase 2 OS=Arabidopsis thaliana OX=3702 GN=GA20OX2 PE=2 SV=1 && PF03171:2OG-Fe(II) oxygenase superfamily|PF14226:non-haem dioxygenase in morphine synthesis N-terminal	2OG-FeII_Oxy
113784518	0	0.914957	0	171.249	161.464	134.059	0.304986	155.591	-8.88012	1.62735e-13	9.50867e-12	LOC113784518	NW_004516235.1	284459	288776	-	3317	protein_coding	serine/threonine-protein kinase pakG-like%2C transcript variant X3 && - && -	-
101511534	270.79	257.103	274.719	749.915	537.157	568.961	267.537	618.678	-1.2089	1.73076e-13	1.00309e-11	LOC101511534	NC_021163.1	4660352	4661722	-	1283	protein_coding	phosphoenolpyruvate carboxylase kinase 1-like && sp|Q9SPK4|PPCK1_ARATH Phosphoenolpyruvate carboxylase kinase 1 OS=Arabidopsis thaliana OX=3702 GN=PPCK1 PE=1 SV=1 && PF00069:Protein kinase domain	Pkinase
101503700	1301.66	917.702	1118.11	2487.03	2299.54	2120.67	1112.49	2302.41	-1.04937	1.80522e-13	1.04343e-11	LOC101503700	NC_021167.1	14691507	14693563	+	939	protein_coding	uncharacterized LOC101503700%2C transcript variant X1 && - && -	-
101495909	84.0383	93.3256	87.9102	332.425	211.064	256.507	88.4247	266.665	-1.59145	2.15008e-13	1.22623e-11	LOC101495909	NC_021160.1	3686075	3689248	-	1380	protein_coding	GDSL esterase/lipase At1g29670-like && sp|Q9C7N4|GDL15_ARATH GDSL esterase/lipase At1g29670 OS=Arabidopsis thaliana OX=3702 GN=At1g29670 PE=2 SV=1 && PF00657:GDSL-like Lipase/Acylhydrolase	Lipase_GDSL
101494284	35.4828	53.0675	36.6293	222.736	123.472	180.505	41.7265	175.571	-2.07156	2.25014e-13	1.27651e-11	LOC101494284	NC_021164.1	31564793	31566328	+	1536	protein_coding	ornithine decarboxylase-like && sp|O22616|DCOR_SOLLC Ornithine decarboxylase OS=Solanum lycopersicum OX=4081 GN=ODC PE=2 SV=2 && PF02784:Pyridoxal-dependent decarboxylase, pyridoxal binding domain|PF00278:Pyridoxal-dependent decarboxylase, C-terminal sheet domain	-
101494831	333.352	333.959	313.18	698.428	680.681	605.906	326.83	661.672	-1.01742	2.26839e-13	1.28347e-11	LOC101494831	NC_021165.1	53549850	53551117	+	1268	protein_coding	cytochrome c-type biogenesis protein CcmE homolog%2C mitochondrial && sp|Q96326|CCME_ARATH Cytochrome c-type biogenesis protein CcmE homolog, mitochondrial OS=Arabidopsis thaliana OX=3702 GN=CCME PE=1 SV=1 && PF03100:CcmE	-
101499802	2838.63	2076.95	2173.03	5894.11	4508.32	4681.52	2362.87	5027.98	-1.08942	2.93667e-13	1.62724e-11	LOC101499802	NC_021165.1	4719252	4729066	+	2106	protein_coding	nucleoside diphosphate kinase III%2C chloroplastic/mitochondrial-like%2C transcript variant X2 && sp|O49203|NDK3_ARATH Nucleoside diphosphate kinase III, chloroplastic/mitochondrial OS=Arabidopsis thaliana OX=3702 GN=NDPK3 PE=1 SV=1 && PF00334:Nucleoside diphosphate kinase	NDK
113786320	0	0	0	54.8445	110.808	85.5024	0	83.7185	-8.94946	3.61735e-13	1.97884e-11	LOC113786320	NC_021163.1	17589081	17598284	-	9112	lncRNA	uncharacterized LOC113786320 && - && -	-
101493761	297.869	404.411	421.236	963.696	761.94	829.69	374.505	851.776	-1.18499	3.8405e-13	2.09556e-11	LOC101493761	NC_021165.1	10589251	10592456	-	1900	protein_coding	serine hydroxymethyltransferase 4-like && sp|O23254|GLYC4_ARATH Serine hydroxymethyltransferase 4 OS=Arabidopsis thaliana OX=3702 GN=SHM4 PE=1 SV=1 && PF00464:Serine hydroxymethyltransferase	SHMT
101492406	1083.16	771.309	974.338	2131.1	1859.47	1832.5	942.936	1941.02	-1.04158	4.18702e-13	2.27307e-11	LOC101492406	NC_021162.1	31413284	31415460	-	553	protein_coding	H/ACA ribonucleoprotein complex subunit 3-like protein && sp|Q93XX8|NOP10_ARATH H/ACA ribonucleoprotein complex subunit 3-like protein OS=Arabidopsis thaliana OX=3702 GN=At2g20490 PE=3 SV=2 && -	-
105851953	0	0	0	89.5421	59.0979	85.5024	0	78.0475	-8.84636	5.52295e-13	2.93154e-11	LOC105851953	NC_021163.1	30288945	30291656	-	935	lncRNA	uncharacterized LOC105851953%2C transcript variant X2 && - && -	-
101501430	690.048	586.488	550.355	1483.04	1100.7	1256.15	608.963	1279.96	-1.07155	6.22426e-13	3.25958e-11	CAIFR	NC_021166.1	16785669	16787302	+	1276	protein_coding	isoflavone reductase && sp|P52581|IFRH_LUPAL Isoflavone reductase homolog OS=Lupinus albus OX=3870 PE=2 SV=1 && PF05368:NmrA-like family	NmrA
113785803	448.204	609.361	613.54	1493.11	1011	1551.71	557.035	1351.94	-1.27895	7.18136e-13	3.69297e-11	LOC113785803	NC_021162.1	12469600	12471228	-	1629	protein_coding	heat shock cognate 70 kDa protein 2-like && sp|P09189|HSP7C_PETHY Heat shock cognate 70 kDa protein OS=Petunia hybrida OX=4102 GN=HSP70 PE=2 SV=1 && PF00012:Hsp70 protein	HSP70
101492014	958.036	441.009	403.838	12791.1	5275.54	9429.55	600.961	9165.39	-3.93089	7.60113e-13	3.85632e-11	LOC101492014	NC_021165.1	57279924	57285566	-	1740	protein_coding	non-cyanogenic beta-glucosidase && sp|Q7XKV4|BGL12_ORYSJ Beta-glucosidase 12 OS=Oryza sativa subsp. japonica OX=39947 GN=BGLU12 PE=1 SV=2 && PF00232:Glycosyl hydrolase family 1	Glyco_hydro_1
101493074	39.2179	69.5367	51.281	184.68	187.847	169.949	53.3452	180.826	-1.76016	9.33804e-13	4.63558e-11	LOC101493074	NW_004516087.1	263666	273103	+	2169	protein_coding	amino acid transporter AVT1C-like && sp|F4IUW3|AVT1C_ARATH Amino acid transporter AVT1C OS=Arabidopsis thaliana OX=3702 GN=AVT1C PE=1 SV=1 && PF01490:Transmembrane amino acid transporter protein	Aa_trans
101505062	59.7605	52.1526	65.9327	191.396	170.962	176.283	59.2819	179.547	-1.59839	1.01462e-12	4.99024e-11	LOC101505062	NC_021160.1	37536139	37537774	+	1279	protein_coding	uncharacterized LOC101505062%2C transcript variant X1 && - && PF10184:Uncharacterized conserved protein (DUF2358)	-
101491298	39.2179	53.9825	43.9551	211.543	122.417	188.95	45.7185	174.303	-1.92946	1.08146e-12	5.30685e-11	LOC101491298	NC_021166.1	32147918	32152721	-	2831	protein_coding	linoleate 9S-lipoxygenase && sp|P38414|LOX1_LENCU Linoleate 9S-lipoxygenase OS=Lens culinaris OX=3864 GN=LOX1.1 PE=2 SV=1 && PF00305:Lipoxygenase|PF01477:PLAT/LH2 domain	Lipoxygenase
101494865	3676.21	3042.23	3412.02	8384.49	7250.04	5483.77	3376.82	7039.43	-1.05976	2.21674e-12	1.04474e-10	LOC101494865	NC_021167.1	14435298	14437960	+	871	protein_coding	40S ribosomal protein S7-like && sp|Q9ZNS1|RS7_AVIMR 40S ribosomal protein S7 OS=Avicennia marina OX=82927 GN=RPS7 PE=2 SV=1 && PF01251:Ribosomal protein S7e	-
101489778	1369.82	794.183	1140.09	3294.03	2286.88	2508.07	1101.36	2696.33	-1.29168	2.93862e-12	1.34649e-10	LOC101489778	NC_021160.1	11566526	11568349	-	489	protein_coding	uncharacterized LOC101489778%2C transcript variant X2 && sp|P80497|ATPY_SOLTU ATP synthase 6 kDa subunit, mitochondrial (Fragment) OS=Solanum tuberosum OX=4113 PE=1 SV=1 && -	-
101494961	313.743	258.018	342.484	598.812	632.136	768.466	304.748	666.472	-1.12923	3.45635e-12	1.5624e-10	LOC101494961	NC_021166.1	40170120	40171629	+	1510	protein_coding	DNA damage-repair/toleration protein DRT100 && sp|Q00874|DR100_ARATH DNA damage-repair/toleration protein DRT100 OS=Arabidopsis thaliana OX=3702 GN=DRT100 PE=2 SV=2 && PF08263:Leucine rich repeat N-terminal domain	LRRNT_2
101493590	778.755	634.98	810.422	1710.25	1309.65	1454.6	741.386	1491.5	-1.00831	4.33307e-12	1.92777e-10	LOC101493590	NC_021166.1	39018930	39020168	-	1239	protein_coding	probable carboxylesterase 8 && sp|O64640|CXE8_ARATH Probable carboxylesterase 8 OS=Arabidopsis thaliana OX=3702 GN=CXE8 PE=2 SV=1 && PF07859:alpha/beta hydrolase fold	Abhydrolase_3
101509393	604.142	402.581	467.939	1035.33	988.834	1116.81	491.554	1046.99	-1.09107	4.34516e-12	1.92914e-10	LOC101509393	NW_004516329.1	425833	429322	-	854	protein_coding	organelle RRM domain-containing protein 6%2C chloroplastic && sp|Q9FX45|ORRM6_ARATH Organelle RRM domain-containing protein 6, chloroplastic OS=Arabidopsis thaliana OX=3702 GN=ORRM6 PE=1 SV=1 && PF00076:RNA recognition motif. (a.k.a. RRM, RBD, or RNP domain)	RRM_1
101511048	1.86752	0	0	149.983	90.7574	74.9466	0.622506	105.229	-7.41808	4.91978e-12	2.16188e-10	LOC101511048	NC_021165.1	5740768	5741505	+	738	protein_coding	thaumatin-like pathogenesis-related protein 4-like && sp|P50698|RST4_AVESA Thaumatin-like pathogenesis-related protein 4 OS=Avena sativa OX=4498 GN=RASTL-4 PE=2 SV=1 && PF00314:Thaumatin family	Thaumatin
101510873	9.33759	8.23461	5.49439	116.405	49.6	58.0572	7.68886	74.6873	-3.27903	5.10435e-12	2.2384e-10	LOC101510873	NC_021162.1	5500569	5503467	+	1044	protein_coding	uncharacterized LOC101510873%2C transcript variant X1 && - && -	-
101509335	253.049	193.971	205.124	411.893	546.655	604.851	217.381	521.133	-1.26223	5.14771e-12	2.25281e-10	LOC101509335	NC_021166.1	676449	677824	-	1004	protein_coding	induced stolen tip protein TUB8 && - && -	-
101509561	49.4892	25.6188	19.2304	184.68	117.14	140.393	31.4461	147.405	-2.22986	7.43262e-12	3.1667e-10	LOC101509561	NC_021161.1	5602180	5603660	-	1066	protein_coding	(-)-isopiperitenol/(-)-carveol dehydrogenase%2C mitochondrial-like && sp|A0A3Q8GYY4|NEPS2_NEPRA (+)-cis,trans-nepetalactol synthase NEPS2 OS=Nepeta racemosa OX=54731 GN=NEPS2 PE=1 SV=1 && PF13561:Enoyl-(Acyl carrier protein) reductase	-
101496829	382.841	311.085	286.624	805.878	622.638	682.964	326.85	703.827	-1.10648	8.10156e-12	3.41316e-10	LOC101496829	NC_021167.1	3651797	3659641	-	2393	protein_coding	casein kinase II subunit alpha-like%2C transcript variant X2 && sp|O64816|CSK2P_ARATH Casein kinase II subunit alpha-4, chloroplastic OS=Arabidopsis thaliana OX=3702 GN=CKA4 PE=2 SV=1 && PF00069:Protein kinase domain	Pkinase
101504014	33.6153	59.4722	45.7866	139.909	173.072	164.671	46.2914	159.218	-1.78177	8.1505e-12	3.42705e-10	LOC101504014	NC_021167.1	7580373	7584341	-	1508	protein_coding	ubiquinol oxidase 1%2C mitochondrial-like && sp|Q07185|AOX1_SOYBN Ubiquinol oxidase 1, mitochondrial OS=Glycine max OX=3847 GN=AOX1 PE=1 SV=1 && PF01786:Alternative oxidase	AOX
101506767	4621.17	2985.51	3860.72	9015.77	7615.18	7220.21	3822.47	7950.38	-1.05652	8.51205e-12	3.56937e-10	LOC101506767	NC_021165.1	10169079	10170983	-	592	protein_coding	60S ribosomal protein L32-1 && sp|P49211|RL321_ARATH 60S ribosomal protein L32-1 OS=Arabidopsis thaliana OX=3702 GN=RPL32A PE=2 SV=2 && PF01655:Ribosomal protein L32	-
101500808	7008.79	4768.76	4883.6	14228.2	10599.6	11035.1	5553.71	11954.3	-1.106	9.03235e-12	3.76828e-10	LOC101500808	NC_021161.1	17882042	17883589	-	765	protein_coding	60S acidic ribosomal protein P2-1-like && sp|Q9SLF7|RLA22_ARATH 60S acidic ribosomal protein P2-2 OS=Arabidopsis thaliana OX=3702 GN=RPP2B PE=1 SV=1 && PF00428:60s Acidic ribosomal protein	-
101510537	0	0	0	70.5144	43.2681	63.3351	0	59.0392	-8.44346	9.90724e-12	4.1093e-10	LOC101510537	NC_021161.1	11686943	11690872	-	1595	protein_coding	threonine--tRNA ligase%2C mitochondrial 1-like%2C transcript variant X2 && sp|O04630|SYTM1_ARATH Threonine--tRNA ligase, mitochondrial 1 OS=Arabidopsis thaliana OX=3702 GN=THRRS PE=1 SV=3 && -	-
101503765	181.149	198.546	203.292	463.38	395.745	388.456	194.329	415.86	-1.09697	1.13507e-11	4.63626e-10	LOC101503765	NC_021160.1	2025098	2029560	-	1344	protein_coding	secretory carrier-associated membrane protein-like && sp|Q9ZTX0|SCAM_PEA Secretory carrier-associated membrane protein OS=Pisum sativum OX=3888 GN=PSAM2 PE=2 SV=1 && PF04144:SCAMP family	-
101493305	5.60255	6.4047	2.74719	47.0096	74.9276	48.5569	4.91815	56.8314	-3.53212	1.28621e-11	5.20404e-10	LOC101493305	NC_021163.1	9531107	9534410	+	1351	protein_coding	leucoanthocyanidin reductase-like && sp|Q84V83|LAR_DESUN Leucoanthocyanidin reductase OS=Desmodium uncinatum OX=225101 GN=LAR PE=1 SV=1 && PF05368:NmrA-like family	NmrA
101514831	3349.39	2272.75	2958.73	6463.82	5485.55	5255.76	2860.29	5735.04	-1.00363	1.33132e-11	5.35626e-10	LOC101514831	NC_021166.1	7683215	7684924	+	622	protein_coding	60S ribosomal protein L36-3-like%2C transcript variant X1 && sp|Q9LZ57|RL363_ARATH 60S ribosomal protein L36-3 OS=Arabidopsis thaliana OX=3702 GN=RPL36C PE=3 SV=1 && PF01158:Ribosomal protein L36e	-
101506557	203.559	193.971	184.062	502.555	385.191	396.9	193.864	428.215	-1.14276	1.38252e-11	5.5371e-10	LOC101506557	NC_021165.1	58254269	58255265	+	708	protein_coding	glycine-rich RNA-binding%2C abscisic acid-inducible protein-like && sp|P49310|GRP1_SINAL Glycine-rich RNA-binding protein GRP1A OS=Sinapis alba OX=3728 PE=2 SV=1 && PF00076:RNA recognition motif. (a.k.a. RRM, RBD, or RNP domain)	RRM_1
101507176	1079.42	792.353	1198.69	2529.56	1981.89	2015.11	1023.49	2175.52	-1.08777	1.55794e-11	6.15255e-10	LOC101507176	NW_004516279.1	151294	151866	-	476	protein_coding	60S ribosomal protein L39 && sp|Q6KAJ8|RL391_ORYSJ 60S ribosomal protein L39-1 OS=Oryza sativa subsp. japonica OX=39947 GN=RPL39A PE=3 SV=2 && -	-
101503654	3073	1877.49	2738.95	5676.97	5320.92	5082.64	2563.15	5360.18	-1.06438	2.05811e-11	7.82518e-10	LOC101503654	NC_021165.1	58943452	58944885	-	551	protein_coding	40S ribosomal protein S27-2-like && sp|Q9M2F1|RS272_ARATH 40S ribosomal protein S27-2 OS=Arabidopsis thaliana OX=3702 GN=RPS27B PE=2 SV=2 && -	-
101502087	3476.38	2386.21	3017.33	7346.93	5539.37	5503.82	2959.98	6130.04	-1.05029	2.14714e-11	8.1205e-10	LOC101502087	NC_021167.1	2408005	2408823	-	560	protein_coding	40S ribosomal protein S30 && sp|P49689|RS30_ARATH 40S ribosomal protein S30 OS=Arabidopsis thaliana OX=3702 GN=RPS30A PE=3 SV=3 && PF04758:Ribosomal protein S30	Ribosomal_S30
101508578	9.33759	2.74487	10.073	98.4963	43.2681	70.7242	7.38517	70.8295	-3.2617	2.15803e-11	8.14734e-10	LOC101508578	NC_021165.1	26818378	26820333	-	1228	protein_coding	aquaporin TIP1-3-like && sp|O82598|TIP13_ARATH Aquaporin TIP1-3 OS=Arabidopsis thaliana OX=3702 GN=TIP1-3 PE=1 SV=1 && PF00230:Major intrinsic protein	-
101493333	74.7007	36.5983	57.6911	219.378	154.077	209.006	56.33	194.154	-1.7857	2.18328e-11	8.22815e-10	LOC101493333	NC_021165.1	368882	376920	+	1753	protein_coding	glutamate decarboxylase 1-like && sp|Q42521|DCE1_ARATH Glutamate decarboxylase 1 OS=Arabidopsis thaliana OX=3702 GN=GAD1 PE=1 SV=2 && PF00282:Pyridoxal-dependent decarboxylase conserved domain	-
101488873	3698.62	2590.24	3295.72	7528.25	5952	5770.89	3194.86	6417.04	-1.00613	2.38082e-11	8.84824e-10	LOC101488873	NC_021164.1	18755593	18757160	+	519	protein_coding	60S ribosomal protein L36-3-like && sp|Q9LZ57|RL363_ARATH 60S ribosomal protein L36-3 OS=Arabidopsis thaliana OX=3702 GN=RPL36C PE=3 SV=1 && PF01158:Ribosomal protein L36e	-
101494872	0	0	0	58.2023	68.5957	35.8899	0	54.2293	-8.32141	2.70079e-11	9.8664e-10	LOC101494872	NW_004515709.1	132055	133823	+	1438	protein_coding	uncharacterized LOC101494872%2C transcript variant X1 && sp|Q8LF05|RBL19_ARATH Rhomboid-like protein 19 OS=Arabidopsis thaliana OX=3702 GN=RBL19 PE=2 SV=1 && -	-
101507541	2.80128	13.7244	6.41012	86.1842	48.5447	74.9466	7.64525	69.8918	-3.18812	2.71641e-11	9.88433e-10	LOC101507541	NC_021160.1	14744120	14747682	-	1640	protein_coding	uncharacterized LOC101507541%2C transcript variant X1 && - && PF12697:Alpha/beta hydrolase family	-
101497224	5.60255	6.4047	14.6517	58.2023	68.5957	73.891	8.88632	66.8964	-2.91099	2.83331e-11	1.02203e-09	LOC101497224	NC_021165.1	56581547	56585434	+	1814	protein_coding	proline dehydrogenase 2%2C mitochondrial-like && sp|P92983|PROD1_ARATH Proline dehydrogenase 1, mitochondrial OS=Arabidopsis thaliana OX=3702 GN=POX1 PE=1 SV=2 && PF01619:Proline dehydrogenase	-
101493286	11230.3	8955.6	13769.9	25312.4	20422.5	22379.5	11318.6	22704.8	-1.00429	3.15627e-11	1.12613e-09	LOC101493286	NW_004515694.1	788744	789609	+	866	protein_coding	auxin-binding protein ABP19a-like && sp|Q9ZRA4|AB19A_PRUPE Auxin-binding protein ABP19a OS=Prunus persica OX=3760 GN=ABP19A PE=3 SV=1 && PF00190:Cupin	-
101503349	2685.49	2937.01	2503.61	6571.27	5831.69	4176.95	2708.7	5526.64	-1.02874	3.16141e-11	1.12613e-09	CHS	NC_021167.1	937634	939338	+	1562	protein_coding	chalcone synthase && sp|Q9SML4|CHS1_CICAR Chalcone synthase 1 OS=Cicer arietinum OX=3827 GN=CHS1 PE=2 SV=1 && PF00195:Chalcone and stilbene synthases, N-terminal domain|PF02797:Chalcone and stilbene synthases, C-terminal domain	Chal_sti_synt_N
101502303	668.571	349.514	513.725	1566.99	1179.85	1117.87	510.603	1288.23	-1.33512	3.54324e-11	1.24843e-09	LOC101502303	NC_021161.1	34713843	34715169	-	507	protein_coding	40S ribosomal protein S29 && sp|Q680P8|RS29_ARATH 40S ribosomal protein S29 OS=Arabidopsis thaliana OX=3702 GN=RPS29A PE=3 SV=2 && -	-
101510678	354.828	265.338	249.079	652.538	612.085	579.516	289.748	614.713	-1.08529	3.68149e-11	1.28786e-09	LOC101510678	NW_004515792.1	145897	151861	+	1160	protein_coding	putative tRNA (cytidine(34)-2'-O)-methyltransferase && sp|P74516|TRML_SYNY3 Putative tRNA (cytidine(34)-2'-O)-methyltransferase OS=Synechocystis sp. (strain PCC 6803 / Kazusa) OX=1111708 GN=slr0992 PE=3 SV=1 && PF00588:SpoU rRNA Methylase family	SpoU_methylase
101513810	115.786	113.455	125.455	369.361	243.779	282.897	118.232	298.679	-1.33604	3.97619e-11	1.38418e-09	LOC101513810	NC_021164.1	44100940	44109616	-	2058	protein_coding	IAA-amino acid hydrolase ILR1-like 6 && sp|Q8VYX0|ILL6_ARATH IAA-amino acid hydrolase ILR1-like 6 OS=Arabidopsis thaliana OX=3702 GN=ILL6 PE=1 SV=2 && PF01546:Peptidase family M20/M25/M40	Peptidase_M20
101515157	167.143	156.458	114.466	377.196	296.545	401.123	146.022	358.288	-1.29504	5.29808e-11	1.80051e-09	LOC101515157	NC_021166.1	6329242	6332668	+	2164	protein_coding	monogalactosyldiacylglycerol synthase 2%2C chloroplastic-like && sp|O82730|MGDG2_ARATH Monogalactosyldiacylglycerol synthase 2, chloroplastic OS=Arabidopsis thaliana OX=3702 GN=MGD2 PE=1 SV=1 && PF06925:Monogalactosyldiacylglycerol (MGDG) synthase|PF04101:Glycosyltransferase family 28 C-terminal domain	-
101504903	10.2713	15.5543	14.6517	97.377	50.6553	97.1139	13.4924	81.7154	-2.59651	6.2932e-11	2.11522e-09	LOC101504903	NW_004516422.1	51385	55391	-	1860	protein_coding	ABC transporter C family member 12-like && sp|Q42093|AB2C_ARATH ABC transporter C family member 2 OS=Arabidopsis thaliana OX=3702 GN=ABCC2 PE=1 SV=2 && PF00664:ABC transporter transmembrane region|PF00005:ABC transporter	ABC_tran
101499508	1590.19	1110.76	1441.36	3264.93	2577.09	2500.68	1380.77	2780.9	-1.01002	6.4573e-11	2.1636e-09	LOC101499508	NC_021165.1	26429915	26431342	-	622	protein_coding	mitochondrial import inner membrane translocase subunit Tim9 && sp|Q9XGX7|TIM9_ORYSJ Mitochondrial import inner membrane translocase subunit Tim9 OS=Oryza sativa subsp. japonica OX=39947 GN=TIM9 PE=3 SV=2 && PF02953:Tim10/DDP family zinc finger	-
101493578	239.042	258.933	260.983	637.987	456.953	509.848	252.986	534.929	-1.07961	6.744e-11	2.25262e-09	LOC101493578	NC_021160.1	43531890	43534802	-	1389	protein_coding	nitrile-specifier protein 5 && sp|O49326|JAL21_ARATH Nitrile-specifier protein 2 OS=Arabidopsis thaliana OX=3702 GN=NSP2 PE=2 SV=1 && PF13418:Galactose oxidase, central domain|PF13415:Galactose oxidase, central domain	-
101506985	394.046	290.956	325.085	768.942	628.97	666.075	336.696	687.996	-1.0309	7.02792e-11	2.34381e-09	LOC101506985	NC_021165.1	11281541	11284205	+	1911	protein_coding	uncharacterized protein YqaJ%2C transcript variant X1 && - && PF09588:YqaJ-like viral recombinase domain	-
101510677	0.933759	0	0	90.6613	68.5957	86.558	0.311253	81.9384	-7.9549	7.39242e-11	2.45013e-09	LOC101510677	NC_021162.1	25870513	25872485	+	1154	lncRNA	uncharacterized LOC101510677%2C transcript variant X1 && - && -	-
101511944	1043.01	821.631	657.495	1969.93	1603.03	1681.55	840.712	1751.5	-1.05892	9.28391e-11	3.00731e-09	LOC101511944	NC_021162.1	19474455	19478533	-	1548	protein_coding	probable envelope ADP%2CATP carrier protein%2C chloroplastic && sp|O65023|EAAC_ARATH Probable envelope ADP,ATP carrier protein, chloroplastic OS=Arabidopsis thaliana OX=3702 GN=EAAC PE=2 SV=2 && PF00153:Mitochondrial carrier protein	Mito_carr
novel.133	55.0918	21.959	31.1349	120.882	174.128	142.504	36.0619	145.838	-2.01806	9.76196e-11	3.13376e-09	-	NC_021166.1	38575170	38576553	+	1384	-	- && - && -	-
101489006	1936.62	1232.45	1497.22	4159.23	2981.28	2978.86	1555.43	3373.12	-1.11674	1.30619e-10	4.09502e-09	LOC101489006	NC_021165.1	49621060	49623495	+	743	protein_coding	uncharacterized LOC101489006 && - && -	-
101498955	3.73503	9.14957	5.49439	51.4867	60.1532	49.6125	6.12633	53.7508	-3.13097	1.39555e-10	4.35607e-09	LOC101498955	NC_021164.1	38681483	38686692	-	3337	protein_coding	BTB/POZ and TAZ domain-containing protein 1-like%2C transcript variant X1 && sp|Q9FMK7|BT1_ARATH BTB/POZ and TAZ domain-containing protein 1 OS=Arabidopsis thaliana OX=3702 GN=BT1 PE=1 SV=1 && PF02135:TAZ zinc finger|PF00651:BTB/POZ domain	BTB
101506454	27.079	28.3637	26.5562	97.377	94.9787	108.725	27.333	100.36	-1.87661	1.52209e-10	4.70993e-09	LOC101506454	NC_021165.1	51562692	51583507	+	3283	protein_coding	amino acid transporter AVT1C-like%2C transcript variant X4 && sp|F4IUW3|AVT1C_ARATH Amino acid transporter AVT1C OS=Arabidopsis thaliana OX=3702 GN=AVT1C PE=1 SV=1 && PF01490:Transmembrane amino acid transporter protein	Aa_trans
101500044	1365.16	876.529	792.108	6225.41	3606.03	4356.4	1011.26	4729.28	-2.22547	1.5537e-10	4.79388e-09	LOC101500044	NC_021160.1	17589328	17591144	+	770	protein_coding	pathogenesis-related protein 10 && sp|E6YBW4|PR10_SOYBN Pathogenesis-related protein 10 OS=Glycine max OX=3847 GN=PR10 PE=2 SV=1 && PF00407:Pathogenesis-related protein Bet v 1 family	-
101515750	4052.51	2587.5	3431.25	7738.67	6323.47	6202.62	3357.09	6754.92	-1.00872	1.63017e-10	5.00107e-09	LOC101515750	NW_004516210.1	158600	160133	-	710	protein_coding	60S acidic ribosomal protein P1-2-like && sp|O23095|RLA12_ARATH 60S acidic ribosomal protein P1-2 OS=Arabidopsis thaliana OX=3702 GN=RPP1B PE=1 SV=2 && PF00428:60s Acidic ribosomal protein	-
105851050	12.1389	15.5543	14.6517	86.1842	73.8723	60.1684	14.1149	73.4083	-2.37705	1.82375e-10	5.54729e-09	LOC105851050	NW_004516574.1	1371400	1375008	-	2660	protein_coding	galactinol--sucrose galactosyltransferase-like && sp|Q8VWN6|RFS_PEA Galactinol--sucrose galactosyltransferase OS=Pisum sativum OX=3888 GN=RFS PE=1 SV=1 && PF05691:Raffinose synthase or seed imbibition protein Sip1	-
101501381	0	0	0	43.6518	35.8808	49.6125	0	43.0484	-7.98853	1.95395e-10	5.86842e-09	LOC101501381	NC_021164.1	5628616	5642794	+	1069	lncRNA	uncharacterized LOC101501381%2C transcript variant X2 && sp|Q8LG98|OTU1_ARATH OVARIAN TUMOR DOMAIN-containing deubiquitinating enzyme 1 OS=Arabidopsis thaliana OX=3702 GN=OTU1 PE=1 SV=2 && -	-
101511079	3459.58	2118.13	2384.56	5972.45	5009.6	5376.1	2654.09	5452.72	-1.03878	2.41289e-10	7.12701e-09	LOC101511079	NC_021166.1	28926332	28928848	+	769	protein_coding	10 kDa chaperonin 1%2C chloroplastic-like && sp|Q9M1C2|CH101_ARATH 10 kDa chaperonin 1, chloroplastic OS=Arabidopsis thaliana OX=3702 GN=CPN10-1 PE=2 SV=1 && PF00166:Chaperonin 10 Kd subunit	-
101515405	13.0726	30.1936	27.4719	102.973	87.5915	115.059	23.5794	101.875	-2.10937	2.43899e-10	7.18431e-09	LOC101515405	NC_021162.1	22490969	22495357	+	1337	protein_coding	F-box protein At4g00755-like && sp|Q8LG03|FB345_ARATH F-box protein At4g00755 OS=Arabidopsis thaliana OX=3702 GN=At4g00755 PE=2 SV=1 && -	-
101500914	135.395	79.6013	132.781	334.663	291.268	272.341	115.926	299.424	-1.36899	2.46315e-10	7.24551e-09	LOC101500914	NC_021161.1	29015801	29024398	-	1547	protein_coding	15.7 kDa heat shock protein%2C peroxisomal%2C transcript variant X1 && sp|Q652V8|HSP16_ORYSJ 16.0 kDa heat shock protein, peroxisomal OS=Oryza sativa subsp. japonica OX=39947 GN=HSP16.0 PE=2 SV=1 && -	-
101488651	0.933759	1.82991	4.57866	48.1289	36.9362	47.5014	2.44744	44.1888	-4.16952	2.49314e-10	7.31366e-09	LOC101488651	NC_021164.1	46666929	46669410	+	1327	protein_coding	peroxidase P7-like && sp|Q9FLC0|PER52_ARATH Peroxidase 52 OS=Arabidopsis thaliana OX=3702 GN=PER52 PE=2 SV=1 && PF00141:Peroxidase	-
101492410	693.783	485.842	658.411	1522.21	1213.62	1090.42	612.679	1275.42	-1.05763	2.52485e-10	7.39657e-09	LOC101492410	NW_004516087.1	151918	153788	+	780	protein_coding	multifunctional methyltransferase subunit TRM112 homolog A-like && sp|Q8LFJ5|T112A_ARATH Multifunctional methyltransferase subunit TRM112 homolog A OS=Arabidopsis thaliana OX=3702 GN=TRM112A PE=1 SV=1 && PF03966:Trm112p-like protein	-
101497003	269.856	168.352	281.13	593.216	516.051	532.015	239.779	547.094	-1.19008	3.04131e-10	8.82514e-09	LOC101497003	NC_021165.1	54896747	54898696	+	466	protein_coding	40S ribosomal protein S28-1-like && sp|Q9SR73|RS281_ARATH 40S ribosomal protein S28-1 OS=Arabidopsis thaliana OX=3702 GN=RPS28A PE=3 SV=1 && -	-
101515511	37.3503	23.7889	33.8821	106.331	101.311	130.893	31.6738	112.845	-1.83401	3.48898e-10	1.00426e-08	LOC101515511	NC_021162.1	19712104	19715567	-	1072	protein_coding	GDSL esterase/lipase CPRD49-like && sp|Q9SRM5|CPR49_ARATH GDSL esterase/lipase CPRD49 OS=Arabidopsis thaliana OX=3702 GN=CPRD49 PE=2 SV=1 && PF13472:GDSL-like Lipase/Acylhydrolase family	-
101498234	107.382	109.795	128.202	248.479	280.715	249.118	115.126	259.437	-1.1722	3.85041e-10	1.09652e-08	LOC101498234	NC_021162.1	3315175	3317264	-	836	protein_coding	transcription factor PRE6 && sp|Q8GW32|PRE6_ARATH Transcription factor PRE6 OS=Arabidopsis thaliana OX=3702 GN=PRE6 PE=1 SV=1 && -	-
101489868	243.711	253.443	249.079	597.693	449.566	463.402	248.744	503.554	-1.01682	4.01408e-10	1.1401e-08	LOC101489868	NC_021166.1	774460	777413	+	1231	protein_coding	probable tyrosine-protein phosphatase DSP4%2C transcript variant X1 && sp|Q940L5|PDSP4_ARATH Probable tyrosine-protein phosphatase DSP4 OS=Arabidopsis thaliana OX=3702 GN=DSP4 PE=2 SV=1 && PF03162:Tyrosine phosphatase family	-
101502600	0	0	1.83146	58.2023	77.0383	62.2796	0.610488	65.8401	-6.74495	4.31705e-10	1.20855e-08	LOC101502600	NC_021160.1	29611207	29620208	+	1659	protein_coding	uncharacterized LOC101502600%2C transcript variant X1 && sp|Q07473|CB4A_ARATH Chlorophyll a-b binding protein CP29.1, chloroplastic OS=Arabidopsis thaliana OX=3702 GN=LHCB4.1 PE=1 SV=1 && PF03004:Plant transposase (Ptta/En/Spm family)	-
101504879	736.736	425.455	495.411	1393.5	1155.57	1122.09	552.534	1223.72	-1.14721	4.48151e-10	1.24969e-08	LOC101504879	NC_021167.1	3856164	3857565	-	794	protein_coding	uncharacterized LOC101504879 && - && -	-
113783884	10.2713	7.31966	29.3034	104.093	79.1489	90.7804	15.6315	91.3406	-2.5451	5.18837e-10	1.42823e-08	LOC113783884	NC_021162.1	31266237	31269220	+	2107	protein_coding	inorganic phosphate transporter 1-4-like%2C transcript variant X1 && sp|Q96303|PHT14_ARATH Inorganic phosphate transporter 1-4 OS=Arabidopsis thaliana OX=3702 GN=PHT1-4 PE=1 SV=1 && PF00083:Sugar (and other) transporter	Sugar_tr
101515581	656.432	357.748	283.877	1270.38	1058.48	1090.42	432.686	1139.76	-1.39753	7.56175e-10	2.0019e-08	LOC101515581	NC_021165.1	9676933	9678937	-	790	lncRNA	uncharacterized LOC101515581 && - && -	-
101515096	102.713	158.288	163.916	275.342	403.132	387.4	141.639	355.291	-1.32691	8.24768e-10	2.16214e-08	LOC101515096	NC_021163.1	3466566	3469373	+	1976	protein_coding	3-ketoacyl-CoA synthase 11 && sp|O48780|KCS11_ARATH 3-ketoacyl-CoA synthase 11 OS=Arabidopsis thaliana OX=3702 GN=KCS11 PE=1 SV=1 && PF08541:3-Oxoacyl-[acyl-carrier-protein (ACP)] synthase III C terminal|PF08392:FAE1/Type III polyketide synthase-like protein	-
101503379	100.846	86.006	59.5225	204.827	204.732	230.118	82.1248	213.226	-1.37726	1.08516e-09	2.77356e-08	LOC101503379	NC_021162.1	39829757	39832123	+	1663	protein_coding	probable RNA-binding protein ARP1%2C transcript variant X2 && sp|Q9M1S3|ARP1_ARATH Probable RNA-binding protein ARP1 OS=Arabidopsis thaliana OX=3702 GN=ARP1 PE=2 SV=1 && PF00076:RNA recognition motif. (a.k.a. RRM, RBD, or RNP domain)	RRM_1
101502386	693.783	376.962	617.203	1503.19	1074.31	1289.93	562.649	1289.14	-1.19609	1.19622e-09	3.00372e-08	LOC101502386	NC_021166.1	1709035	1712104	+	597	protein_coding	cytochrome c oxidase subunit 6b-2 && sp|Q945L0|CX6B2_ARATH Cytochrome c oxidase subunit 6b-2 OS=Arabidopsis thaliana OX=3702 GN=COX6B-2 PE=2 SV=1 && -	-
113784249	0	0	0	32.459	30.6043	43.279	0	35.4474	-7.70873	1.30384e-09	3.24734e-08	LOC113784249	NW_004515880.1	107389	108797	+	610	lncRNA	uncharacterized LOC113784249 && - && -	-
101494608	0	0	5.49439	346.975	425.294	346.232	1.83146	372.834	-7.66618	1.36943e-09	3.3832e-08	LOC101494608	NC_021165.1	28451475	28454324	-	1658	protein_coding	F-box/kelch-repeat protein At3g06240-like && sp|Q9LU24|FB145_ARATH Putative F-box protein At3g16210 OS=Arabidopsis thaliana OX=3702 GN=At3g16210 PE=4 SV=1 && -	-
101514753	0	0	0.915731	73.8722	54.8766	49.6125	0.305244	59.4538	-7.4915	1.40171e-09	3.45008e-08	LOC101514753	NC_021167.1	14202999	14203771	-	515	lncRNA	uncharacterized LOC101514753 && - && -	-
101510861	18.6752	10.9795	10.073	89.5421	55.9319	66.5019	13.2426	70.6586	-2.41628	1.45456e-09	3.55257e-08	LOC101510861	NC_021161.1	18966104	18970168	+	1696	protein_coding	protein SRG1-like && sp|Q39224|SRG1_ARATH Protein SRG1 OS=Arabidopsis thaliana OX=3702 GN=SRG1 PE=2 SV=1 && PF14226:non-haem dioxygenase in morphine synthesis N-terminal|PF03171:2OG-Fe(II) oxygenase superfamily	2OG-FeII_Oxy
101514670	8.40383	11.8944	15.5674	109.689	53.8213	54.8905	11.9552	72.8002	-2.60293	1.60862e-09	3.9066e-08	LOC101514670	NW_004516266.1	384	15496	+	1423	protein_coding	sucrose transport protein SUC8-like && sp|Q9ZVK6|SUC8_ARATH Sucrose transport protein SUC8 OS=Arabidopsis thaliana OX=3702 GN=SUC8 PE=1 SV=1 && PF13347:MFS/sugar transport protein	-
101492619	259.585	175.672	218.86	448.83	458.008	433.846	218.039	446.895	-1.03569	1.62593e-09	3.94417e-08	LOC101492619	NW_004515637.1	430649	432939	+	1053	protein_coding	uncharacterized LOC101492619%2C transcript variant X2 && - && PF07386:Protein of unknown function (DUF1499)	-
101492200	128.859	129.009	152.011	316.755	256.443	308.231	136.626	293.81	-1.10415	1.82375e-09	4.35022e-08	LOC101492200	NC_021163.1	16886476	16888966	-	1405	protein_coding	protein trichome birefringence-like 36 && sp|Q940H3|TBL36_ARATH Protein trichome birefringence-like 36 OS=Arabidopsis thaliana OX=3702 GN=TBL36 PE=2 SV=1 && PF13839:GDSL/SGNH-like Acyl-Esterase family found in Pmr5 and Cas1p|PF14416:PMR5 N terminal Domain	-
101510355	131.66	109.795	142.854	298.847	245.889	306.12	128.103	283.619	-1.14649	1.8996e-09	4.52109e-08	LOC101510355	NC_021162.1	39463321	39465110	+	1285	protein_coding	uncharacterized membrane protein YuiD%2C transcript variant X2 && sp|O32107|YUID_BACSU Uncharacterized membrane protein YuiD OS=Bacillus subtilis (strain 168) OX=224308 GN=yuiD PE=4 SV=1 && PF02681:Divergent PAP2 family	-
101503322	454.74	286.382	439.551	954.742	822.094	729.41	393.558	835.415	-1.08584	1.95322e-09	4.63328e-08	LOC101503322	NC_021165.1	58938049	58938715	-	667	protein_coding	auxin-responsive protein SAUR50 && sp|O65695|SAU50_ARATH Auxin-responsive protein SAUR50 OS=Arabidopsis thaliana OX=3702 GN=SAUR50 PE=1 SV=1 && PF02519:Auxin responsive protein	Auxin_inducible
101497746	4404.54	2666.19	3900.1	9315.73	6784.65	6762.08	3656.94	7620.82	-1.05929	1.97033e-09	4.65888e-08	LOC101497746	NC_021163.1	43985222	43985911	+	516	protein_coding	60S ribosomal protein L39 && sp|Q6KAJ8|RL391_ORYSJ 60S ribosomal protein L39-1 OS=Oryza sativa subsp. japonica OX=39947 GN=RPL39A PE=3 SV=2 && -	-
101497213	133.527	107.05	107.141	312.278	227.949	260.73	115.906	266.985	-1.20346	2.08032e-09	4.89686e-08	LOC101497213	NC_021165.1	19118393	19119945	+	716	protein_coding	sulfiredoxin%2C chloroplastic/mitochondrial && sp|Q8GY89|SRX_ARATH Sulfiredoxin, chloroplastic/mitochondrial OS=Arabidopsis thaliana OX=3702 GN=SRX PE=1 SV=1 && PF02195:ParB-like nuclease domain	ParBc
101494978	44.8204	29.2786	49.4495	122.001	141.413	120.337	41.1828	127.917	-1.63568	2.17457e-09	5.1131e-08	LOC101494978	NC_021167.1	16011878	16017366	+	1993	protein_coding	uncharacterized LOC101494978 && - && PF06219:Protein of unknown function (DUF1005)	-
101504401	59.7605	122.604	81.5001	221.617	275.438	230.118	87.955	242.391	-1.46205	2.34067e-09	5.48561e-08	LOC101504401	NC_021160.1	2050154	2054913	+	4216	protein_coding	putative disease resistance protein At3g14460%2C transcript variant X1 && sp|Q9LRR4|R13L1_ARATH Putative disease resistance RPP13-like protein 1 OS=Arabidopsis thaliana OX=3702 GN=RPPL1 PE=3 SV=1 && PF00931:NB-ARC domain|PF18052:Rx N-terminal domain	NB-ARC
101496550	131.66	96.9855	108.056	314.516	206.843	298.731	112.234	273.363	-1.28416	2.93234e-09	6.73245e-08	LOC101496550	NC_021164.1	37735807	37736789	+	862	protein_coding	blue copper protein-like && sp|Q41001|BCP_PEA Blue copper protein OS=Pisum sativum OX=3888 PE=2 SV=1 && PF02298:Plastocyanin-like domain	Cu_bind_like
101509052	0	0	0	23.5048	33.7702	41.1678	0	32.8143	-7.59829	3.03092e-09	6.92912e-08	LOC101509052	NC_021167.1	15587477	15590631	+	1910	protein_coding	sugar transport protein 14-like && sp|Q8GW61|STP14_ARATH Sugar transport protein 14 OS=Arabidopsis thaliana OX=3702 GN=STP14 PE=2 SV=2 && PF00083:Sugar (and other) transporter	Sugar_tr
101490330	22.4102	32.9385	16.4832	92.8999	91.8128	89.7248	23.9439	91.4791	-1.93338	3.04333e-09	6.95008e-08	LOC101490330	NC_021160.1	17345111	17347487	+	1431	protein_coding	uncharacterized LOC101490330 && - && -	-
101498771	6.53631	12.8094	13.736	68.2758	54.8766	59.1128	11.0272	60.7551	-2.4592	3.37677e-09	7.57443e-08	LOC101498771	NC_021165.1	39183765	39188525	-	1117	protein_coding	SPX domain-containing protein 3 && sp|Q5PP62|SPX3_ARATH SPX domain-containing protein 3 OS=Arabidopsis thaliana OX=3702 GN=SPX3 PE=2 SV=1 && PF03105:SPX domain	SPX
101493947	3728.5	2141.91	3165.68	7316.71	5739.88	5580.88	3012.03	6212.49	-1.04443	3.50602e-09	7.82342e-08	LOC101493947	NC_021163.1	14671831	14673138	-	460	protein_coding	40S ribosomal protein S29 && sp|Q680P8|RS29_ARATH 40S ribosomal protein S29 OS=Arabidopsis thaliana OX=3702 GN=RPS29A PE=3 SV=2 && -	-
101495522	168.077	150.053	152.011	325.709	335.591	287.119	156.714	316.14	-1.01247	3.58991e-09	7.99398e-08	LOC101495522	NW_004515775.1	694187	697604	-	1584	protein_coding	guanylate kinase 1-like%2C transcript variant X1 && sp|Q9M682|GMK2_ARATH Guanylate kinase 2 OS=Arabidopsis thaliana OX=3702 GN=GK-2 PE=2 SV=1 && PF00625:Guanylate kinase	-
101504981	79.3695	76.8564	84.2473	171.249	214.23	185.783	80.1577	190.421	-1.2488	3.66394e-09	8.14191e-08	LOC101504981	NC_021167.1	3107538	3108371	+	834	protein_coding	transcriptional regulator SUPERMAN-like && sp|O80942|ZFP10_ARATH Zinc finger protein 10 OS=Arabidopsis thaliana OX=3702 GN=ZFP10 PE=2 SV=1 && PF13912:C2H2-type zinc finger	-
101511307	214.764	148.223	135.528	392.866	336.647	374.733	166.172	368.082	-1.14767	4.12837e-09	9.01516e-08	LOC101511307	NW_004515882.1	276316	280112	-	1162	protein_coding	histone-lysine N-methyltransferase ATXR4 && sp|Q9FG08|ATXR4_ARATH Histone-lysine N-methyltransferase ATXR4 OS=Arabidopsis thaliana OX=3702 GN=ATXR4 PE=2 SV=2 && PF00856:SET domain	SET
105852274	131.66	107.965	134.613	301.085	226.894	313.509	124.746	280.496	-1.16883	4.42361e-09	9.60121e-08	LOC105852274	NC_021165.1	14020465	14021491	-	941	protein_coding	uncharacterized LOC105852274 && - && -	-
101512437	170.878	140.903	181.315	383.912	308.153	329.343	164.365	340.469	-1.05019	4.73364e-09	1.02018e-07	LOC101512437	NC_021160.1	9104371	9105892	+	1069	protein_coding	protein LURP-one-related 5-like && sp|Q9LVZ8|LOR12_ARATH Protein LURP-one-related 12 OS=Arabidopsis thaliana OX=3702 GN=At3g15810 PE=2 SV=1 && PF04525:LURP-one-related	-
101509434	2.80128	3.65983	4.57866	41.4132	36.9362	40.1123	3.67992	39.4872	-3.4218	5.08496e-09	1.09016e-07	LOC101509434	NC_021160.1	3386621	3395365	-	3832	protein_coding	probable LRR receptor-like serine/threonine-protein kinase At3g47570%2C transcript variant X1 && sp|C0LGP4|Y3475_ARATH Probable LRR receptor-like serine/threonine-protein kinase At3g47570 OS=Arabidopsis thaliana OX=3702 GN=At3g47570 PE=2 SV=1 && PF00069:Protein kinase domain|PF13855:Leucine rich repeat	Pkinase
101491254	22.4102	10.9795	5.49439	58.2023	73.8723	88.6692	12.9614	73.5813	-2.509	5.08883e-09	1.09016e-07	LOC101491254	NC_021160.1	33367210	33383318	-	1064	protein_coding	protein CLT2%2C chloroplastic%2C transcript variant X3 && sp|A1L4X0|CLT2_ARATH Protein CLT2, chloroplastic OS=Arabidopsis thaliana OX=3702 GN=CLT2 PE=2 SV=1 && PF08627:CRT-like, chloroquine-resistance transporter-like	K-box
113784603	0	0	0	35.8168	28.4936	25.3341	0	29.8815	-7.46092	6.45485e-09	1.34126e-07	LOC113784603	NW_004516365.1	120692	122374	+	1325	lncRNA	uncharacterized LOC113784603 && - && -	-
101503272	149.401	100.645	119.045	264.149	279.66	266.008	123.031	269.939	-1.13424	6.63492e-09	1.37071e-07	LOC101503272	NC_021162.1	23812670	23815508	-	1118	protein_coding	flavin mononucleotide hydrolase 1%2C chloroplatic && sp|Q84VZ1|FHY1C_ARATH Flavin mononucleotide hydrolase 1, chloroplatic OS=Arabidopsis thaliana OX=3702 GN=FHY1 PE=1 SV=1 && PF13419:Haloacid dehalogenase-like hydrolase	-
101515678	330.551	240.634	243.585	696.189	449.566	598.517	271.59	581.424	-1.09801	7.99421e-09	1.61877e-07	LOC101515678	NC_021164.1	43404604	43408136	+	1556	protein_coding	lanC-like protein GCL1 && sp|Q9FJN7|GCL1_ARATH LanC-like protein GCL1 OS=Arabidopsis thaliana OX=3702 GN=GCL1 PE=2 SV=1 && PF05147:Lanthionine synthetase C-like protein	-
113784435	0	0	0	25.7433	42.2128	21.1117	0	29.6893	-7.45319	8.91854e-09	1.7924e-07	LOC113784435	NW_004516094.1	137414	143369	+	2209	lncRNA	uncharacterized LOC113784435%2C transcript variant X3 && sp|Q9FMR9|RIN1_ARATH RuvB-like protein 1 OS=Arabidopsis thaliana OX=3702 GN=RIN1 PE=1 SV=1 && -	-
101489541	59.7605	35.6833	52.1967	136.552	138.247	136.171	49.2135	136.99	-1.4777	1.08905e-08	2.1267e-07	LOC101489541	NC_021165.1	38222206	38223598	+	1393	protein_coding	repetitive proline-rich cell wall protein 2 && - && -	-
101488297	38.2841	30.1936	40.2922	118.643	103.421	103.447	36.2566	108.504	-1.58112	1.15627e-08	2.24186e-07	LOC101488297	NC_021163.1	12953509	12959081	-	1875	protein_coding	probable fructokinase-7%2C transcript variant X2 && sp|Q9FLH8|SCRK7_ARATH Probable fructokinase-7 OS=Arabidopsis thaliana OX=3702 GN=At5g51830 PE=1 SV=1 && PF00294:pfkB family carbohydrate kinase	PfkB
101512592	31.7478	32.9385	23.809	79.4686	105.532	107.67	29.4984	97.5567	-1.7269	1.32567e-08	2.52915e-07	LOC101512592	NC_021166.1	33622691	33634498	-	1418	protein_coding	GDSL esterase/lipase 5-like && sp|Q9SSA7|GLIP5_ARATH GDSL esterase/lipase 5 OS=Arabidopsis thaliana OX=3702 GN=GLIP5 PE=2 SV=2 && PF00657:GDSL-like Lipase/Acylhydrolase	Lipase_GDSL
101508271	237.175	139.988	171.242	442.114	376.749	374.733	182.802	397.865	-1.12218	1.52071e-08	2.86053e-07	LOC101508271	NC_021160.1	14074400	14075043	+	644	protein_coding	uncharacterized LOC101508271 && - && -	-
101513223	8.40383	7.31966	4.57866	42.5325	45.3787	48.5569	6.76738	45.4894	-2.75057	1.73297e-08	3.21747e-07	LOC101513223	NC_021166.1	30808521	30815067	+	2181	protein_coding	nardilysin-like && sp|F4HNU6|NRDC_ARATH Nardilysin-like OS=Arabidopsis thaliana OX=3702 GN=At1g06900 PE=2 SV=1 && PF16187:Middle or third domain of peptidase_M16	-
101491799	72.8332	21.044	24.7247	671.565	280.715	662.908	39.534	538.396	-3.76802	2.04014e-08	3.72646e-07	LOC101491799	NC_021166.1	5708502	5713087	+	2190	protein_coding	copper amine oxidase && sp|Q43077|AMO_PEA Primary amine oxidase OS=Pisum sativum OX=3888 PE=1 SV=1 && PF01179:Copper amine oxidase, enzyme domain|PF02728:Copper amine oxidase, N3 domain|PF02727:Copper amine oxidase, N2 domain	-
101506290	352.027	297.361	305.854	815.952	506.553	606.962	318.414	643.156	-1.01383	2.12315e-08	3.85185e-07	LOC101506290	NC_021163.1	6250543	6251457	+	915	protein_coding	transcription factor bHLH149 && sp|O80482|BH149_ARATH Transcription factor bHLH149 OS=Arabidopsis thaliana OX=3702 GN=BHLH149 PE=1 SV=1 && -	-
101508249	32.6815	20.1291	27.4719	116.405	67.5404	106.614	26.7608	96.8531	-1.85555	2.22954e-08	4.01767e-07	LOC101508249	NC_021164.1	46477099	46478600	-	1502	protein_coding	uncharacterized LOC101508249 && - && -	-
101505799	185.818	127.179	216.113	345.856	379.915	418.012	176.37	381.261	-1.11256	2.27389e-08	4.09032e-07	LOC101505799	NC_021165.1	8041250	8043792	-	1272	protein_coding	annexin D2 && sp|Q9LX07|ANXD7_ARATH Annexin D7 OS=Arabidopsis thaliana OX=3702 GN=ANNAT7 PE=2 SV=1 && PF00191:Annexin	-
101488462	18.6752	14.6393	23.809	70.5144	71.7617	77.0577	19.0412	73.1113	-1.94114	2.44246e-08	4.36468e-07	LOC101488462	NC_021160.1	14304228	14307199	-	1738	protein_coding	protein STRICTOSIDINE SYNTHASE-LIKE 3-like%2C transcript variant X1 && sp|Q8VWF6|SSL3_ARATH Protein STRICTOSIDINE SYNTHASE-LIKE 3 OS=Arabidopsis thaliana OX=3702 GN=SSL3 PE=2 SV=1 && PF03088:Strictosidine synthase	Str_synth
101510609	132.594	126.264	121.792	276.461	230.06	268.119	126.883	258.213	-1.02481	2.50188e-08	4.4523e-07	LOC101510609	NC_021164.1	41968037	41970273	-	1034	protein_coding	protein YLS3 && sp|F4I082|LTPG6_ARATH Non-specific lipid transfer protein GPI-anchored 6 OS=Arabidopsis thaliana OX=3702 GN=LTPG6 PE=2 SV=2 && PF14368:Probable lipid transfer	-
101498438	803.966	486.757	524.714	1389.02	1127.08	1125.25	605.146	1213.79	-1.0042	2.97514e-08	5.2039e-07	LOC101498438	NC_021160.1	11167810	11169773	+	729	protein_coding	mitochondrial import inner membrane translocase subunit TIM10%2C transcript variant X2 && sp|Q9ZW33|TIM10_ARATH Mitochondrial import inner membrane translocase subunit TIM10 OS=Arabidopsis thaliana OX=3702 GN=TIM10 PE=1 SV=1 && -	-
101508940	371.636	238.804	275.635	704.024	544.545	548.905	295.358	599.158	-1.0204	2.97518e-08	5.2039e-07	LOC101508940	NC_021162.1	9245456	9249064	+	687	protein_coding	DNA-directed RNA polymerases I and III subunit RPAC2 && sp|Q5XK67|RPAC2_XENLA DNA-directed RNA polymerases I and III subunit RPAC2 OS=Xenopus laevis OX=8355 GN=polr1d PE=3 SV=1 && PF13656:RNA polymerase Rpb3/Rpb11 dimerisation domain	-
101502468	162.474	128.094	178.568	298.847	297.6	394.789	156.379	330.412	-1.07965	3.11173e-08	5.42944e-07	LOC101502468	NC_021165.1	5584862	5587628	+	1748	protein_coding	tubulin beta-1 chain && sp|P12459|TBB1_SOYBN Tubulin beta-1 chain OS=Glycine max OX=3847 GN=TUBB1 PE=3 SV=1 && PF00091:Tubulin/FtsZ family, GTPase domain|PF03953:Tubulin C-terminal domain	Tubulin
101494518	237.175	182.076	146.517	425.325	397.855	354.677	188.589	392.619	-1.05806	3.36835e-08	5.82507e-07	LOC101494518	NC_021166.1	1537267	1540570	+	885	protein_coding	calcineurin subunit B-like && sp|P42322|CANB1_NAEGR Calcineurin subunit B OS=Naegleria gruberi OX=5762 GN=CNB1 PE=3 SV=1 && PF13499:EF-hand domain pair	-
101509337	238.108	141.818	147.433	470.096	331.37	401.123	175.787	400.863	-1.18939	3.49298e-08	6.00669e-07	LOC101509337	NC_021160.1	14801225	14802102	-	789	protein_coding	zinc finger A20 and AN1 domain-containing stress-associated protein 3 && sp|Q9ZNU9|SAP3_ARATH Zinc finger A20 and AN1 domain-containing stress-associated protein 3 OS=Arabidopsis thaliana OX=3702 GN=SAP3 PE=2 SV=1 && PF01428:AN1-like Zinc finger|PF01754:A20-like zinc finger	zf-A20
101515317	23.344	25.6188	41.2079	104.093	86.5362	104.503	30.0569	98.3773	-1.70954	3.68808e-08	6.29175e-07	LOC101515317	NC_021162.1	36528073	36528769	-	697	protein_coding	uncharacterized protein At5g01610-like && - && PF04398:Protein of unknown function, DUF538	-
101497415	0	0	0	21.2662	22.1617	30.612	0	24.68	-7.18666	3.7919e-08	6.45345e-07	LOC101497415	NC_021164.1	9444183	9447396	-	1965	protein_coding	sugar transport protein 14-like && sp|Q8GW61|STP14_ARATH Sugar transport protein 14 OS=Arabidopsis thaliana OX=3702 GN=STP14 PE=2 SV=2 && PF00083:Sugar (and other) transporter	Sugar_tr
101505246	1473.47	776.799	756.394	2301.23	2082.14	2143.89	1002.22	2175.76	-1.11843	3.94889e-08	6.69937e-07	LOC101505246	NC_021165.1	14961835	14962504	+	670	protein_coding	classical arabinogalactan protein 1-like && - && -	-
113783938	42.9529	58.5573	35.7135	133.194	142.468	109.781	45.7412	128.481	-1.48957	4.11907e-08	6.94413e-07	LOC113783938	NC_021166.1	38848561	38850633	-	644	protein_coding	glyoxylate/hydroxypyruvate reductase HPR3-like && sp|A5CAL1|2KGR_VITVI Glyoxylate/hydroxypyruvate/pyruvate reductase 2KGR OS=Vitis vinifera OX=29760 GN=2KGR PE=1 SV=1 && PF00389:D-isomer specific 2-hydroxyacid dehydrogenase, catalytic domain	-
101494604	15.8739	19.2141	24.7247	59.3216	93.9234	77.0577	19.9376	76.7676	-1.9454	4.25287e-08	7.13604e-07	LOC101494604	NC_021165.1	15514622	15517686	+	1288	protein_coding	anthocyanidin reductase ((2S)-flavan-3-ol-forming)%2C transcript variant X1 && sp|Q5FB34|ANRCS_VITVI Anthocyanidin reductase ((2S)-flavan-3-ol-forming) OS=Vitis vinifera OX=29760 GN=ANR PE=1 SV=1 && PF01370:NAD dependent epimerase/dehydratase family	Epimerase
101505132	381.907	237.889	272.888	783.493	496	643.907	297.561	641.133	-1.10735	4.29674e-08	7.204e-07	LOC101505132	NC_021164.1	36418902	36424104	-	953	protein_coding	cytochrome b5 && sp|O04354|CYB5_BOROF Cytochrome b5 OS=Borago officinalis OX=13363 PE=2 SV=1 && PF00173:Cytochrome b5-like Heme/Steroid binding domain	-
101511273	95.2434	87.8359	88.8259	246.241	179.404	185.783	90.6351	203.809	-1.1682	4.83255e-08	7.96535e-07	LOC101511273	NC_021160.1	20056213	20057124	+	912	protein_coding	protein CHLOROPLAST IMPORT APPARATUS 2-like && sp|Q9LU68|CIA2_ARATH Protein CHLOROPLAST IMPORT APPARATUS 2 OS=Arabidopsis thaliana OX=3702 GN=CIA2 PE=1 SV=1 && -	-
101490040	51.3567	31.1085	30.2191	117.524	94.9787	131.948	37.5615	114.817	-1.61311	5.27631e-08	8.59766e-07	LOC101490040	NC_021163.1	4070544	4090083	+	3782	protein_coding	putative aluminum-activated malate transporter%2C transcript variant X2 && sp|O23086|ALMTA_ARATH Aluminum-activated malate transporter 10 OS=Arabidopsis thaliana OX=3702 GN=ALMT10 PE=3 SV=2 && PF11744:Aluminium activated malate transporter	-
101515228	3.73503	5.48974	6.41012	72.7529	26.383	35.8899	5.21163	45.0086	-3.10628	6.28925e-08	1.00797e-06	LOC101515228	NW_004522122.1	7	1041	+	690	protein_coding	sucrose transport protein-like && sp|Q39232|SUC1_ARATH Sucrose transport protein SUC1 OS=Arabidopsis thaliana OX=3702 GN=SUC1 PE=1 SV=1 && -	-
101508460	46.6879	43.9179	44.8708	110.808	116.085	125.615	45.1589	117.503	-1.3801	6.40954e-08	1.02343e-06	LOC101508460	NC_021164.1	3721089	3723055	+	1967	protein_coding	phenolic glucoside malonyltransferase 1-like && sp|Q940Z5|PMAT1_ARATH Phenolic glucoside malonyltransferase 1 OS=Arabidopsis thaliana OX=3702 GN=PMAT1 PE=1 SV=1 && PF02458:Transferase family	-
105852711	0	0.914957	0	57.0831	34.8255	25.3341	0.304986	39.0809	-6.88535	6.53861e-08	1.03968e-06	LOC105852711	NC_021167.1	12022647	12024817	-	1754	lncRNA	uncharacterized LOC105852711 && sp|Q6NLS8|PTHM_ARATH Peptidyl-tRNA hydrolase, mitochondrial OS=Arabidopsis thaliana OX=3702 GN=At5g19830 PE=2 SV=1 && -	-
113787550	0	0	0	24.6241	16.8851	28.5008	0	23.3367	-7.10497	6.70724e-08	1.06069e-06	LOC113787550	NC_021166.1	25217826	25220046	+	779	protein_coding	uncharacterized LOC113787550 && - && -	-
105851505	2502.47	1679.86	2195.92	4724.46	5117.24	2986.25	2126.09	4275.99	-1.00806	7.22106e-08	1.13193e-06	LOC105851505	NC_021160.1	43850229	43851919	-	579	lncRNA	uncharacterized LOC105851505 && - && -	-
113786308	1.86752	0.914957	0	32.459	27.4383	38.0011	0.927491	32.6328	-5.14513	8.78831e-08	1.35094e-06	LOC113786308	NC_021163.1	40481099	40485573	-	1086	lncRNA	uncharacterized LOC113786308 && - && -	-
101494782	6.53631	0.914957	0.915731	30.2204	36.9362	36.9455	2.789	34.7007	-3.64653	9.84844e-08	1.49993e-06	LOC101494782	NW_004516956.1	178263	180583	+	1451	lncRNA	uncharacterized LOC101494782 && sp|A7XN92|CFM3_MAIZE CRM-domain containing factor CFM3, chloroplastic/mitochondrial OS=Zea mays OX=4577 GN=CFM3 PE=1 SV=1 && -	-
101506381	275.459	175.672	201.461	518.225	441.123	378.955	217.53	446.101	-1.03612	9.90921e-08	1.50811e-06	LOC101506381	NC_021162.1	25567718	25569044	+	746	protein_coding	multifunctional methyltransferase subunit TRM112 homolog A-like && sp|Q8LFJ5|T112A_ARATH Multifunctional methyltransferase subunit TRM112 homolog A OS=Arabidopsis thaliana OX=3702 GN=TRM112A PE=1 SV=1 && PF03966:Trm112p-like protein	-
101499927	29.8803	32.9385	45.7866	90.6613	104.477	123.504	36.2018	106.214	-1.55303	1.03087e-07	1.56336e-06	LOC101499927	NC_021166.1	3604259	3607420	-	2023	protein_coding	pectinesterase/pectinesterase inhibitor PPE8B && sp|Q43062|PME_PRUPE Pectinesterase/pectinesterase inhibitor PPE8B OS=Prunus persica OX=3760 PE=2 SV=1 && PF04043:Plant invertase/pectin methylesterase inhibitor|PF01095:Pectinesterase	-
novel.122	47.6217	25.6188	41.2079	135.432	98.1447	107.67	38.1495	113.749	-1.57604	1.07956e-07	1.63258e-06	-	NC_021166.1	11340894	11341642	+	587	-	- && - && -	-
101512361	222.235	116.2	154.759	455.545	363.03	314.565	164.398	377.713	-1.20013	1.14399e-07	1.72838e-06	LOC101512361	NC_021166.1	30937620	30940527	+	980	lncRNA	uncharacterized LOC101512361%2C transcript variant X1 && - && -	-
101497440	737.669	428.2	533.871	1415.88	1005.72	1026.03	566.58	1149.21	-1.02023	1.2008e-07	1.79944e-06	LOC101497440	NC_021165.1	36256796	36259076	-	803	protein_coding	50S ribosomal protein L18 && - && PF00861:Ribosomal L18 of archaea, bacteria, mitoch. and chloroplast	-
101498261	0	0	0	22.3855	10.5532	36.9455	0	23.2947	-7.10279	1.25841e-07	1.87138e-06	LOC101498261	NW_004516550.1	160570	162880	-	2222	protein_coding	pectinesterase/pectinesterase inhibitor-like && sp|Q42920|PME_MEDSA Pectinesterase/pectinesterase inhibitor OS=Medicago sativa OX=3879 PE=2 SV=1 && PF01095:Pectinesterase|PF04043:Plant invertase/pectin methylesterase inhibitor	-
101514973	221.301	139.988	152.927	387.269	335.591	330.398	171.405	351.086	-1.0346	1.44685e-07	2.1049e-06	LOC101514973	NC_021161.1	34433736	34434831	-	1096	protein_coding	uncharacterized protein P8A3.02c && - && PF13532:2OG-Fe(II) oxygenase superfamily	-
101497568	0	0.914957	0.915731	31.3397	31.6596	45.3902	0.61023	36.1298	-5.87963	1.57401e-07	2.26531e-06	LOC101497568	NC_021160.1	47846425	47847989	+	1565	protein_coding	epidermis-specific secreted glycoprotein EP1 && sp|Q9ZVA5|EP1L4_ARATH EP1-like glycoprotein 4 OS=Arabidopsis thaliana OX=3702 GN=At1g78860 PE=3 SV=1 && PF01453:D-mannose binding lectin	B_lectin
101501740	7.47007	0	1.83146	38.0554	21.1064	62.2796	3.10051	40.4804	-3.71501	1.65135e-07	2.3592e-06	LOC101501740	NC_021166.1	12298955	12301902	+	2948	protein_coding	transcription factor HEC1 && sp|Q9SND4|HEC2_ARATH Transcription factor HEC2 OS=Arabidopsis thaliana OX=3702 GN=HEC2 PE=1 SV=1 && PF00010:Helix-loop-helix DNA-binding domain	HLH
novel.106	14.0064	16.4692	29.3034	80.5878	60.1532	85.5024	19.9263	75.4145	-1.91872	1.86804e-07	2.63022e-06	-	NC_021165.1	9749342	9750392	-	905	-	- && - && -	-
101499465	24.2777	16.4692	16.4832	53.7252	75.983	82.3357	19.0767	70.6813	-1.89196	1.99761e-07	2.79613e-06	LOC101499465	NC_021162.1	32530340	32533163	+	1452	protein_coding	WAT1-related protein At2g37460-like%2C transcript variant X1 && sp|Q9ZUS1|WTR13_ARATH WAT1-related protein At2g37460 OS=Arabidopsis thaliana OX=3702 GN=At2g37460 PE=2 SV=1 && PF00892:EamA-like transporter family	DUF6
101490019	79.3695	71.3667	94.3203	196.993	174.128	165.727	81.6855	178.949	-1.13078	2.04935e-07	2.86482e-06	LOC101490019	NC_021167.1	11348717	11351261	+	1970	protein_coding	uncharacterized GPI-anchored protein At4g28100-like && sp|Q9SUC9|UGPI7_ARATH Uncharacterized GPI-anchored protein At4g28100 OS=Arabidopsis thaliana OX=3702 GN=At4g28100 PE=2 SV=1 && PF19160:SPARK	-
101513632	72.8332	49.4077	85.163	160.056	156.187	178.394	69.1346	164.879	-1.25425	2.52498e-07	3.42477e-06	LOC101513632	NC_021160.1	12230914	12231704	+	791	protein_coding	uncharacterized LOC101513632 && - && -	-
101490790	241.843	164.692	175.82	489.123	350.366	350.454	194.119	396.648	-1.03065	2.74007e-07	3.67928e-06	LOC101490790	NC_021162.1	35363706	35364700	+	995	protein_coding	uncharacterized LOC101490790 && - && PF04520:Senescence regulator	-
101508733	150.335	110.71	154.759	335.783	238.502	273.397	138.601	282.56	-1.02709	5.15228e-07	6.4211e-06	LOC101508733	NC_021162.1	15134678	15136022	+	830	protein_coding	EPIDERMAL PATTERNING FACTOR-like protein 9 && sp|Q9SV72|EPFL9_ARATH EPIDERMAL PATTERNING FACTOR-like protein 9 OS=Arabidopsis thaliana OX=3702 GN=EPFL9 PE=1 SV=1 && PF16851:Stomagen	-
105851471	0	0	0	16.7891	14.7745	23.2229	0	18.2622	-6.75189	5.48862e-07	6.78158e-06	LOC105851471	NW_004519709.1	1371	2269	-	484	lncRNA	uncharacterized LOC105851471 && - && -	-
101490457	34.5491	19.2141	21.0618	85.065	74.9276	78.1133	24.9417	79.3686	-1.6711	5.79964e-07	7.10672e-06	LOC101490457	NC_021167.1	15130373	15132376	-	1776	protein_coding	polyol transporter 5%2C transcript variant X1 && sp|Q8VZ80|PLT5_ARATH Polyol transporter 5 OS=Arabidopsis thaliana OX=3702 GN=PLT5 PE=1 SV=2 && PF00083:Sugar (and other) transporter	Sugar_tr
101497239	91.5083	80.5162	73.2585	153.341	174.128	195.283	81.761	174.251	-1.09267	6.21485e-07	7.56793e-06	LOC101497239	NC_021166.1	16661172	16666029	+	2600	protein_coding	protein NPG1-like && sp|Q8GZN1|NPG1_ARATH Protein NPG1 OS=Arabidopsis thaliana OX=3702 GN=NPG1 PE=1 SV=1 && -	-
novel.89	0	0	0	14.5506	18.9957	20.0561	0	17.8675	-6.72091	6.24681e-07	7.59822e-06	-	NC_021164.1	28445827	28446372	-	546	-	- && - && -	-
101512072	42.0191	32.9385	45.7866	161.176	84.4255	103.447	40.2481	116.35	-1.52996	6.31772e-07	7.67576e-06	LOC101512072	NC_021163.1	10563793	10564518	-	726	protein_coding	glycine-rich cell wall structural protein 2 && - && -	-
101505033	37.3503	63.132	36.6293	113.047	136.136	114.003	45.7039	121.062	-1.40509	6.54019e-07	7.89684e-06	LOC101505033	NC_021164.1	25665319	25668197	+	1700	protein_coding	probable protein phosphatase 2C 25 && sp|O80871|P2C25_ARATH Probable protein phosphatase 2C 25 OS=Arabidopsis thaliana OX=3702 GN=At2g30020 PE=1 SV=1 && PF00481:Protein phosphatase 2C	PP2C
101510811	63.4956	84.1761	60.4383	139.909	179.404	152.004	69.37	157.106	-1.17966	6.70406e-07	8.05389e-06	LOC101510811	NC_021164.1	20803596	20821056	-	1342	protein_coding	protein trichome birefringence-like 43 && sp|Q6DR10|TBL43_ARATH Protein trichome birefringence-like 43 OS=Arabidopsis thaliana OX=3702 GN=TBL43 PE=2 SV=1 && PF13839:GDSL/SGNH-like Acyl-Esterase family found in Pmr5 and Cas1p|PF14416:PMR5 N terminal Domain	-
101493125	8.40383	7.31966	7.32585	31.3397	58.0425	38.0011	7.68311	42.4611	-2.4683	7.04046e-07	8.40533e-06	LOC101493125	NC_021160.1	11074569	11076192	-	1185	protein_coding	zinc finger protein WIP2-like && sp|Q9SVY1|ZWIP2_ARATH Zinc finger protein WIP2 OS=Arabidopsis thaliana OX=3702 GN=WIP2 PE=1 SV=1 && -	-
101491323	6.53631	14.6393	11.9045	43.6518	53.8213	51.7237	11.0267	49.7322	-2.17193	7.09922e-07	8.45754e-06	LOC101491323	NC_021162.1	30235181	30235965	-	785	protein_coding	dirigent protein 2-like && sp|A0A1V1FH01|DIR_GLYEC Pterocarpan synthase 1 OS=Glycyrrhiza echinata OX=46348 GN=PTS1 PE=1 SV=1 && PF03018:Dirigent-like protein	-
101501347	28.0128	32.0235	18.3146	69.3951	84.4255	88.6692	26.117	80.8299	-1.63093	7.22023e-07	8.57312e-06	UGT78K5	NW_004515643.1	266401	267869	-	1469	protein_coding	anthocyanidin 3-O-glucosyltransferase 7 && sp|P51094|UFOG_VITVI Anthocyanidin 3-O-glucosyltransferase UFGT OS=Vitis vinifera OX=29760 GN=UFGT PE=1 SV=2 && PF00201:UDP-glucoronosyl and UDP-glucosyl transferase	UDPGT
101496828	0	0	0	14.5506	11.6085	28.5008	0	18.22	-6.74906	7.68357e-07	9.05809e-06	LOC101496828	NC_021161.1	32295662	32300358	-	3841	protein_coding	receptor-like protein EIX2%2C transcript variant X1 && sp|Q6JN47|EIX1_SOLLC Receptor-like protein EIX1 OS=Solanum lycopersicum OX=4081 GN=EIX1 PE=2 SV=2 && PF13855:Leucine rich repeat|PF08263:Leucine rich repeat N-terminal domain	LRRNT_2
113787085	45.7542	33.8534	41.2079	132.075	100.255	88.6692	40.2718	107	-1.40896	8.74239e-07	1.01446e-05	LOC113787085	NC_021165.1	1407103	1409673	-	759	lncRNA	uncharacterized LOC113787085 && sp|F4KBW6|NU205_ARATH Nuclear pore complex protein NUP205 OS=Arabidopsis thaliana OX=3702 GN=NUP205 PE=1 SV=1 && -	-
101503162	43.8867	30.1936	18.3146	108.57	79.1489	99.225	30.7983	95.6479	-1.63561	8.75731e-07	1.01564e-05	LOC101503162	NW_004515880.1	349784	353296	+	1575	protein_coding	heptahelical transmembrane protein 2-like%2C transcript variant X2 && sp|Q84N34|HHP2_ARATH Heptahelical transmembrane protein 2 OS=Arabidopsis thaliana OX=3702 GN=HHP2 PE=2 SV=1 && PF03006:Haemolysin-III related	-
101488540	22.4102	22.8739	27.4719	64.918	70.7064	88.6692	24.252	74.7645	-1.62476	9.24404e-07	1.06747e-05	LOC101488540	NC_021165.1	12990321	12995987	+	1339	protein_coding	purple acid phosphatase 8 && sp|Q8VYZ2|PPA8_ARATH Purple acid phosphatase 8 OS=Arabidopsis thaliana OX=3702 GN=PAP8 PE=2 SV=1 && PF00149:Calcineurin-like phosphoesterase	Metallophos
105852789	0	0	0.915731	23.5048	35.8808	21.1117	0.305244	26.8324	-6.34544	1.01428e-06	1.16002e-05	LOC105852789	NW_004515709.1	128466	130730	+	696	lncRNA	uncharacterized LOC105852789%2C transcript variant X3 && - && -	-
101498556	28.0128	39.3432	39.3764	123.12	70.7064	112.948	35.5775	102.258	-1.52151	1.02775e-06	1.17354e-05	LOC101498556	NC_021161.1	12367289	12369333	+	928	protein_coding	ribonuclease 1-like && sp|P42813|RNS1_ARATH Ribonuclease 1 OS=Arabidopsis thaliana OX=3702 GN=RNS1 PE=1 SV=1 && PF00445:Ribonuclease T2 family	Ribonuclease_T2
101501728	66.2969	79.6013	74.1742	144.387	147.745	179.45	73.3575	157.194	-1.09969	1.16458e-06	1.31439e-05	LOC101501728	NC_021160.1	12672850	12677612	+	1640	protein_coding	bifunctional riboflavin kinase/FMN phosphatase-like && sp|Q84MD8|FHYRK_ARATH Bifunctional riboflavin kinase/FMN phosphatase OS=Arabidopsis thaliana OX=3702 GN=FHY PE=1 SV=1 && PF13419:Haloacid dehalogenase-like hydrolase	-
101510435	66.2969	56.7273	75.09	122.001	213.174	143.56	66.0381	159.578	-1.2739	1.21871e-06	1.36971e-05	LOC101510435	NC_021166.1	33538043	33538862	-	820	protein_coding	auxin-responsive protein SAUR77 && sp|Q9LQI6|SAU77_ARATH Auxin-responsive protein SAUR77 OS=Arabidopsis thaliana OX=3702 GN=SAUR77 PE=1 SV=1 && PF02519:Auxin responsive protein	Auxin_inducible
101508402	1.86752	3.65983	2.74719	34.6975	18.9957	31.6676	2.75818	28.4536	-3.36351	1.28707e-06	1.43824e-05	LOC101508402	NC_021166.1	19767496	19768552	-	1057	protein_coding	glycine-rich cell wall structural protein 1.0-like && - && -	-
101499935	23.344	19.2141	17.3989	62.6794	66.4851	64.3907	19.9857	64.5184	-1.69164	1.32339e-06	1.47422e-05	LOC101499935	NC_021166.1	18816666	18818315	-	990	protein_coding	cyclin-D3-1-like && sp|Q4KYM5|CCD42_ORYSJ Cyclin-D4-2 OS=Oryza sativa subsp. japonica OX=39947 GN=CYCD4-2 PE=2 SV=2 && PF00134:Cyclin, N-terminal domain|PF02984:Cyclin, C-terminal domain	Cyclin_C
101493450	30.814	32.0235	28.3877	87.3035	70.7064	96.0583	30.4084	84.6894	-1.47756	1.32853e-06	1.47841e-05	LOC101493450	NC_021160.1	6054488	6057231	-	1692	protein_coding	acyl-CoA--sterol O-acyltransferase 1-like%2C transcript variant X1 && sp|Q9SV07|ASAT1_ARATH Acyl-CoA--sterol O-acyltransferase 1 OS=Arabidopsis thaliana OX=3702 GN=ASAT1 PE=1 SV=1 && PF13813:Membrane bound O-acyl transferase family	-
101502775	10.2713	17.3842	21.0618	66.0373	45.3787	73.891	16.2391	61.769	-1.92558	1.38691e-06	1.53383e-05	LOC101502775	NC_021165.1	13394037	13396111	-	1985	protein_coding	isoflavone 2'-hydroxylase-like && sp|Q6WNR0|C81E7_MEDTR Isoflavone 2'-hydroxylase OS=Medicago truncatula OX=3880 GN=CYP81E7 PE=1 SV=1 && PF00067:Cytochrome P450	p450
101505676	32.6815	6.4047	11.9045	62.6794	86.5362	73.891	16.9969	74.3689	-2.13295	1.56177e-06	1.70522e-05	LOC101505676	NC_021163.1	36078694	36081770	+	1882	lncRNA	uncharacterized LOC101505676%2C transcript variant X2 && - && -	-
101515448	42.0191	18.2991	34.7978	118.643	101.311	72.8354	31.7054	97.5964	-1.62221	1.59168e-06	1.73435e-05	LOC101515448	NC_021165.1	7661949	7664593	+	724	protein_coding	uncharacterized LOC101515448 && - && -	-
105851552	145.666	70.4517	98.899	289.892	216.34	215.339	105.006	240.524	-1.19581	1.72339e-06	1.8599e-05	LOC105851552	NC_021160.1	1043738	1044819	-	724	lncRNA	uncharacterized LOC105851552 && - && -	-
101500203	32.6815	31.1085	47.618	94.0192	119.251	85.5024	37.136	99.5909	-1.42313	1.83115e-06	1.96042e-05	LOC101500203	NW_004516558.1	19966	21507	+	686	protein_coding	heavy metal-associated isoprenylated plant protein 31 && sp|Q84K70|HIP31_ARATH Heavy metal-associated isoprenylated plant protein 31 OS=Arabidopsis thaliana OX=3702 GN=HIPP31 PE=2 SV=1 && PF00403:Heavy-metal-associated domain	HMA
105852438	26.1452	13.7244	17.3989	70.5144	58.0425	64.3907	19.0895	64.3159	-1.75336	2.01101e-06	2.12853e-05	LOC105852438	NC_021165.1	56302875	56305189	-	1432	lncRNA	uncharacterized LOC105852438%2C transcript variant X1 && - && -	-
101510136	92.4421	56.7273	85.163	191.396	168.851	153.06	78.1108	171.102	-1.13121	2.07817e-06	2.19204e-05	LOC101510136	NC_021163.1	3330431	3331422	+	992	protein_coding	PRA1 family protein D-like && sp|Q9C889|PR1F2_ARATH PRA1 family protein F2 OS=Arabidopsis thaliana OX=3702 GN=PRA1F2 PE=1 SV=1 && PF03208:PRA1 family protein	-
101513343	187.685	101.56	140.107	370.48	263.83	275.508	143.118	303.273	-1.0833	2.10907e-06	2.21701e-05	LOC101513343	NC_021162.1	15574400	15578571	-	625	protein_coding	cytochrome c oxidase-assembly factor COX23%2C mitochondrial && - && -	-
101506556	62.5618	60.3872	66.8484	154.46	138.247	120.337	63.2658	137.681	-1.12108	2.18899e-06	2.28533e-05	LOC101506556	NC_021160.1	9698848	9700735	+	898	pseudogene	- && sp|P31583|RHN1_NICPL Ras-related protein RHN1 OS=Nicotiana plumbaginifolia OX=4092 GN=RHN1 PE=2 SV=1 && PF00071:Ras family	Ras
101511050	11.2051	1.82991	6.41012	73.8722	26.383	33.7787	6.48171	44.678	-2.78605	2.22484e-06	2.31825e-05	LOC101511050	NC_021165.1	9895995	9897613	-	1257	protein_coding	ervatamin-B-like && sp|P22895|P34_SOYBN P34 probable thiol protease OS=Glycine max OX=3847 PE=1 SV=1 && PF08246:Cathepsin propeptide inhibitor domain (I29)|PF00112:Papain family cysteine protease	Peptidase_C1
101505360	63.4956	72.2816	62.2697	118.643	151.966	161.505	66.0156	144.038	-1.12643	2.32992e-06	2.41017e-05	LOC101505360	NC_021165.1	28939534	28941772	-	1689	protein_coding	heavy metal-associated isoprenylated plant protein 3-like && sp|Q9FJH5|HIP3_ARATH Heavy metal-associated isoprenylated plant protein 3 OS=Arabidopsis thaliana OX=3702 GN=HIPP03 PE=1 SV=1 && PF00403:Heavy-metal-associated domain	HMA
101491200	23.344	21.044	26.5562	94.0192	55.9319	70.7242	23.6481	73.5584	-1.63558	2.34439e-06	2.4228e-05	LOC101491200	NC_021167.1	8815108	8816562	+	1455	protein_coding	glycine-rich cell wall structural protein 1.8-like && - && -	-
101492117	70.9657	97.9004	71.427	169.011	160.408	169.949	80.0977	166.456	-1.05488	2.42402e-06	2.49427e-05	LOC101492117	NC_021165.1	49874621	49880918	-	2468	protein_coding	probable sulfate transporter 3.4 && sp|Q9LW86|SUT34_ARATH Probable sulfate transporter 3.4 OS=Arabidopsis thaliana OX=3702 GN=SULTR3;4 PE=2 SV=1 && PF00916:Sulfate permease family|PF01740:STAS domain	Sulfate_transp
101501089	54.158	50.3226	40.2922	130.955	105.532	106.614	48.2576	114.367	-1.24438	2.44064e-06	2.50656e-05	LOC101501089	NC_021165.1	28633237	28636042	-	1054	protein_coding	alpha carbonic anhydrase 7-like && sp|Q8L817|ATCA7_ARATH Alpha carbonic anhydrase 7 OS=Arabidopsis thaliana OX=3702 GN=ACA7 PE=2 SV=1 && PF00194:Eukaryotic-type carbonic anhydrase	-
101494858	132.594	75.9414	113.551	239.525	191.013	250.174	107.362	226.904	-1.07989	2.46421e-06	2.52836e-05	LOC101494858	NC_021161.1	15498029	15501631	-	716	protein_coding	cytochrome b5 && sp|Q9FDW8|CYB5A_ARATH Cytochrome b5 isoform A OS=Arabidopsis thaliana OX=3702 GN=CB5-A PE=1 SV=1 && PF00173:Cytochrome b5-like Heme/Steroid binding domain	-
101494111	75.6344	91.4957	64.1012	193.635	158.298	144.615	77.0771	165.516	-1.10167	2.51005e-06	2.56801e-05	LOC101494111	NC_021166.1	28373350	28377932	+	1445	protein_coding	uncharacterized LOC101494111%2C transcript variant X3 && - && PF03168:Late embryogenesis abundant protein	-
101497879	4.66879	2.74487	0.915731	39.1746	26.383	19.0005	2.77647	28.1861	-3.34587	2.62475e-06	2.67546e-05	LOC101497879	NC_021160.1	1321187	1327177	-	1286	protein_coding	gamma-glutamyl peptidase 5-like && sp|O82225|GGP5_ARATH Gamma-glutamyl peptidase 5 OS=Arabidopsis thaliana OX=3702 GN=GGP5 PE=2 SV=1 && PF00117:Glutamine amidotransferase class-I	GATase
101491461	25.2115	17.3842	20.1461	80.5878	44.3234	88.6692	20.9139	71.1935	-1.76738	2.71004e-06	2.75031e-05	LOC101491461	NC_021164.1	36062683	36070147	+	1603	protein_coding	branched-chain-amino-acid aminotransferase 2%2C chloroplastic%2C transcript variant X1 && sp|Q9M439|BCAT2_ARATH Branched-chain-amino-acid aminotransferase 2, chloroplastic OS=Arabidopsis thaliana OX=3702 GN=BCAT2 PE=1 SV=1 && PF01063:Amino-transferase class IV	-
105853069	0	1.82991	0	22.3855	20.0511	38.0011	0.609971	26.8126	-5.44986	2.77896e-06	2.80962e-05	LOC105853069	NW_004516168.1	45797	46856	+	573	protein_coding	low affinity sulfate transporter 3-like && sp|P53393|SUT3_STYHA Low affinity sulfate transporter 3 OS=Stylosanthes hamata OX=37660 GN=ST3 PE=2 SV=1 && PF00916:Sulfate permease family	Sulfate_transp
101513904	0	0.914957	0	25.7433	15.8298	28.5008	0.304986	23.358	-6.14426	2.90353e-06	2.92179e-05	LOC101513904	NC_021163.1	809877	811212	-	1159	protein_coding	caffeic acid 3-O-methyltransferase 2-like && sp|Q8W013|COMT1_CATRO Caffeic acid 3-O-methyltransferase OS=Catharanthus roseus OX=4058 GN=COMT1 PE=2 SV=1 && PF08100:Dimerisation domain|PF00891:O-methyltransferase domain	-
101496285	57.893	43.003	50.3652	128.717	99.2	125.615	50.4204	117.844	-1.22475	2.97259e-06	2.9787e-05	LOC101496285	NC_021162.1	17358244	17361072	+	2189	protein_coding	laccase-17-like && sp|Q9FJD5|LAC17_ARATH Laccase-17 OS=Arabidopsis thaliana OX=3702 GN=LAC17 PE=2 SV=1 && PF00394:Multicopper oxidase|PF07731:Multicopper oxidase|PF07732:Multicopper oxidase	-
101489008	13.0726	13.7244	17.3989	58.2023	40.1021	65.4463	14.732	54.5836	-1.88867	3.01824e-06	3.01762e-05	LOC101489008	NC_021165.1	50107671	50112232	+	887	protein_coding	auxin-induced protein IAA6%2C transcript variant X2 && sp|P49680|IAA6_PEA Auxin-induced protein IAA6 OS=Pisum sativum OX=3888 GN=IAA6 PE=2 SV=1 && PF02309:AUX/IAA family	-
101494594	3.73503	10.0645	1.83146	32.459	35.8808	35.8899	5.21034	34.7433	-2.73594	3.02785e-06	3.02534e-05	LOC101494594	NC_021164.1	28881081	28885519	-	1480	protein_coding	WAT1-related protein-like && sp|Q501F8|WTR32_ARATH WAT1-related protein At4g08300 OS=Arabidopsis thaliana OX=3702 GN=At4g08300 PE=2 SV=1 && PF00892:EamA-like transporter family	DUF6
101506648	117.654	82.3461	62.2697	216.02	210.008	160.449	87.4232	195.493	-1.16137	3.13837e-06	3.12149e-05	LOC101506648	NC_021164.1	46436227	46438277	-	1264	protein_coding	two-component response regulator ARR17%2C transcript variant X1 && sp|Q9FPR6|ARR17_ARATH Two-component response regulator ARR17 OS=Arabidopsis thaliana OX=3702 GN=ARR17 PE=2 SV=1 && PF00072:Response regulator receiver domain	Response_reg
105852394	80.3032	71.3667	77.8372	141.029	149.855	179.45	76.5024	156.778	-1.03588	3.65276e-06	3.56641e-05	LOC105852394	NC_021165.1	45409424	45410627	+	665	lncRNA	uncharacterized LOC105852394 && - && -	-
101507934	0	0	0.915731	26.8626	9.49787	35.8899	0.305244	24.0835	-6.18841	3.76267e-06	3.65595e-05	LOC101507934	NC_021164.1	45930945	45931999	+	874	protein_coding	small heat shock protein%2C chloroplastic && sp|P09886|HS21C_PEA Small heat shock protein, chloroplastic OS=Pisum sativum OX=3888 GN=HSP21 PE=2 SV=1 && PF00011:Hsp20/alpha crystallin family	-
113786974	0	0	0	10.0735	14.7745	17.945	0	14.2643	-6.39649	4.36964e-06	4.15901e-05	LOC113786974	NC_021165.1	58119843	58121306	+	675	lncRNA	uncharacterized LOC113786974 && - && -	-
101504239	3.73503	6.4047	9.15731	36.9361	29.5489	39.0567	6.43235	35.1806	-2.44893	4.6392e-06	4.39219e-05	275	NC_021162.1	27329216	27330614	-	573	protein_coding	uncharacterized 275 && - && -	-
101508655	13.0726	20.1291	8.24158	41.4132	56.9872	62.2796	13.8144	53.56	-1.95588	4.65865e-06	4.40865e-05	LOC101508655	NC_021163.1	10493801	10495512	-	1011	protein_coding	LOB domain-containing protein 1-like && sp|Q9LQR0|LBD1_ARATH LOB domain-containing protein 1 OS=Arabidopsis thaliana OX=3702 GN=LBD1 PE=2 SV=1 && PF03195:Lateral organ boundaries (LOB) domain	-
101513181	148.468	86.006	104.393	182.442	244.834	308.231	112.956	245.169	-1.11933	5.32013e-06	4.94516e-05	LOC101513181	NC_021164.1	44079180	44081205	-	1110	protein_coding	two-component response regulator ARR17-like && sp|B8BLZ4|ORR10_ORYSI Two-component response regulator ORR10 OS=Oryza sativa subsp. indica OX=39946 GN=RR10 PE=2 SV=1 && PF00072:Response regulator receiver domain	Response_reg
113785414	0	0	0.915731	23.5048	16.8851	23.2229	0.305244	21.2043	-6.00464	5.34643e-06	4.96101e-05	LOC113785414	NC_021161.1	23523801	23530856	+	1564	lncRNA	uncharacterized LOC113785414%2C transcript variant X2 && - && -	-
113784682	0	0.914957	2.74719	23.5048	32.7149	13.7226	1.22072	23.3141	-4.24833	5.79352e-06	5.30924e-05	LOC113784682	NC_021160.1	5837915	5839343	+	1429	protein_coding	F-box/kelch-repeat protein At3g23880-like && sp|Q9C629|FB35_ARATH Putative F-box protein At1g46840 OS=Arabidopsis thaliana OX=3702 GN=At1g46840 PE=4 SV=1 && PF00646:F-box domain	F-box
101495775	5.60255	3.65983	5.49439	30.2204	28.4936	31.6676	4.91892	30.1272	-2.61547	5.83863e-06	5.34373e-05	LOC101495775	NW_004517997.1	92269	93028	+	760	protein_coding	14 kDa proline-rich protein DC2.15-like && sp|P14009|14KD_DAUCA 14 kDa proline-rich protein DC2.15 OS=Daucus carota OX=4039 PE=2 SV=1 && PF14547:Hydrophobic seed protein	-
101496819	0	0	0.915731	25.7433	20.0511	16.8894	0.305244	20.8946	-5.98279	6.06869e-06	5.53068e-05	LOC101496819	NC_021161.1	10529443	10531047	-	999	protein_coding	TMV resistance protein N-like && sp|V9M2S5|RPV1_VITRO Disease resistance protein RPV1 OS=Vitis rotundifolia OX=103349 GN=RPV1 PE=1 SV=1 && PF01582:TIR domain	TIR
101511547	27.079	13.7244	27.4719	71.6336	69.6511	65.4463	22.7584	68.9103	-1.59886	6.58947e-06	5.94988e-05	LOC101511547	NC_021163.1	15718786	15721259	+	706	protein_coding	auxin-responsive protein IAA32%2C transcript variant X1 && sp|Q8RYC6|IAA32_ARATH Auxin-responsive protein IAA32 OS=Arabidopsis thaliana OX=3702 GN=IAA32 PE=1 SV=2 && PF02309:AUX/IAA family	-
101490534	14.9401	9.14957	18.3146	50.3674	41.1574	66.5019	14.1348	52.6756	-1.89841	6.70284e-06	6.04185e-05	LOC101490534	NC_021160.1	38345159	38345838	-	680	protein_coding	uncharacterized LOC101490534 && - && -	-
101507296	4.66879	5.48974	3.66293	42.5325	23.217	25.3341	4.60715	30.3612	-2.71807	6.93204e-06	6.21189e-05	LOC101507296	NC_021163.1	46603256	46604934	+	1428	protein_coding	alpha-amylase-like && sp|P17859|AMYA_VIGMU Alpha-amylase OS=Vigna mungo OX=3915 GN=AMY1.1 PE=2 SV=1 && PF07821:Alpha-amylase C-terminal beta-sheet domain|PF00128:Alpha amylase, catalytic domain	-
101506673	0.933759	0	0	21.2662	27.4383	13.7226	0.311253	20.809	-5.97796	6.94089e-06	6.21567e-05	LOC101506673	NC_021160.1	19857583	19865800	-	1424	protein_coding	oxysterol-binding protein-related protein 4C-like%2C transcript variant X2 && sp|Q9SW00|ORP4B_ARATH Oxysterol-binding protein-related protein 4B OS=Arabidopsis thaliana OX=3702 GN=ORP4B PE=2 SV=2 && PF01237:Oxysterol-binding protein	-
101491537	38.2841	11.8944	28.3877	107.45	63.3191	85.5024	26.1887	85.424	-1.70609	7.55357e-06	6.64392e-05	LOC101491537	NW_004515998.1	68523	70964	-	1079	protein_coding	DEAD-box ATP-dependent RNA helicase 52C-like%2C transcript variant X9 && sp|Q2R1M8|RH52C_ORYSJ DEAD-box ATP-dependent RNA helicase 52C OS=Oryza sativa subsp. japonica OX=39947 GN=Os11g0599500 PE=3 SV=1 && -	-
101515453	31.7478	25.6188	31.1349	66.0373	69.6511	108.725	29.5005	81.4712	-1.46685	8.58384e-06	7.46137e-05	LOC101515453	NC_021165.1	17935690	17937777	+	1342	protein_coding	probable 2-oxoglutarate-dependent dioxygenase At5g05600 && sp|Q9FFF6|JOX2_ARATH Jasmonate-induced oxygenase 2 OS=Arabidopsis thaliana OX=3702 GN=JOX2 PE=1 SV=1 && PF14226:non-haem dioxygenase in morphine synthesis N-terminal|PF03171:2OG-Fe(II) oxygenase superfamily	2OG-FeII_Oxy
113786221	209.162	107.05	196.882	434.279	317.651	305.064	171.031	352.331	-1.04244	9.39548e-06	8.07846e-05	LOC113786221	NC_021160.1	13189665	13190512	+	752	lncRNA	uncharacterized LOC113786221 && - && -	-
101502390	28.9465	18.2991	30.2191	99.6155	50.6553	82.3357	25.8216	77.5355	-1.58534	1.07896e-05	9.11273e-05	LOC101502390	NC_021160.1	17630855	17631746	-	818	protein_coding	protein LlR18B-like%2C transcript variant X2 && sp|Q9LLQ3|P102A_LUPLU Class 10 plant pathogenesis-related protein 2A OS=Lupinus luteus OX=3873 GN=PR10.2A PE=1 SV=1 && -	-
101496124	81.237	63.132	75.09	146.625	157.243	135.115	73.153	146.328	-1.00055	1.16021e-05	9.68452e-05	LOC101496124	NC_021165.1	9845937	9847933	+	1997	protein_coding	receptor-like protein 51 && sp|Q9SN38|RLP51_ARATH Receptor-like protein 51 OS=Arabidopsis thaliana OX=3702 GN=RLP51 PE=1 SV=1 && PF13855:Leucine rich repeat	-
101511583	19.6089	26.5338	35.7135	70.5144	69.6511	84.4468	27.2854	74.8708	-1.45562	1.26647e-05	0.000104375	LOC101511583	NC_021165.1	57123780	57127278	+	1784	pseudogene	- && sp|Q9LFW3|COBL4_ARATH COBRA-like protein 4 OS=Arabidopsis thaliana OX=3702 GN=COBL4 PE=2 SV=2 && PF04833:COBRA-like protein	-
105852238	13.0726	9.14957	12.8202	35.8168	47.4894	48.5569	11.6808	43.9544	-1.91359	1.2762e-05	0.000105055	LOC105852238	NC_021162.1	26393772	26400669	+	1257	protein_coding	pentatricopeptide repeat-containing protein At5g19020%2C mitochondrial && sp|P0C8Q8|PP394_ARATH Pentatricopeptide repeat-containing protein At5g19020, mitochondrial OS=Arabidopsis thaliana OX=3702 GN=PCMP-E42 PE=2 SV=1 && PF13041:PPR repeat family|PF01535:PPR repeat	-
101492389	78.4357	48.4927	63.1855	154.46	132.97	121.392	63.3713	136.274	-1.1046	1.37055e-05	0.000111792	LOC101492389	NC_021166.1	45407553	45416891	+	1014	protein_coding	FAD-linked sulfhydryl oxidase ERV1-like && sp|Q8GXX0|ERV1_ARATH FAD-linked sulfhydryl oxidase ERV1 OS=Arabidopsis thaliana OX=3702 GN=ERV1 PE=1 SV=1 && PF04777:Erv1 / Alr family	Evr1_Alr
113786208	2.80128	2.74487	0	29.1012	15.8298	22.1673	1.84872	22.3661	-3.59839	1.39511e-05	0.000113407	LOC113786208	NC_021163.1	13544492	13547272	+	1401	lncRNA	uncharacterized LOC113786208 && sp|Q9SA52|CP41B_ARATH Chloroplast stem-loop binding protein of 41 kDa b, chloroplastic OS=Arabidopsis thaliana OX=3702 GN=CSP41B PE=1 SV=1 && -	-
101490809	287.598	129.924	149.264	530.537	347.2	357.844	188.929	411.86	-1.12436	1.46432e-05	0.000118423	LOC101490809	NC_021163.1	12266920	12269002	-	582	protein_coding	uncharacterized LOC101490809 && - && -	-
101502175	66.2969	48.4927	47.618	156.699	98.1447	116.114	54.1359	123.653	-1.19094	1.47927e-05	0.000119478	LOC101502175	NC_021160.1	13898080	13899228	+	657	protein_coding	MYB-like transcription factor ETC1 && sp|Q9LNI5|ETC1_ARATH MYB-like transcription factor ETC1 OS=Arabidopsis thaliana OX=3702 GN=ETC1 PE=2 SV=1 && -	-
101511753	5.60255	14.6393	1.83146	51.4867	30.6043	39.0567	7.35778	40.3825	-2.45407	1.48589e-05	0.000119832	LOC101511753	NW_004516159.1	109364	110867	-	784	protein_coding	sulfate transporter 2.2-like && sp|P53393|SUT3_STYHA Low affinity sulfate transporter 3 OS=Stylosanthes hamata OX=37660 GN=ST3 PE=2 SV=1 && PF00916:Sulfate permease family	Sulfate_transp
101514214	111.117	68.6218	66.8484	175.726	149.855	190.005	82.1958	171.862	-1.06484	1.49746e-05	0.000120629	LOC101514214	NC_021161.1	35574004	35579025	-	1520	protein_coding	nicotinamide/nicotinic acid mononucleotide adenylyltransferase%2C transcript variant X2 && sp|F4K687|NMNAT_ARATH Nicotinamide/nicotinic acid mononucleotide adenylyltransferase OS=Arabidopsis thaliana OX=3702 GN=NMNAT PE=2 SV=1 && PF01467:Cytidylyltransferase-like	CTP_transf_2
101504226	0	0.914957	0.915731	20.147	11.6085	34.8343	0.61023	22.1966	-5.1771	1.50955e-05	0.000121375	LOC101504226	NC_021167.1	445386	447990	+	1701	protein_coding	tryptophan synthase beta chain 1-like && sp|O50046|TRPB_CAMAC Tryptophan synthase beta chain 2, chloroplastic OS=Camptotheca acuminata OX=16922 GN=TSB PE=2 SV=1 && PF00291:Pyridoxal-phosphate dependent enzyme	PALP
101508482	0	0	0.915731	11.1928	27.4383	17.945	0.305244	18.8587	-5.83801	1.52401e-05	0.000122308	LOC101508482	NC_021160.1	972656	977555	+	2159	protein_coding	high affinity sulfate transporter 2-like && sp|P53392|SUT2_STYHA High affinity sulfate transporter 2 OS=Stylosanthes hamata OX=37660 GN=ST2 PE=2 SV=1 && PF01740:STAS domain|PF00916:Sulfate permease family	Sulfate_transp
101514431	1.86752	2.74487	9.15731	20.147	45.3787	29.5564	4.5899	31.694	-2.78648	1.53721e-05	0.000123229	LOC101514431	NC_021162.1	21816789	21818847	+	1188	protein_coding	vestitone reductase%2C transcript variant X2 && sp|Q40316|VESTR_MEDSA Vestitone reductase OS=Medicago sativa OX=3879 PE=1 SV=1 && PF01370:NAD dependent epimerase/dehydratase family	Epimerase
113788117	44.8204	37.5132	26.5562	111.928	102.366	67.5575	36.2966	93.9503	-1.37182	1.56501e-05	0.000125224	LOC113788117	NC_021167.1	15346021	15346143	+	123	snoRNA	small nucleolar RNA SNORD14 && - && -	-
105851686	0	0.914957	0	21.2662	17.9404	13.7226	0.304986	17.6431	-5.73889	1.99653e-05	0.000153426	LOC105851686	NC_021161.1	35732173	35734225	+	1838	protein_coding	uncharacterized LOC105851686 && sp|Q9SK32|MAIL1_ARATH Protein MAIN-LIKE 1 OS=Arabidopsis thaliana OX=3702 GN=MAIL1 PE=1 SV=1 && PF10536:Plant mobile domain	-
101507406	67.2306	67.7068	66.8484	154.46	116.085	135.115	67.2619	135.22	-1.00658	2.04079e-05	0.000156296	LOC101507406	NC_021163.1	48967209	48968083	-	735	protein_coding	uncharacterized LOC101507406%2C transcript variant X3 && - && -	-
101515015	36.4166	39.3432	30.2191	76.1107	84.4255	91.8359	35.3263	84.1241	-1.25248	2.21166e-05	0.000167113	LOC101515015	NC_021163.1	45274175	45276839	-	2178	lncRNA	uncharacterized LOC101515015%2C transcript variant X1 && sp|Q9LUQ5|UBC25_ARATH Probable ubiquitin-conjugating enzyme E2 25 OS=Arabidopsis thaliana OX=3702 GN=UBC25 PE=2 SV=1 && -	-
101504243	2.80128	5.48974	9.15731	41.4132	22.1617	32.7232	5.81611	32.0994	-2.46038	2.29592e-05	0.000172448	LOC101504243	NW_004515952.1	205662	206407	-	495	protein_coding	low affinity sulfate transporter 3-like && sp|P53393|SUT3_STYHA Low affinity sulfate transporter 3 OS=Stylosanthes hamata OX=37660 GN=ST3 PE=2 SV=1 && PF00916:Sulfate permease family	Sulfate_transp
101513182	28.0128	28.3637	32.9663	63.7987	75.983	85.5024	29.7809	75.0947	-1.33508	2.30046e-05	0.000172668	LOC101513182	NC_021164.1	48040223	48042801	-	1174	protein_coding	putative esterase F42H10.6 && - && PF03061:Thioesterase superfamily	4HBT
101511768	34.5491	44.8329	39.3764	111.928	81.2596	84.4468	39.5861	92.5447	-1.22346	2.57067e-05	0.000191142	LOC101511768	NC_021163.1	49069817	49073489	-	1888	protein_coding	4-coumarate--CoA ligase-like 5 && sp|M4IQR7|CCL5_HUMLU Probable CoA ligase CCL5 OS=Humulus lupulus OX=3486 GN=CCL5 PE=2 SV=1 && PF13193:AMP-binding enzyme C-terminal domain|PF00501:AMP-binding enzyme	AMP-binding
101493855	4.66879	14.6393	10.073	39.1746	43.2681	38.0011	9.79372	40.1479	-2.03317	2.63987e-05	0.00019507	LOC101493855	NC_021164.1	41567247	41568812	-	1246	protein_coding	NAD(P)H-dependent 6'-deoxychalcone synthase && sp|P26690|6DCS_SOYBN NAD(P)H-dependent 6'-deoxychalcone synthase OS=Glycine max OX=3847 PE=1 SV=1 && PF00248:Aldo/keto reductase family	Aldo_ket_red
105852928	64.4293	42.088	48.5338	107.45	113.974	112.948	51.6837	111.458	-1.10971	2.6504e-05	0.000195646	LOC105852928	NW_004515885.1	183177	185490	-	2225	lncRNA	uncharacterized LOC105852928 && - && -	-
101496473	12.1389	24.7038	26.5562	71.6336	61.2085	55.946	21.133	62.9294	-1.57193	2.6839e-05	0.000197847	LOC101496473	NC_021160.1	40594494	40595235	-	742	protein_coding	uncharacterized LOC101496473 && - && -	-
101495039	20.5427	10.9795	11.9045	53.7252	41.1574	51.7237	14.4756	48.8688	-1.75645	2.76554e-05	0.00020319	LOC101495039	NC_021160.1	8456605	8457389	+	785	protein_coding	cell wall / vacuolar inhibitor of fructosidase 1-like && sp|F4HWQ8|CVIF1_ARATH Cell wall / vacuolar inhibitor of fructosidase 1 OS=Arabidopsis thaliana OX=3702 GN=C/VIF1 PE=1 SV=1 && PF04043:Plant invertase/pectin methylesterase inhibitor	-
101515510	0	0	0	14.5506	9.49787	9.50027	0	11.1829	-6.04243	2.79685e-05	0.000205185	LOC101515510	NC_021162.1	18346264	18352718	-	1590	transcribed_pseudogene	uncharacterized LOC101515510 && sp|P32110|GSTX6_SOYBN Probable glutathione S-transferase OS=Glycine max OX=3847 GN=HSP26-A PE=2 SV=1 && PF02798:Glutathione S-transferase, N-terminal domain|PF00043:Glutathione S-transferase, C-terminal domain	GST_N
101513054	0	0	0	13.4313	8.44255	11.6114	0	11.1618	-6.04018	2.79961e-05	0.000205318	LOC101513054	NC_021163.1	29921793	29923937	-	1343	protein_coding	peroxidase A2-like && sp|Q42578|PER53_ARATH Peroxidase 53 OS=Arabidopsis thaliana OX=3702 GN=PER53 PE=1 SV=1 && PF00141:Peroxidase	-
101508758	10.2713	9.14957	10.073	34.6975	33.7702	45.3902	9.83132	37.9526	-1.94951	3.10019e-05	0.000224293	LOC101508758	NC_021163.1	39778965	39783504	+	1790	protein_coding	sulfite exporter TauE/SafE family protein 3-like%2C transcript variant X1 && sp|Q8L7A0|TAUE3_ARATH Sulfite exporter TauE/SafE family protein 3 OS=Arabidopsis thaliana OX=3702 GN=At2g25737 PE=2 SV=1 && PF01925:Sulfite exporter TauE/SafE	-
101506441	46.6879	29.2786	42.1236	95.1384	104.477	78.1133	39.3634	92.5761	-1.23425	3.21389e-05	0.000231193	LOC101506441	NC_021165.1	5865925	5866822	+	898	protein_coding	uncharacterized LOC101506441 && - && -	-
novel.154	0	0	0	5.59638	10.5532	17.945	0	11.3648	-6.06953	3.31421e-05	0.000237316	-	NW_004515676.1	240950	241793	-	844	-	- && - && -	-
101509303	57.893	46.6628	32.9663	98.4963	98.1447	112.948	45.8407	103.196	-1.17173	3.58515e-05	0.000254738	LOC101509303	NC_021163.1	47729999	47732078	+	2012	lncRNA	uncharacterized LOC101509303 && - && -	-
105852500	0	0	0	14.5506	8.44255	9.50027	0	10.8311	-5.99612	3.63464e-05	0.000257657	LOC105852500	NC_021166.1	16703960	16704563	+	439	protein_coding	60S ribosomal protein L7-4-like && sp|Q9LHP1|RL74_ARATH 60S ribosomal protein L7-4 OS=Arabidopsis thaliana OX=3702 GN=RPL7D PE=2 SV=1 && -	-
101512410	33.6153	34.7684	22.8933	395.104	857.974	65.4463	30.4257	439.508	-3.85258	3.72941e-05	0.000263244	LOC101512410	NW_004522724.1	3143	5601	-	1197	protein_coding	40S ribosomal protein S3a-like && sp|Q8GTE3|RS3A_CICAR 40S ribosomal protein S3a OS=Cicer arietinum OX=3827 PE=2 SV=1 && PF01015:Ribosomal S3Ae family	-
113784190	0	0	0	5.59638	14.7745	12.667	0	11.0126	-6.02412	3.77234e-05	0.000265537	LOC113784190	NW_004515847.1	266188	266286	-	99	snoRNA	small nucleolar RNA Z157/R69/R10 && - && -	-
101510416	0	0	0	5.59638	7.38723	21.1117	0	11.3651	-6.06942	4.12947e-05	0.000286948	LOC101510416	NC_021166.1	5541581	5545730	-	1797	protein_coding	sugar transporter ERD6-like 16 && sp|Q8LBI9|EDL16_ARATH Sugar transporter ERD6-like 16 OS=Arabidopsis thaliana OX=3702 GN=At5g18840 PE=2 SV=2 && PF00083:Sugar (and other) transporter	Sugar_tr
101511900	42.9529	48.4927	49.4495	120.882	102.366	83.3913	46.965	102.213	-1.12055	4.40479e-05	0.000303758	LOC101511900	NC_021165.1	10273722	10274948	-	771	protein_coding	protein YLS3-like && sp|O64865|LTG14_ARATH Non-specific lipid transfer protein GPI-anchored 14 OS=Arabidopsis thaliana OX=3702 GN=LTPG14 PE=2 SV=1 && PF14368:Probable lipid transfer	-
101507036	0	0	0.915731	22.3855	11.6085	13.7226	0.305244	15.9055	-5.58833	4.40961e-05	0.000303953	LOC101507036	NC_021162.1	3906950	3908028	-	976	protein_coding	uncharacterized LOC101507036 && - && -	-
101515629	3.73503	3.65983	8.24158	21.2662	42.2128	24.2785	5.21215	29.2525	-2.48873	4.49315e-05	0.000308718	LOC101515629	NC_021162.1	9391758	9395243	+	1019	protein_coding	ethylene-responsive transcription factor ERF113 && sp|Q9LY29|EF115_ARATH Ethylene-responsive transcription factor ERF115 OS=Arabidopsis thaliana OX=3702 GN=ERF115 PE=1 SV=1 && PF00847:AP2 domain	AP2
101495906	0	0	0	13.4313	20.0511	2.11117	0	11.8645	-6.1288	4.74759e-05	0.000324331	LOC101495906	NC_021165.1	30903605	30905722	-	872	pseudogene	- && sp|Q9SUG6|PUX3_ARATH Plant UBX domain-containing protein 3 OS=Arabidopsis thaliana OX=3702 GN=PUX3 PE=1 SV=1 && PF08059:SEP domain	-
101501238	43.8867	34.7684	65.0169	122.001	94.9787	107.67	47.8907	108.216	-1.17526	4.83672e-05	0.000329474	LOC101501238	NC_021166.1	37740120	37741642	-	633	protein_coding	C2 domain-containing protein At1g63220-like && sp|Q9C8S6|PP16B_ARATH 16 kDa phloem protein 2 OS=Arabidopsis thaliana OX=3702 GN=PP16-2 PE=1 SV=1 && PF00168:C2 domain	C2
101510581	29.8803	38.4282	35.7135	63.7987	103.421	83.3913	34.674	83.5371	-1.26946	4.86158e-05	0.000330538	LOC101510581	NC_021163.1	6719948	6721414	-	1043	protein_coding	germin-like protein subfamily 2 member 4 && sp|Q9M263|GL24_ARATH Germin-like protein subfamily 2 member 4 OS=Arabidopsis thaliana OX=3702 GN=GLP10 PE=2 SV=1 && PF00190:Cupin	-
101513497	1.86752	5.48974	1.83146	23.5048	18.9957	25.3341	3.06291	22.6115	-2.88143	5.11268e-05	0.00034466	LOC101513497	NC_021164.1	30116778	30118101	+	1324	protein_coding	class I chitinase && sp|P21226|CHI2_PEA Endochitinase A2 OS=Pisum sativum OX=3888 GN=CHI2 PE=1 SV=2 && PF00187:Chitin recognition protein|PF00182:Chitinase class I	-
101493215	38.2841	33.8534	29.3034	80.5878	66.4851	91.8359	33.8136	79.6363	-1.23619	5.76847e-05	0.000383682	LOC101493215	NC_021164.1	33327297	33328030	+	734	protein_coding	lachrymatory-factor synthase-like && - && PF10604:Polyketide cyclase / dehydrase and lipid transport	-
101491048	33.6153	45.7479	48.5338	99.6155	107.643	78.1133	42.6323	95.1238	-1.15692	6.09509e-05	0.000401792	LOC101491048	NC_021164.1	32162971	32169003	+	2235	protein_coding	cytokinin dehydrogenase 5%2C transcript variant X2 && sp|Q67YU0|CKX5_ARATH Cytokinin dehydrogenase 5 OS=Arabidopsis thaliana OX=3702 GN=CKX5 PE=2 SV=1 && PF01565:FAD binding domain|PF09265:Cytokinin dehydrogenase 1, FAD and cytokinin binding	FAD_binding_4
113787375	31.7478	40.2581	38.4607	94.0192	79.1489	77.0577	36.8222	83.4086	-1.1783	6.12222e-05	0.000403333	LOC113787375	NC_021165.1	10170676	10170756	-	81	snoRNA	small nucleolar RNA U31b && - && -	-
101513114	66.2969	78.6863	62.2697	163.414	104.477	149.893	69.0843	139.261	-1.01036	6.29547e-05	0.000411837	LOC101513114	NC_021161.1	26061183	26062448	+	1266	protein_coding	protein LIGHT-DEPENDENT SHORT HYPOCOTYLS 6-like && sp|Q9LMK2|LSH6_ARATH Protein LIGHT-DEPENDENT SHORT HYPOCOTYLS 6 OS=Arabidopsis thaliana OX=3702 GN=LSH6 PE=1 SV=1 && PF04852:Protein of unknown function (DUF640)	-
101513033	0	0	0	16.7891	4.22128	10.5559	0	10.5221	-5.95339	6.46059e-05	0.000421353	LOC101513033	NW_004516266.1	517535	521012	+	1650	protein_coding	extensin-2-like && - && PF04554:Extensin-like region	-
101513104	49.4892	51.2376	51.281	116.405	93.9234	101.336	50.6693	103.888	-1.03498	6.75051e-05	0.000438262	LOC101513104	NC_021166.1	20066470	20069120	-	1049	protein_coding	uncharacterized LOC101513104 && - && -	-
113784683	1.86752	3.65983	0	21.2662	12.6638	25.3341	1.84245	19.7547	-3.42193	6.87252e-05	0.000445374	LOC113784683	NW_004516614.1	67563	68384	-	599	lncRNA	uncharacterized LOC113784683 && sp|Q9SB64|NBR1_ARATH Protein NBR1 homolog OS=Arabidopsis thaliana OX=3702 GN=NBR1 PE=1 SV=1 && -	-
101515262	42.9529	41.1731	51.281	100.735	96.034	87.6136	45.1356	94.7941	-1.06997	8.42717e-05	0.00053276	LOC101515262	NC_021165.1	17163758	17164491	-	734	protein_coding	18.5 kDa class I heat shock protein-like && sp|P05478|HSP16_SOYBN 18.5 kDa class I heat shock protein OS=Glycine max OX=3847 GN=HSP18.5-C PE=3 SV=1 && PF00011:Hsp20/alpha crystallin family	-
101509535	0	0	5.49439	89.5421	85.4808	50.6681	1.83146	75.2303	-5.35733	8.71883e-05	0.000548289	LOC101509535	NC_021165.1	23113169	23115488	-	1186	protein_coding	glucan endo-1%2C3-beta-glucosidase-like && sp|A7PQW3|E13B_VITVI Glucan endo-1,3-beta-glucosidase OS=Vitis vinifera OX=29760 GN=VIT_06s0061g00120 PE=1 SV=2 && PF00332:Glycosyl hydrolases family 17	Glyco_hydro_17
101509411	7.47007	6.4047	5.49439	24.6241	31.6596	29.5564	6.45639	28.6133	-2.14957	9.22302e-05	0.00057611	LOC101509411	NC_021164.1	32030721	32032107	+	1387	protein_coding	abscisic acid and environmental stress-inducible protein-like && - && -	-
101515785	6.53631	2.74487	15.5674	36.9361	30.6043	42.2234	8.28287	36.5879	-2.14238	9.47455e-05	0.000588755	LOC101515785	NC_021165.1	12978268	12982921	-	1271	protein_coding	purple acid phosphatase 7-like && sp|Q8S341|PPA7_ARATH Purple acid phosphatase 7 OS=Arabidopsis thaliana OX=3702 GN=PAP7 PE=2 SV=1 && PF00149:Calcineurin-like phosphoesterase	Metallophos
101498682	16.8077	14.6393	25.6405	57.0831	44.3234	61.224	19.0291	54.2101	-1.50963	9.61832e-05	0.000596631	LOC101498682	NC_021161.1	26565613	26569759	-	2071	protein_coding	laccase-3-like && sp|Q56YT0|LAC3_ARATH Laccase-3 OS=Arabidopsis thaliana OX=3702 GN=LAC3 PE=2 SV=2 && PF00394:Multicopper oxidase|PF07731:Multicopper oxidase|PF07732:Multicopper oxidase	-
101490521	0.933759	0.914957	0	12.312	21.1064	15.8338	0.616239	16.4174	-4.74081	9.72736e-05	0.000602175	LOC101490521	NC_021160.1	9226406	9228594	+	908	protein_coding	metallothiol transferase FosB && - && PF00903:Glyoxalase/Bleomycin resistance protein/Dioxygenase superfamily	Glyoxalase
105852320	0	0	0	16.7891	7.38723	5.27793	0	9.8181	-5.8529	9.80893e-05	0.000606699	LOC105852320	NC_021165.1	26336801	26338472	-	662	lncRNA	uncharacterized LOC105852320 && - && -	-
101495175	36.4166	20.1291	29.3034	78.3493	56.9872	79.1689	28.6163	71.5018	-1.32153	0.000104062	0.000639217	LOC101495175	NC_021166.1	14853566	14855431	+	1206	protein_coding	thaumatin-like protein 1 && sp|A0A1P8B554|THLP1_ARATH Thaumatin-like protein 1 OS=Arabidopsis thaliana OX=3702 GN=TLP1 PE=2 SV=1 && PF00314:Thaumatin family	Thaumatin
101493220	46.6879	15.5543	34.7978	108.57	65.4298	86.558	32.3467	86.8525	-1.42514	0.000105241	0.000645351	LOC101493220	NC_021164.1	40400817	40404803	+	1284	protein_coding	NADH--cytochrome b5 reductase 1-like && sp|Q9ZNT1|NB5R1_ARATH NADH--cytochrome b5 reductase 1 OS=Arabidopsis thaliana OX=3702 GN=CBR1 PE=1 SV=1 && PF00175:Oxidoreductase NAD-binding domain|PF00970:Oxidoreductase FAD-binding domain	FAD_binding_6
101492243	0	0.914957	0	16.7891	7.38723	17.945	0.304986	14.0404	-5.40947	0.000107523	0.000657651	LOC101492243	NC_021165.1	45166131	45168684	+	1035	protein_coding	uncharacterized LOC101492243 && - && PF06521:PAR1 protein	-
101513568	3.73503	2.74487	4.57866	22.3855	26.383	17.945	3.68619	22.2378	-2.59291	0.000111795	0.000679903	LOC101513568	NC_021162.1	20668123	20668929	+	807	protein_coding	senescence associated gene 20-like && - && PF07107:Wound-induced protein WI12	-
101512604	0.933759	0	0	13.4313	12.6638	13.7226	0.311253	13.2726	-5.32923	0.000122838	0.000736822	LOC101512604	NC_021167.1	15718145	15722333	-	1243	protein_coding	2-oxoglutarate-Fe(II) type oxidoreductase hxnY-like%2C transcript variant X1 && sp|Q84MB6|DIOX2_ARATH Probable 2-oxoglutarate-dependent dioxygenase At3g50210 OS=Arabidopsis thaliana OX=3702 GN=At3g50210 PE=2 SV=1 && PF03171:2OG-Fe(II) oxygenase superfamily|PF14226:non-haem dioxygenase in morphine synthesis N-terminal	2OG-FeII_Oxy
101495303	0.933759	0	0	21.2662	11.6085	8.44468	0.311253	13.7731	-5.38004	0.000123575	0.000740413	LOC101495303	NC_021167.1	16005585	16007144	-	683	protein_coding	profilin-4 && sp|A4KA45|PROF4_CORAV Profilin-4 OS=Corylus avellana OX=13451 PE=1 SV=1 && PF00235:Profilin	-
101509021	35.4828	22.8739	34.7978	76.1107	67.5404	73.891	31.0515	72.5141	-1.22381	0.000130768	0.000776351	LOC101509021	NC_021166.1	6915489	6916623	-	1046	protein_coding	uncharacterized LOC101509021 && - && -	-
101499256	22.4102	31.1085	32.0506	55.9638	63.3191	92.8915	28.5231	70.7248	-1.31055	0.000136865	0.000806298	LOC101499256	NW_004516753.1	278081	279875	-	1523	protein_coding	NAD-dependent protein deacetylase HST1 && - && -	-
113784976	14.9401	5.48974	14.6517	43.6518	47.4894	31.6676	11.6939	40.9362	-1.80845	0.000137986	0.000811373	LOC113784976	NW_004517623.1	80686	82603	-	1602	lncRNA	uncharacterized LOC113784976 && - && -	-
101505110	23.344	23.7889	23.809	83.9457	50.6553	50.6681	23.6473	61.7564	-1.38276	0.000141639	0.000829481	HSFB2A	NC_021163.1	12653671	12655107	+	1350	protein_coding	heat stress transcription factor B-2a && sp|Q9SCW4|HFB2A_ARATH Heat stress transcription factor B-2a OS=Arabidopsis thaliana OX=3702 GN=HSFB2A PE=2 SV=1 && PF00447:HSF-type DNA-binding	HSF_DNA-bind
113784104	1.86752	0.914957	5.49439	27.9819	11.6085	24.2785	2.75895	21.2896	-2.94481	0.000149961	0.00087101	LOC113784104	NW_004515774.1	110631	114408	+	1633	lncRNA	uncharacterized LOC113784104%2C transcript variant X2 && - && -	-
101505135	9.33759	9.14957	10.073	34.6975	29.5489	36.9455	9.52007	33.7307	-1.82474	0.000152614	0.000884264	LOC101505135	NC_021164.1	39881789	39883326	+	856	protein_coding	uncharacterized LOC101505135 && - && PF14009:Domain of unknown function (DUF4228)	-
101509869	6.53631	6.4047	7.32585	27.9819	31.6596	24.2785	6.75562	27.9733	-2.04975	0.00017453	0.000994054	LOC101509869	NC_021166.1	3198531	3202071	+	2284	protein_coding	uncharacterized LOC101509869 && - && -	-
101490008	0	0	0	7.83493	11.6085	6.33351	0	8.59232	-5.6642	0.000184348	0.00104058	LOC101490008	NC_021161.1	10522992	10524586	-	946	protein_coding	TMV resistance protein N-like && sp|V9M2S5|RPV1_VITRO Disease resistance protein RPV1 OS=Vitis rotundifolia OX=103349 GN=RPV1 PE=1 SV=1 && PF01582:TIR domain	TIR
113787424	12.1389	10.0645	17.3989	55.9638	34.8255	35.8899	13.2008	42.2264	-1.67533	0.000186649	0.00105171	LOC113787424	NC_021165.1	3457767	3457888	-	122	snoRNA	small nucleolar RNA SNORD14 && - && -	-
113785579	0.933759	1.82991	0	14.5506	18.9957	11.6114	0.921224	15.0526	-4.03029	0.000188338	0.00105947	LOC113785579	NC_021161.1	2965164	2965243	+	80	snoRNA	small nucleolar RNA Z199 && - && -	-
101493106	43.8867	23.7889	31.1349	72.7529	63.3191	98.1695	32.9368	78.0805	-1.24665	0.000197761	0.0011061	LOC101493106	NC_021165.1	3336884	3339103	-	1449	protein_coding	protein SODIUM POTASSIUM ROOT DEFECTIVE 2 && sp|Q58FZ0|NAKR2_ARATH Protein SODIUM POTASSIUM ROOT DEFECTIVE 2 OS=Arabidopsis thaliana OX=3702 GN=NAKR2 PE=2 SV=1 && PF00403:Heavy-metal-associated domain	HMA
101497180	37.3503	31.1085	26.5562	72.7529	70.7064	69.6687	31.6717	71.0426	-1.16596	0.000199881	0.00111505	LOC101497180	NW_004516527.1	191347	193613	-	488	protein_coding	transcription factor PRE6-like && sp|Q8GW32|PRE6_ARATH Transcription factor PRE6 OS=Arabidopsis thaliana OX=3702 GN=PRE6 PE=1 SV=1 && -	-
101495375	42.9529	10.0645	41.2079	114.166	79.1489	72.8354	31.4084	88.7168	-1.49801	0.000205837	0.00114263	LOC101495375	NC_021160.1	16316229	16317223	+	995	protein_coding	calcium-binding protein KRP1-like && sp|O81831|CARP1_ARATH Calcium-binding protein KRP1 OS=Arabidopsis thaliana OX=3702 GN=KRP1 PE=2 SV=1 && PF13833:EF-hand domain pair	-
101492027	67.2306	38.4282	54.9439	143.267	80.2042	122.448	53.5342	115.306	-1.10651	0.000212741	0.00117699	LOC101492027	NC_021166.1	8783173	8787117	-	2071	protein_coding	protein NRT1/ PTR FAMILY 4.6%2C transcript variant X1 && sp|Q8H157|PTR19_ARATH Protein NRT1/ PTR FAMILY 4.6 OS=Arabidopsis thaliana OX=3702 GN=NPF4.6 PE=1 SV=1 && PF00854:POT family	-
101513731	14.9401	18.2991	17.3989	70.5144	33.7702	44.3346	16.8794	49.5397	-1.55053	0.000222502	0.00122279	LOC101513731	NC_021165.1	59253328	59257613	+	914	protein_coding	uncharacterized LOC101513731%2C transcript variant X1 && - && PF12937:F-box-like	-
101514235	0	10.9795	6.41012	33.5783	25.3277	31.6676	5.79654	30.1912	-2.37611	0.000226943	0.00124369	LOC101514235	NC_021162.1	31286570	31289280	+	1994	protein_coding	inorganic phosphate transporter 1-4%2C transcript variant X2 && sp|Q96303|PHT14_ARATH Inorganic phosphate transporter 1-4 OS=Arabidopsis thaliana OX=3702 GN=PHT1-4 PE=1 SV=1 && PF00083:Sugar (and other) transporter	Sugar_tr
113786379	27.079	26.5338	46.7023	104.093	59.0979	76.0022	33.4384	79.7309	-1.25163	0.000283328	0.00150351	LOC113786379	NC_021163.1	47721819	47724306	+	2163	protein_coding	uncharacterized LOC113786379%2C transcript variant X2 && - && -	-
101515459	57.893	31.1085	42.1236	102.973	102.366	76.0022	43.7084	93.7805	-1.1018	0.000287737	0.00152351	LOC101515459	NC_021160.1	1691637	1694431	-	1119	protein_coding	uncharacterized LOC101515459%2C transcript variant X1 && - && PF04398:Protein of unknown function, DUF538	-
101507155	34.5491	25.6188	20.1461	78.3493	49.6	67.5575	26.7713	65.1689	-1.28328	0.000294221	0.00155294	LOC101507155	NC_021167.1	6950696	6953924	+	1517	protein_coding	protein PIN-LIKES 3-like%2C transcript variant X1 && sp|Q9C9K5|PILS3_ARATH Protein PIN-LIKES 3 OS=Arabidopsis thaliana OX=3702 GN=PILS3 PE=2 SV=1 && PF03547:Membrane transport protein	-
101498177	92.4421	78.6863	37.545	200.35	120.306	131.948	69.5578	150.868	-1.11655	0.000298086	0.00157056	LOC101498177	NC_021163.1	31919859	31924033	+	1561	lncRNA	uncharacterized LOC101498177%2C transcript variant X1 && sp|Q8GWT4|ANM15_ARATH Protein arginine N-methyltransferase 1.5 OS=Arabidopsis thaliana OX=3702 GN=PMRT15 PE=1 SV=2 && -	-
101509422	22.4102	19.2141	19.2304	51.4867	56.9872	45.3902	20.2849	51.288	-1.3386	0.000300375	0.0015804	LOC101509422	NC_021165.1	8811076	8813557	+	1207	protein_coding	very-long-chain 3-oxoacyl-CoA reductase-like protein At1g24470 && sp|Q9FYL6|KCR2_ARATH Very-long-chain 3-oxoacyl-CoA reductase-like protein At1g24470 OS=Arabidopsis thaliana OX=3702 GN=KCR2 PE=2 SV=1 && PF00106:short chain dehydrogenase	adh_short
101501337	0.933759	0	0	6.71565	15.8298	11.6114	0.311253	11.3856	-5.11015	0.000362665	0.00187047	LOC101501337	NC_021167.1	1854191	1855137	-	947	protein_coding	thaumatin-like protein 1 && sp|P50700|OSL3_ARATH Osmotin-like protein OSM34 OS=Arabidopsis thaliana OX=3702 GN=OSM34 PE=2 SV=2 && PF00314:Thaumatin family	Thaumatin
113785771	0	0	0	3.35783	4.22128	17.945	0	8.50802	-5.652	0.000364214	0.00187565	LOC113785771	NC_021160.1	19938179	19938736	-	436	lncRNA	uncharacterized LOC113785771 && - && -	-
101489781	22.4102	32.9385	36.6293	54.8445	83.3702	72.8354	30.6593	70.35	-1.19865	0.000366207	0.0018832	LOC101489781	NC_021166.1	2107782	2109098	-	1141	protein_coding	xyloglucan endotransglucosylase/hydrolase protein 22-like && sp|Q38910|XTH23_ARATH Probable xyloglucan endotransglucosylase/hydrolase protein 23 OS=Arabidopsis thaliana OX=3702 GN=XTH23 PE=2 SV=1 && PF00722:Glycosyl hydrolases family 16|PF06955:Xyloglucan endo-transglycosylase (XET) C-terminus	-
101491170	21.4764	17.3842	24.7247	52.606	62.2638	44.3346	21.1951	53.0681	-1.32425	0.000373141	0.00191427	LOC101491170	NC_021160.1	16059796	16060701	-	906	pseudogene	- && sp|Q9FPW6|POB1_ARATH BTB/POZ domain-containing protein POB1 OS=Arabidopsis thaliana OX=3702 GN=POB1 PE=1 SV=2 && -	-
101502893	37.3503	36.5983	46.7023	108.57	75.983	70.7242	40.217	85.0923	-1.0794	0.000374474	0.00192019	LOC101502893	NC_021165.1	15961121	15961852	-	732	protein_coding	uncharacterized LOC101502893 && - && -	-
101492074	0	0	0	20.147	2.11064	4.22234	0	8.82665	-5.69774	0.000395025	0.00201066	LOC101492074	NW_004516235.1	264020	267714	-	2451	pseudogene	- && - && -	-
101511635	27.079	7.31966	16.4832	52.606	39.0468	60.1684	16.9606	50.607	-1.57893	0.000420383	0.00211961	LOC101511635	NC_021162.1	37752844	37754551	+	1047	protein_coding	dnaJ homolog subfamily B member 6 && sp|Q0III6|DNJB6_BOVIN DnaJ homolog subfamily B member 6 OS=Bos taurus OX=9913 GN=DNAJB6 PE=2 SV=1 && PF00226:DnaJ domain	DnaJ
101507622	19.6089	5.48974	10.073	32.459	35.8808	49.6125	11.7239	39.3175	-1.74913	0.0004269	0.00215045	LOC101507622	NC_021165.1	17759002	17760506	+	1254	protein_coding	(+)-neomenthol dehydrogenase%2C transcript variant X1 && sp|Q9ZUH5|SDR2B_ARATH Short-chain dehydrogenase/reductase 2b OS=Arabidopsis thaliana OX=3702 GN=SDR2b PE=1 SV=1 && PF00106:short chain dehydrogenase	adh_short
101503091	0	0	0	5.59638	9.49787	7.3891	0	7.49445	-5.46781	0.000434943	0.00218389	LOC101503091	NC_021165.1	13418602	13420505	-	1771	protein_coding	isoflavone 2'-hydroxylase && sp|Q6WNR0|C81E7_MEDTR Isoflavone 2'-hydroxylase OS=Medicago truncatula OX=3880 GN=CYP81E7 PE=1 SV=1 && PF00067:Cytochrome P450	p450
101510657	0	0	0.915731	12.312	8.44255	11.6114	0.305244	10.7887	-5.02961	0.0004461	0.00223457	LOC101510657	NC_021166.1	48844237	48847324	-	742	protein_coding	uncharacterized LOC101510657 && - && PF03080:Neprosin	-
101514880	25.2115	15.5543	21.9776	47.0096	51.7106	57.0016	20.9144	51.9073	-1.31285	0.000453189	0.00226215	LOC101514880	NC_021162.1	37152079	37154131	+	1716	protein_coding	acyl transferase 4 && sp|Q5JNT2|AT4_ORYSJ Acyl transferase 4 OS=Oryza sativa subsp. japonica OX=39947 GN=AT4 PE=1 SV=1 && PF02458:Transferase family	-
105852415	0	0	2.74719	6.71565	22.1617	14.7782	0.915731	14.5519	-3.98613	0.000466319	0.0023169	LOC105852415	NC_021165.1	49686489	49694077	+	4415	protein_coding	uncharacterized LOC105852415%2C transcript variant X2 && - && PF13952:Domain of unknown function (DUF4216)|PF13963:Transposase-associated domain|PF02992:Transposase family tnp2|PF13960:Domain of unknown function (DUF4218)	Transposase_21
101505027	14.0064	24.7038	31.1349	45.8903	56.9872	74.9466	23.2817	59.2747	-1.34816	0.000478964	0.00237149	LOC101505027	NC_021163.1	48926229	48928306	-	1484	protein_coding	expansin-A11 && sp|Q9LNU3|EXP11_ARATH Expansin-A11 OS=Arabidopsis thaliana OX=3702 GN=EXPA11 PE=2 SV=1 && PF03330:Lytic transglycolase|PF01357:Expansin C-terminal domain	-
101495943	23.344	25.6188	25.6405	67.1565	43.2681	65.4463	24.8677	58.6236	-1.23605	0.000502368	0.00246933	LOC101495943	NC_021161.1	28576132	28577183	+	1052	protein_coding	calcium-binding protein CML24 && sp|Q9C9U8|CML26_ARATH Probable calcium-binding protein CML26 OS=Arabidopsis thaliana OX=3702 GN=CML26 PE=1 SV=1 && PF13499:EF-hand domain pair	-
101490147	43.8867	14.6393	40.2922	87.3035	82.3149	67.5575	32.9394	79.0586	-1.26356	0.000539379	0.0026222	LOC101490147	NW_004516250.1	134247	136392	-	1101	protein_coding	GEM-like protein 4 && sp|Q9FMW4|GEML8_ARATH Putative GEM-like protein 8 OS=Arabidopsis thaliana OX=3702 GN=At5g23370 PE=3 SV=1 && PF02893:GRAM domain	GRAM
101512161	0	0	0	7.83493	7.38723	6.33351	0	7.18523	-5.40529	0.000543244	0.00263734	LOC101512161	NW_004515762.1	164670	190650	-	857	pseudogene	- && sp|Q6CQE5|TAR1_KLULA Protein TAR1 OS=Kluyveromyces lactis (strain ATCC 8585 / CBS 2359 / DSM 70799 / NBRC 1267 / NRRL Y-1140 / WM37) OX=284590 GN=TAR1-A PE=4 SV=2 && -	-
101489717	1.86752	0	2.74719	8.95421	11.6085	25.3341	1.53824	15.2989	-3.31763	0.000606488	0.00289591	LOC101489717	NC_021162.1	36567198	36570276	-	1964	protein_coding	probable pectinesterase/pectinesterase inhibitor 7 && sp|Q9SRX4|PME7_ARATH Probable pectinesterase/pectinesterase inhibitor 7 OS=Arabidopsis thaliana OX=3702 GN=PME7 PE=2 SV=1 && PF04043:Plant invertase/pectin methylesterase inhibitor|PF01095:Pectinesterase	-
101504542	14.9401	9.14957	15.5674	24.6241	50.6553	44.3346	13.219	39.8713	-1.59543	0.000622439	0.00296021	LOC101504542	NC_021166.1	1995725	2000399	-	2928	lncRNA	uncharacterized LOC101504542%2C transcript variant X3 && sp|Q38857|XTH22_ARATH Xyloglucan endotransglucosylase/hydrolase protein 22 OS=Arabidopsis thaliana OX=3702 GN=XTH22 PE=1 SV=1 && -	-
113785597	0	0.914957	0	10.0735	9.49787	10.5559	0.304986	10.0424	-4.92694	0.000650808	0.00307467	LOC113785597	NC_021161.1	2965576	2965671	+	96	snoRNA	small nucleolar RNA R64/Z200 family && - && -	-
101515463	58.8268	42.088	30.2191	110.808	89.7021	73.891	43.7113	91.4671	-1.06509	0.000660672	0.00311921	LOC101515463	NC_021160.1	5909318	5914075	-	1576	protein_coding	ubiquinol oxidase 4%2C chloroplastic/chromoplastic && sp|Q56X52|AOX4_ARATH Ubiquinol oxidase 4, chloroplastic/chromoplastic OS=Arabidopsis thaliana OX=3702 GN=AOX4 PE=1 SV=2 && PF01786:Alternative oxidase	AOX
101508801	40.1516	41.1731	55.8596	64.918	137.191	89.7248	45.7281	97.2781	-1.09026	0.00067307	0.00316937	LOC101508801	NC_021160.1	13458333	13458998	-	666	protein_coding	uncharacterized LOC101508801 && - && PF12609:Wound-induced protein	-
101503912	38.2841	43.9179	43.0394	111.928	63.3191	82.3357	41.7471	85.8608	-1.03835	0.000691737	0.00324374	LOC101503912	NC_021167.1	5888033	5890475	+	1694	protein_coding	thaumatin-like protein 1 && sp|A0A1P8B554|THLP1_ARATH Thaumatin-like protein 1 OS=Arabidopsis thaliana OX=3702 GN=TLP1 PE=2 SV=1 && PF00314:Thaumatin family	Thaumatin
101500017	32.6815	32.9385	34.7978	89.5421	70.7064	53.8349	33.4726	71.3611	-1.09051	0.000747398	0.00346459	LOC101500017	NC_021165.1	6675772	6676363	+	592	protein_coding	auxin-responsive protein SAUR32-like && - && PF02519:Auxin responsive protein	Auxin_inducible
101513168	35.4828	51.2376	30.2191	86.1842	96.034	63.3351	38.9799	81.8511	-1.06969	0.000763741	0.00352815	LOC101513168	NC_021164.1	1339467	1342116	-	1940	protein_coding	probable BOI-related E3 ubiquitin-protein ligase 3%2C transcript variant X1 && sp|Q9LDD1|BRG3_ARATH Probable BOI-related E3 ubiquitin-protein ligase 3 OS=Arabidopsis thaliana OX=3702 GN=BRG3 PE=1 SV=1 && -	-
101506174	24.2777	34.7684	32.0506	64.918	58.0425	71.7798	30.3656	64.9135	-1.09538	0.000817345	0.00373691	LOC101506174	NW_004516125.1	68151	76367	-	1753	protein_coding	lysine histidine transporter 1-like && sp|Q9FKS8|LHT1_ARATH Lysine histidine transporter 1 OS=Arabidopsis thaliana OX=3702 GN=LHT1 PE=1 SV=1 && PF01490:Transmembrane amino acid transporter protein	Aa_trans
101512330	9.33759	8.23461	12.8202	40.2939	34.8255	22.1673	10.1308	32.4289	-1.67675	0.000828066	0.00377758	LOC101512330	NC_021165.1	11450702	11451681	+	879	lncRNA	uncharacterized LOC101512330 && - && -	-
101510759	11.2051	19.2141	21.9776	42.5325	50.6553	42.2234	17.4656	45.1371	-1.36884	0.000829601	0.00378107	LOC101510759	NC_021166.1	32959641	32960803	+	1163	protein_coding	uncharacterized LOC101510759 && - && -	-
101494211	22.4102	23.7889	21.0618	51.4867	44.3234	60.1684	22.4203	51.9928	-1.21356	0.000847276	0.00385181	LOC101494211	NC_021160.1	9463547	9469421	+	2080	protein_coding	ADP%2CATP carrier protein 1%2C chloroplastic-like && sp|Q39002|TLC1_ARATH ADP,ATP carrier protein 1, chloroplastic OS=Arabidopsis thaliana OX=3702 GN=AATP1 PE=1 SV=2 && PF03219:TLC ATP/ADP transporter	-
113788118	28.0128	30.1936	24.7247	77.23	63.3191	45.3902	27.6437	61.9798	-1.16336	0.000851079	0.00386746	LOC113788118	NC_021167.1	15345793	15345916	+	124	snoRNA	small nucleolar RNA SNORD14 && - && -	-
101515043	39.2179	36.5983	34.7978	100.735	62.2638	66.5019	36.8713	76.5002	-1.05125	0.00088788	0.0040092	LUX	NC_021165.1	54242622	54245220	-	1751	protein_coding	putative transcription factor LUX%2C transcript variant X1 && sp|Q9SNB4|PCL1_ARATH Transcription factor LUX OS=Arabidopsis thaliana OX=3702 GN=LUX PE=1 SV=1 && PF00249:Myb-like DNA-binding domain	Myb_DNA-binding
113786976	0	0	0	5.59638	10.5532	4.22234	0	6.79064	-5.32512	0.000888642	0.00401131	LOC113786976	NC_021165.1	17388057	17388710	-	654	protein_coding	uncharacterized LOC113786976 && - && -	-
105852507	1.86752	5.48974	4.57866	19.0277	20.0511	19.0005	3.97864	19.3598	-2.28005	0.000893811	0.00403004	LOC105852507	NC_021166.1	18818791	18819439	-	649	protein_coding	uncharacterized LOC105852507 && - && -	-
101506520	22.4102	34.7684	28.3877	63.7987	64.3745	57.0016	28.5221	61.7249	-1.11279	0.000924696	0.00414057	LOC101506520	NC_021163.1	23688485	23689702	+	1218	protein_coding	uncharacterized LOC101506520 && - && -	-
101488949	1.86752	0	0	12.312	8.44255	14.7782	0.622506	11.8443	-4.26486	0.000945824	0.00421932	LOC101488949	NW_004515750.1	194225	201927	-	950	pseudogene	- && sp|M1BJF6|JOKA2_SOLTU Protein JOKA2 OS=Solanum tuberosum OX=4113 GN=JOKA2 PE=1 SV=1 && -	-
101509924	0	3.65983	0.915731	16.7891	11.6085	13.7226	1.52519	14.0401	-3.19508	0.000949213	0.00423179	LOC101509924	NC_021163.1	6173417	6174614	+	1198	protein_coding	nicotianamine synthase-like && sp|Q9XGI7|NAS_SOLLC Nicotianamine synthase OS=Solanum lycopersicum OX=4081 GN=CHLN PE=2 SV=1 && PF03059:Nicotianamine synthase protein	-
101501013	0	0	0	2.23855	5.2766	13.7226	0	7.07925	-5.38725	0.00096966	0.00431219	LOC101501013	NC_021166.1	27418192	27419932	-	1298	protein_coding	peroxidase P7-like && sp|Q9FLC0|PER52_ARATH Peroxidase 52 OS=Arabidopsis thaliana OX=3702 GN=PER52 PE=2 SV=1 && PF00141:Peroxidase	-
101505204	11.2051	13.7244	21.0618	47.0096	40.1021	35.8899	15.3304	41.0005	-1.41732	0.000992296	0.00440372	LOC101505204	NC_021163.1	1306147	1308182	-	1415	protein_coding	1-aminocyclopropane-1-carboxylate oxidase homolog 1-like && sp|Q84MB3|ACCH1_ARATH 1-aminocyclopropane-1-carboxylate oxidase homolog 1 OS=Arabidopsis thaliana OX=3702 GN=At1g06620 PE=2 SV=1 && PF03171:2OG-Fe(II) oxygenase superfamily|PF14226:non-haem dioxygenase in morphine synthesis N-terminal	2OG-FeII_Oxy
105852582	1.86752	3.65983	1.83146	19.0277	13.7191	13.7226	2.45294	15.4898	-2.65587	0.00104069	0.00459379	LOC105852582	NC_021166.1	32143645	32146553	-	1248	protein_coding	uncharacterized LOC105852582 && - && -	-
101504849	46.6879	35.6833	37.545	114.166	52.766	87.6136	39.9721	84.8486	-1.08465	0.00106084	0.00467192	LOC101504849	NC_021166.1	234658	235080	+	423	protein_coding	histone H2B type 1-A-like && - && -	-
101489496	18.6752	20.1291	16.4832	53.7252	35.8808	46.4458	18.4291	45.3506	-1.29792	0.00106589	0.00469066	LOC101489496	NC_021167.1	15856317	15858092	+	1776	protein_coding	protein DETOXIFICATION 51-like && sp|Q9SZE2|DTX51_ARATH Protein DETOXIFICATION 51 OS=Arabidopsis thaliana OX=3702 GN=DTX51 PE=2 SV=1 && PF01554:MatE	MatE
101510300	22.4102	22.8739	52.1967	62.6794	73.8723	86.558	32.4936	74.3699	-1.19452	0.00106769	0.00469692	LOC101510300	NC_021160.1	12833490	12834614	+	1125	protein_coding	fasciclin-like arabinogalactan protein 13 && sp|Q9SIL7|FLA6_ARATH Fasciclin-like arabinogalactan protein 6 OS=Arabidopsis thaliana OX=3702 GN=FLA6 PE=2 SV=2 && PF02469:Fasciclin domain	-
101497389	44.8204	22.8739	31.1349	66.0373	73.8723	69.6687	32.9431	69.8594	-1.08595	0.00107842	0.00473691	LOC101497389	NC_021163.1	3701933	3702772	-	840	protein_coding	22.7 kDa class IV heat shock protein && sp|P19244|HSP41_PEA 22.7 kDa class IV heat shock protein OS=Pisum sativum OX=3888 GN=HSP22.7 PE=2 SV=1 && PF00011:Hsp20/alpha crystallin family	-
113786684	23.344	10.0645	8.24158	54.8445	33.7702	34.8343	13.8834	41.1497	-1.56815	0.00110732	0.00484206	LOC113786684	NC_021160.1	40745440	40751303	+	661	lncRNA	uncharacterized LOC113786684 && - && -	-
101508149	16.8077	4.57479	11.9045	27.9819	33.7702	43.279	11.0956	35.0104	-1.66085	0.00112867	0.00492235	LOC101508149	NC_021165.1	4958710	4959551	+	842	protein_coding	disease resistance response protein 206-like && sp|Q1ZZU9|DIR_SINHE Dirigent protein OS=Sinopodophyllum hexandrum OX=93608 GN=DIR PE=2 SV=1 && PF03018:Dirigent-like protein	-
101513119	0.933759	1.82991	1.83146	8.95421	18.9957	11.6114	1.53171	13.1871	-3.10534	0.00116832	0.00507566	LOC101513119	NC_021161.1	32098019	32105170	-	3599	pseudogene	- && sp|A0A290U7C4|ROQ1_NICBE Disease resistance protein Roq1 OS=Nicotiana benthamiana OX=4100 GN=ROQ1 PE=1 SV=1 && PF00931:NB-ARC domain|PF01582:TIR domain	TIR
101499103	36.4166	22.8739	29.3034	76.1107	49.6	66.5019	29.5313	64.0709	-1.11704	0.00118101	0.00512042	LOC101499103	NC_021166.1	1000098	1000528	+	431	protein_coding	uncharacterized LOC101499103 && - && -	-
105851546	18.6752	19.2141	9.15731	53.7252	37.9915	34.8343	15.6822	42.1837	-1.42658	0.00118968	0.00514993	LOC105851546	NC_021161.1	2965031	2966266	+	583	lncRNA	uncharacterized LOC105851546 && - && -	-
101488261	14.0064	10.0645	32.0506	55.9638	51.7106	42.2234	18.7072	49.9659	-1.41607	0.00126614	0.00542048	LOC101488261	NC_021162.1	19724203	19727537	-	1176	protein_coding	GDSL esterase/lipase CPRD49-like && sp|Q9SRM5|CPR49_ARATH GDSL esterase/lipase CPRD49 OS=Arabidopsis thaliana OX=3702 GN=CPRD49 PE=2 SV=1 && PF13472:GDSL-like Lipase/Acylhydrolase family	-
101488253	1681.7	960.705	889.175	3137.33	2157.07	2413.07	1177.19	2569.16	-1.12595	0.00132086	0.00561105	LOC101488253	NC_021167.1	2154085	2157268	-	874	protein_coding	ATP-dependent Clp protease ATP-binding subunit CLPT2%2C chloroplastic && sp|Q8GW78|CLPT2_ARATH ATP-dependent Clp protease ATP-binding subunit CLPT2, chloroplastic OS=Arabidopsis thaliana OX=3702 GN=CLPT2 PE=1 SV=1 && PF02861:Clp amino terminal domain, pathogenicity island component	Clp_N
101504330	16.8077	21.044	26.5562	45.8903	42.2128	63.3351	21.4693	50.4794	-1.23325	0.00133323	0.00565797	LOC101504330	NC_021167.1	7589034	7594560	+	2532	protein_coding	urea-proton symporter DUR3 && sp|F4KD71|DUR3_ARATH Urea-proton symporter DUR3 OS=Arabidopsis thaliana OX=3702 GN=DUR3 PE=1 SV=1 && PF00474:Sodium:solute symporter family	-
113788099	1.86752	0	0	8.95421	12.6638	11.6114	0.622506	11.0765	-4.16927	0.00134464	0.00569851	LOC113788099	NC_021167.1	6268056	6268216	-	161	snRNA	U1 spliceosomal RNA && - && -	-
101511252	33.6153	12.8094	33.8821	55.9638	70.7064	60.1684	26.7689	62.2795	-1.21951	0.00138313	0.00584087	LOC101511252	NC_021165.1	21359940	21361509	-	1117	protein_coding	uncharacterized LOC101511252 && - && -	-
101508417	0	0	0	5.59638	7.38723	5.27793	0	6.08718	-5.1669	0.00147173	0.0061532	LOC101508417	NC_021167.1	5307086	5309409	+	1234	protein_coding	isoflavone reductase-like protein && sp|Q9FUW6|BETV6_BETPN Phenylcoumaran benzylic ether reductase Betv6 OS=Betula pendula OX=3505 GN=BETV6 PE=1 SV=1 && PF05368:NmrA-like family	NmrA
105851450	0	0	0	8.95421	4.22128	5.27793	0	6.15114	-5.17931	0.00150163	0.00625504	LOC105851450	NW_004518043.1	41778	43519	-	1742	protein_coding	hydroquinone glucosyltransferase && sp|Q9AR73|HQGT_RAUSE Hydroquinone glucosyltransferase OS=Rauvolfia serpentina OX=4060 GN=AS PE=1 SV=1 && PF00201:UDP-glucoronosyl and UDP-glucosyl transferase	UDPGT
101501974	10.2713	7.31966	10.9888	31.3397	37.9915	20.0561	9.52659	29.7958	-1.64512	0.00152234	0.00631798	LOC101501974	NC_021167.1	5824203	5826300	+	1332	protein_coding	naringenin%2C2-oxoglutarate 3-dioxygenase-like && sp|Q07353|FL3H_PETHY Naringenin,2-oxoglutarate 3-dioxygenase (Fragment) OS=Petunia hybrida OX=4102 GN=AN3 PE=1 SV=1 && PF03171:2OG-Fe(II) oxygenase superfamily|PF14226:non-haem dioxygenase in morphine synthesis N-terminal	2OG-FeII_Oxy
101508499	1.86752	6.4047	4.57866	17.9084	31.6596	11.6114	4.28362	20.3931	-2.24919	0.00154097	0.00638664	LOC101508499	NC_021166.1	10660431	10662495	-	976	protein_coding	vacuolar protein sorting-associated protein 55 homolog%2C transcript variant X4 && sp|Q9AST6|VSP55_ARATH Vacuolar protein sorting-associated protein 55 homolog OS=Arabidopsis thaliana OX=3702 GN=At1g32410 PE=2 SV=1 && PF04133:Vacuolar protein sorting 55	-
101493682	32.6815	21.044	20.1461	64.918	59.0979	42.2234	24.6239	55.4131	-1.17021	0.00165398	0.00677388	LOC101493682	NC_021166.1	10230626	10232476	+	757	protein_coding	bax inhibitor 1-like && sp|Q9MBD8|BI1_ORYSJ Bax inhibitor 1 OS=Oryza sativa subsp. japonica OX=39947 GN=BI1 PE=2 SV=1 && PF01027:Inhibitor of apoptosis-promoting Bax1	-
101509395	6.53631	0	6.41012	17.9084	20.0511	24.2785	4.31548	20.746	-2.26837	0.00170184	0.00692624	LOC101509395	NC_021163.1	7418255	7419164	-	910	protein_coding	uncharacterized LOC101509395 && - && PF05553:Cotton fibre expressed protein	-
101510904	6.53631	8.23461	3.66293	26.8626	21.1064	20.0561	6.14462	22.675	-1.88274	0.00173693	0.00704231	LOC101510904	NC_021163.1	6140894	6144658	-	1996	protein_coding	uncharacterized LOC101510904 && - && -	-
101499009	0	0	0	12.312	6.33191	1.05559	0	6.56651	-5.27223	0.00177424	0.00717051	LOC101499009	NC_021161.1	32407079	32412077	+	2678	protein_coding	lysM domain receptor-like kinase 3%2C transcript variant X1 && sp|Q6UD73|LYK3_MEDTR LysM domain receptor-like kinase 3 OS=Medicago truncatula OX=3880 GN=LYK3 PE=1 SV=1 && PF07714:Protein tyrosine and serine/threonine kinase	Pkinase_Tyr
101505736	0	0.914957	0	6.71565	8.44255	9.50027	0.304986	8.21949	-4.63897	0.00193853	0.00773391	LOC101505736	NC_021161.1	35681456	35684318	-	2861	protein_coding	receptor-like protein 7 && sp|Q5MR23|9DC3_SOLPI Receptor-like protein 9DC3 OS=Solanum pimpinellifolium OX=4084 GN=9DC3 PE=3 SV=1 && PF13855:Leucine rich repeat|PF08263:Leucine rich repeat N-terminal domain	LRRNT_2
101512454	8.40383	21.044	19.2304	31.3397	39.0468	59.1128	16.2261	43.1664	-1.41145	0.00194506	0.00775276	LOC101512454	NC_021166.1	9879443	9883664	-	1590	protein_coding	WAT1-related protein At5g47470-like%2C transcript variant X2 && sp|Q9FGL0|WTR44_ARATH WAT1-related protein At5g47470 OS=Arabidopsis thaliana OX=3702 GN=At5g47470 PE=3 SV=1 && PF00892:EamA-like transporter family	DUF6
101489855	16.8077	12.8094	15.5674	43.6518	35.8808	33.7787	15.0615	37.7704	-1.32578	0.00194844	0.00776478	LOC101489855	NC_021165.1	17228080	17234426	-	1436	protein_coding	uncharacterized LOC101489855%2C transcript variant X3 && - && -	-
113785726	0	0	0	6.71565	5.2766	5.27793	0	5.75673	-5.08511	0.00199727	0.00793286	LOC113785726	NC_021162.1	14696183	14696512	+	192	lncRNA	uncharacterized LOC113785726 && - && -	-
101507662	28.0128	27.4487	41.2079	74.9915	49.6	74.9466	32.2231	66.5127	-1.04439	0.00208574	0.00822484	LOC101507662	NC_021167.1	565280	566478	-	937	protein_coding	mavicyanin && sp|P80728|MAVI_CUCPE Mavicyanin OS=Cucurbita pepo OX=3663 PE=1 SV=1 && PF02298:Plastocyanin-like domain	Cu_bind_like
101509453	23.344	36.5983	44.8708	44.771	102.366	81.2801	34.9377	76.139	-1.12487	0.00215871	0.00846585	LOC101509453	NC_021166.1	11573939	11576671	+	1783	protein_coding	scarecrow-like protein 32 && sp|Q9SN22|SCL32_ARATH Scarecrow-like protein 32 OS=Arabidopsis thaliana OX=3702 GN=SCL32 PE=1 SV=1 && PF03514:GRAS domain family	GRAS
113785548	0	0	0	13.4313	2.11064	3.16676	0	6.23623	-5.19648	0.0021837	0.00854979	LOC113785548	NC_021161.1	25747642	25747724	+	83	snoRNA	small nucleolar RNA SNORD25 && - && -	-
101496280	0	0	0.915731	4.4771	12.6638	7.3891	0.305244	8.17668	-4.63277	0.0022742	0.00885401	LOC101496280	NC_021167.1	7065746	7067853	+	2108	protein_coding	probable carotenoid cleavage dioxygenase 4%2C chloroplastic && sp|O49675|CCD4_ARATH Probable carotenoid cleavage dioxygenase 4, chloroplastic OS=Arabidopsis thaliana OX=3702 GN=CCD4 PE=1 SV=1 && PF03055:Retinal pigment epithelial membrane protein	RPE65
101501943	1.86752	0.914957	2.74719	23.5048	9.49787	7.3891	1.84322	13.4639	-2.86503	0.00234812	0.00909392	LOC101501943	NC_021166.1	229386	231121	+	1637	protein_coding	cytochrome b561 and DOMON domain-containing protein At4g17280-like%2C transcript variant X1 && sp|Q8VYH6|B651B_ARATH Cytochrome b561 and DOMON domain-containing protein At4g17280 OS=Arabidopsis thaliana OX=3702 GN=At4g17280 PE=2 SV=1 && PF03188:Eukaryotic cytochrome b561|PF04526:Protein of unknown function (DUF568)	Cytochrom_B561
101499343	5.60255	4.57479	7.32585	30.2204	10.5532	26.3896	5.8344	22.3878	-1.93794	0.00253822	0.00969704	LOC101499343	NW_004515754.1	466567	470742	-	1600	protein_coding	putative F-box/FBD/LRR-repeat protein At1g78760%2C transcript variant X2 && sp|Q9ZV93|FDL10_ARATH F-box/FBD/LRR-repeat protein At1g78750 OS=Arabidopsis thaliana OX=3702 GN=At1g78750 PE=2 SV=1 && PF00646:F-box domain	F-box
101501206	11.2051	10.0645	5.49439	39.1746	17.9404	27.4452	8.92134	28.1868	-1.65836	0.00255657	0.00975938	LOC101501206	NC_021165.1	31377888	31379074	+	1050	protein_coding	secoisolariciresinol dehydrogenase-like && sp|Q94KL7|SILD_FORIN Secoisolariciresinol dehydrogenase (Fragment) OS=Forsythia intermedia OX=55183 PE=1 SV=1 && PF13561:Enoyl-(Acyl carrier protein) reductase	-
101498118	8.40383	3.65983	8.24158	27.9819	13.7191	30.612	6.76841	24.1043	-1.83254	0.00258417	0.00984979	LOC101498118	NC_021160.1	43662426	43663685	+	777	protein_coding	cysteine-rich and transmembrane domain-containing protein B-like && - && -	-
101499047	5.60255	7.31966	6.41012	24.6241	20.0511	21.1117	6.44411	21.9289	-1.76531	0.00263363	0.0100187	LOC101499047	NC_021163.1	3728057	3732022	-	1301	protein_coding	extradiol ring-cleavage dioxygenase-like%2C transcript variant X2 && sp|Q70FG7|DODA_BETVU 4,5-DOPA dioxygenase extradiol OS=Beta vulgaris OX=161934 GN=DODA PE=1 SV=1 && PF02900:Catalytic LigB subunit of aromatic ring-opening dioxygenase	-
101515401	7.47007	1.82991	5.49439	13.4313	13.7191	36.9455	4.93146	21.3653	-2.1192	0.00275599	0.010425	LOC101515401	NC_021167.1	12015989	12017263	-	874	protein_coding	apoptosis inhibitor 5-like protein API5 && - && PF05918:Apoptosis inhibitory protein 5 (API5)	-
101491562	21.4764	23.7889	11.9045	48.1289	51.7106	34.8343	19.0566	44.8913	-1.2361	0.00280351	0.0105852	LOC101491562	NC_021163.1	19732788	19735873	-	1039	protein_coding	mitochondrial import inner membrane translocase subunit TIM14-3-like && sp|Q9LYY2|TI143_ARATH Mitochondrial import inner membrane translocase subunit TIM14-3 OS=Arabidopsis thaliana OX=3702 GN=TIM14-3 PE=1 SV=1 && -	-
113787284	27.079	23.7889	5.49439	57.0831	54.8766	36.9455	18.7874	49.635	-1.40211	0.0028446	0.0107205	LOC113787284	NC_021165.1	9677647	9677732	-	86	snoRNA	small nucleolar RNA Z196/R39/R59 family && - && -	-
101492007	0	1.82991	8.24158	13.4313	9.49787	36.9455	3.35717	19.9582	-2.56895	0.00296758	0.0111234	LOC101492007	NC_021160.1	1146003	1148469	+	1797	protein_coding	bifunctional riboflavin biosynthesis protein RIBA 1%2C chloroplastic && sp|P47924|RIBA1_ARATH Bifunctional riboflavin biosynthesis protein RIBA 1, chloroplastic OS=Arabidopsis thaliana OX=3702 GN=RIBA1 PE=1 SV=2 && PF00925:GTP cyclohydrolase II|PF00926:3,4-dihydroxy-2-butanone 4-phosphate synthase	DHBP_synthase
101505508	0	0	0	8.95421	7.38723	1.05559	0	5.79901	-5.09417	0.00302767	0.011311	LOC101505508	NW_004515657.1	891164	892361	-	338	lncRNA	uncharacterized LOC101505508 && - && -	-
101499448	42.0191	21.959	45.7866	96.2577	53.8213	76.0022	36.5882	75.3604	-1.04149	0.00304619	0.0113605	LOC101499448	NC_021166.1	48100296	48101020	+	432	protein_coding	uncharacterized LOC101499448 && sp|Q96386|MT3_CARPA Metallothionein-like protein type 3 OS=Carica papaya OX=3649 PE=3 SV=1 && -	-
101504975	14.9401	15.5543	17.3989	38.0554	40.1021	34.8343	15.9644	37.6639	-1.23801	0.00307499	0.0114499	LOC101504975	NC_021166.1	37922688	37924076	-	490	protein_coding	uncharacterized LOC101504975%2C transcript variant X1 && - && -	-
101495560	0.933759	0	0	11.1928	6.33191	5.27793	0.311253	7.60087	-4.52256	0.00309689	0.0115215	LOC101495560	NC_021164.1	37707792	37709500	+	1421	protein_coding	transcription factor bHLH96-like%2C transcript variant X1 && sp|Q9SK91|BH094_ARATH Transcription factor bHLH94 OS=Arabidopsis thaliana OX=3702 GN=BHLH94 PE=1 SV=2 && PF00010:Helix-loop-helix DNA-binding domain	HLH
101492453	17.7414	0.914957	2.74719	42.5325	17.9404	30.612	7.13452	30.3616	-2.09262	0.00310188	0.011534	LOC101492453	NC_021160.1	1767992	1768773	+	782	protein_coding	calcium-binding protein KRP1-like && sp|O81831|CARP1_ARATH Calcium-binding protein KRP1 OS=Arabidopsis thaliana OX=3702 GN=KRP1 PE=2 SV=1 && PF13833:EF-hand domain pair	-
101499800	35.4828	32.9385	24.7247	83.9457	49.6	55.946	31.0487	63.1639	-1.02301	0.00328678	0.0121144	LOC101499800	NC_021164.1	45091674	45093411	+	1011	protein_coding	bidirectional sugar transporter SWEET3-like && sp|Q6NQN5|SWET3_ARATH Bidirectional sugar transporter SWEET3 OS=Arabidopsis thaliana OX=3702 GN=SWEET3 PE=1 SV=1 && PF03083:Sugar efflux transporter for intercellular exchange	-
101509494	6.53631	1.82991	8.24158	22.3855	10.5532	33.7787	5.53594	22.2391	-2.00698	0.00338401	0.0124194	LOC101509494	NW_004515956.1	154063	157219	-	2189	protein_coding	laccase-17-like && sp|Q9FJD5|LAC17_ARATH Laccase-17 OS=Arabidopsis thaliana OX=3702 GN=LAC17 PE=2 SV=1 && PF00394:Multicopper oxidase|PF07731:Multicopper oxidase|PF07732:Multicopper oxidase	-
101512068	0.933759	0	0	2.23855	11.6085	9.50027	0.311253	7.78244	-4.56256	0.00338824	0.0124319	LOC101512068	NC_021163.1	2644965	2648938	-	2495	protein_coding	cellulose synthase-like protein E1 && sp|Q0WVN5|CSLG3_ARATH Cellulose synthase-like protein G3 OS=Arabidopsis thaliana OX=3702 GN=CSLG3 PE=2 SV=2 && PF03552:Cellulose synthase	-
101512255	0	0	0	3.35783	9.49787	3.16676	0	5.34082	-4.97954	0.00360642	0.0130998	LOC101512255	NC_021160.1	47089478	47092351	+	1744	protein_coding	geraniol 8-hydroxylase-like && sp|Q8VWZ7|C76B6_CATRO Geraniol 8-hydroxylase OS=Catharanthus roseus OX=4058 GN=CYP76B6 PE=1 SV=1 && PF00067:Cytochrome P450	p450
101511846	0.933759	1.82991	2.74719	13.4313	10.5532	11.6114	1.83696	11.8653	-2.68772	0.00362794	0.0131682	LOC101511846	NC_021162.1	24967830	24968769	+	940	protein_coding	ethylene-responsive transcription factor 1-like && sp|Q40479|ERF2_TOBAC Ethylene-responsive transcription factor 2 OS=Nicotiana tabacum OX=4097 GN=ERF2 PE=2 SV=1 && PF00847:AP2 domain	AP2
105852021	10.2713	8.23461	10.9888	40.2939	22.1617	22.1673	9.83158	28.2076	-1.51807	0.00382824	0.0137786	LOC105852021	NC_021160.1	8908230	8908850	+	621	protein_coding	leucine-rich repeat extensin-like protein 3 && - && -	-
101504213	0	0.914957	0.915731	8.95421	11.6085	6.33351	0.61023	8.96541	-3.86972	0.00383624	0.0138004	HSFB1B	NC_021166.1	12362063	12367383	+	1456	protein_coding	heat stree transcription factor B-1b && sp|P22335|HSF24_SOLPE Heat shock factor protein HSF24 OS=Solanum peruvianum OX=4082 GN=HSF24 PE=2 SV=1 && PF00447:HSF-type DNA-binding	HSF_DNA-bind
101496014	1.86752	1.82991	0.915731	7.83493	13.7191	11.6114	1.53772	11.0552	-2.84887	0.00384271	0.0138121	LOC101496014	NC_021165.1	16915041	16916382	+	1342	protein_coding	VQ motif-containing protein 4-like && sp|Q5M750|VQ4_ARATH VQ motif-containing protein 4 OS=Arabidopsis thaliana OX=3702 GN=VQ4 PE=1 SV=1 && PF05678:VQ motif	-
113783892	6.53631	7.31966	2.74719	26.8626	15.8298	17.945	5.53439	20.2125	-1.86744	0.00388573	0.0139504	LOC113783892	NC_021163.1	8375172	8376256	-	928	protein_coding	probable glutathione S-transferase && sp|Q03664|GSTX3_TOBAC Probable glutathione S-transferase OS=Nicotiana tabacum OX=4097 PE=2 SV=1 && PF00043:Glutathione S-transferase, C-terminal domain|PF02798:Glutathione S-transferase, N-terminal domain	GST_N
113788058	0	0	0.915731	5.59638	3.16596	13.7226	0.305244	7.49498	-4.50607	0.00397468	0.0142221	LOC113788058	NC_021167.1	8816866	8818559	-	1042	protein_coding	uncharacterized LOC113788058 && - && -	-
101494182	0	0	0	6.71565	4.22128	4.22234	0	5.05309	-4.89622	0.00408488	0.0145726	LOC101494182	NC_021164.1	35495505	35496507	+	1003	protein_coding	ethylene-responsive transcription factor ERF017-like && sp|Q84QC2|ERF17_ARATH Ethylene-responsive transcription factor ERF017 OS=Arabidopsis thaliana OX=3702 GN=ERF017 PE=2 SV=1 && PF00847:AP2 domain	AP2
113787900	0	0	0	6.71565	3.16596	5.27793	0	5.05318	-4.89626	0.00420528	0.0149227	LOC113787900	NC_021166.1	38538944	38539027	+	84	snoRNA	small nucleolar RNA SNORD24 && - && -	-
113787620	4.66879	1.82991	4.57866	15.6699	9.49787	24.2785	3.69245	16.4821	-2.15985	0.00424875	0.0150521	LOC113787620	NC_021166.1	39483631	39488875	-	991	lncRNA	uncharacterized LOC113787620 && - && -	-
101493828	0	0	0	7.83493	4.22128	3.16676	0	5.07432	-4.90125	0.00428815	0.0151641	LOC101493828	NW_004517179.1	212116	214020	+	1012	protein_coding	probable protein phosphatase 2C 3%2C transcript variant X2 && sp|Q0JMD4|P2C03_ORYSJ Probable protein phosphatase 2C 3 OS=Oryza sativa subsp. japonica OX=39947 GN=Os01g0513100 PE=2 SV=2 && PF00481:Protein phosphatase 2C	PP2C
101502278	34.5491	47.5778	40.2922	126.478	40.1021	88.6692	40.8063	85.0832	-1.05791	0.00450086	0.0157991	LOC101502278	NC_021166.1	4381565	4382777	-	1213	protein_coding	glycine-rich cell wall structural protein-like && - && -	-
113787790	26.1452	4.57479	29.3034	95.1384	25.3277	52.7793	20.0078	57.7485	-1.52813	0.0047106	0.0164144	LOC113787790	NC_021166.1	47696055	47697045	-	637	protein_coding	metallothionein-like protein type 3 && sp|Q96386|MT3_CARPA Metallothionein-like protein type 3 OS=Carica papaya OX=3649 PE=3 SV=1 && -	-
101505795	19.6089	11.8944	17.3989	44.771	36.9362	31.6676	16.3008	37.7916	-1.21265	0.00484285	0.0167813	LOC101505795	NC_021164.1	47840659	47841331	-	673	protein_coding	auxin-responsive protein SAUR32-like && - && PF02519:Auxin responsive protein	Auxin_inducible
113784639	14.9401	5.48974	6.41012	32.459	23.217	23.2229	8.94667	26.2996	-1.55681	0.00533812	0.0181895	LOC113784639	NW_004516467.1	204248	206524	+	1002	protein_coding	uncharacterized LOC113784639%2C transcript variant X1 && - && -	-
101495491	27.079	17.3842	8.24158	51.4867	39.0468	35.8899	17.5683	42.1411	-1.26272	0.00539851	0.0183697	LOC101495491	NC_021160.1	17476488	17480156	+	792	protein_coding	uncharacterized LOC101495491%2C transcript variant X2 && - && -	-
101507806	26.1452	33.8534	60.4383	113.047	63.3191	65.4463	40.1456	80.6041	-1.00317	0.00567203	0.0191364	LOC101507806	NW_004516574.1	1345450	1346320	+	871	protein_coding	oleosin 16.4 kDa-like && sp|O04925|OLEH2_SESIN Oleosin H2 OS=Sesamum indicum OX=4182 PE=1 SV=1 && PF01277:Oleosin	-
101502000	9.33759	7.31966	15.5674	19.0277	44.3234	26.3896	10.7416	29.9136	-1.47924	0.00570144	0.0192115	LOC101502000	NW_004516360.1	146050	153713	-	1732	pseudogene	- && sp|Q9XGY7|FAR_SIMCH Alcohol-forming fatty acyl-CoA reductase OS=Simmondsia chinensis OX=3999 PE=1 SV=1 && PF03015:Male sterility protein|PF07993:Male sterility protein	NAD_binding_4
101509555	0	0	0	5.59638	4.22128	4.22234	0	4.68	-4.78622	0.00582116	0.019536	LOC101509555	NC_021160.1	42385884	42386560	+	677	protein_coding	SKP1-like protein 14 && sp|O81057|ASK14_ARATH SKP1-like protein 14 OS=Arabidopsis thaliana OX=3702 GN=ASK14 PE=1 SV=1 && PF03931:Skp1 family, tetramerisation domain|PF01466:Skp1 family, dimerisation domain	Skp1
101495753	42.0191	18.2991	26.5562	60.4409	59.0979	54.8905	28.9582	58.1431	-1.00676	0.00588595	0.0197185	LOC101495753	NC_021162.1	30320868	30327094	-	2221	protein_coding	RNA demethylase ALKBH10B-like && sp|Q9ZT92|AK10B_ARATH RNA demethylase ALKBH10B OS=Arabidopsis thaliana OX=3702 GN=ALKBH10B PE=1 SV=1 && -	-
101494790	0	0	0	4.4771	5.2766	4.22234	0	4.65868	-4.78083	0.00590423	0.0197705	LOC101494790	NW_004518733.1	23825	25485	-	997	protein_coding	putative F-box/FBD/LRR-repeat protein At5g44950 && sp|Q9FLA2|FDL34_ARATH Putative F-box/FBD/LRR-repeat protein At5g44950 OS=Arabidopsis thaliana OX=3702 GN=At5g44950 PE=4 SV=1 && -	-
101515605	0	0	0	5.59638	5.2766	3.16676	0	4.67991	-4.78621	0.0059807	0.0199953	LOC101515605	NC_021166.1	11752441	11753677	-	1237	protein_coding	zinc finger protein 7-like && sp|Q39266|ZFP7_ARATH Zinc finger protein 7 OS=Arabidopsis thaliana OX=3702 GN=ZFP7 PE=1 SV=1 && -	-
101510888	38.2841	24.7038	10.073	51.4867	64.3745	47.5014	24.3537	54.4542	-1.16263	0.00610926	0.0203301	LOC101510888	NC_021162.1	30719257	30720438	-	1182	protein_coding	transcription repressor OFP16-like && sp|Q9SKY9|OFP16_ARATH Transcription repressor OFP16 OS=Arabidopsis thaliana OX=3702 GN=OFP16 PE=2 SV=1 && PF04844:Transcriptional repressor, ovate	-
101501845	24.2777	21.959	12.8202	30.2204	45.3787	55.946	19.6856	43.8484	-1.15794	0.00613543	0.0204013	LOC101501845	NC_021160.1	8932622	8934980	-	1336	protein_coding	transcription factor bHLH18-like && sp|Q9T072|BH025_ARATH Transcription factor bHLH25 OS=Arabidopsis thaliana OX=3702 GN=BHLH25 PE=2 SV=2 && PF00010:Helix-loop-helix DNA-binding domain	HLH
113786415	21.4764	11.8944	12.8202	31.3397	40.1021	35.8899	15.397	35.7773	-1.21867	0.00614577	0.0204326	LOC113786415	NC_021163.1	47640563	47640648	+	86	snoRNA	small nucleolar RNA R16 && - && -	-
105851228	0	0	0	3.35783	4.22128	6.33351	0	4.63754	-4.77545	0.00626095	0.0207704	LOC105851228	NW_004516436.1	20884	24698	-	2442	protein_coding	threonine--tRNA ligase%2C mitochondrial 1-like && sp|O04630|SYTM1_ARATH Threonine--tRNA ligase, mitochondrial 1 OS=Arabidopsis thaliana OX=3702 GN=THRRS PE=1 SV=3 && -	-
113784361	26.1452	13.7244	10.073	38.0554	33.7702	45.3902	16.6475	39.0719	-1.23284	0.00633102	0.0209607	LOC113784361	NW_004515985.1	26627	26715	-	89	snoRNA	small nucleolar RNA snoR27 && - && -	-
101495811	37.3503	25.6188	18.3146	64.918	46.434	52.7793	27.0946	54.7104	-1.01382	0.00639302	0.0211421	LOC101495811	NC_021165.1	50198835	50206591	+	1096	protein_coding	50S ribosomal protein HLP%2C mitochondrial%2C transcript variant X3 && sp|Q93Z17|HLP_ARATH 50S ribosomal protein HLP, mitochondrial OS=Arabidopsis thaliana OX=3702 GN=HLP PE=1 SV=1 && PF00238:Ribosomal protein L14p/L23e	-
101494494	6.53631	9.14957	18.3146	35.8168	23.217	31.6676	11.3335	30.2338	-1.41302	0.00647438	0.0213405	LOC101494494	NC_021164.1	41616344	41618617	+	1681	protein_coding	uncharacterized LOC101494494%2C transcript variant X1 && - && -	-
113787129	1.86752	10.0645	6.41012	15.6699	18.9957	28.5008	6.11406	21.0555	-1.78258	0.00660022	0.0216779	LOC113787129	NC_021165.1	41403520	41405662	+	1255	lncRNA	uncharacterized LOC113787129 && - && -	-
101512421	0	0	0	3.35783	10.5532	1.05559	0	4.98887	-4.88083	0.00666123	0.0218515	LOC101512421	NC_021164.1	44717687	44718954	-	1268	protein_coding	uncharacterized LOC101512421 && - && -	-
105851854	0	0	0	4.4771	7.38723	2.11117	0	4.6585	-4.78077	0.00681003	0.0222783	LOC105851854	NC_021163.1	555135	555992	+	858	protein_coding	glycine-rich cell wall structural protein 1-like && - && -	-
101503985	12.1389	5.48974	11.9045	32.459	23.217	24.2785	9.84437	26.6515	-1.43639	0.00681144	0.0222795	LOC101503985	NC_021166.1	1777397	1778543	+	928	protein_coding	transcription factor IBH1-like 1 && sp|Q9M0B9|IBL1_ARATH Transcription factor IBH1-like 1 OS=Arabidopsis thaliana OX=3702 GN=IBL1 PE=1 SV=1 && -	-
101497327	0.933759	1.82991	5.49439	19.0277	13.7191	8.44468	2.75269	13.7305	-2.31324	0.006885	0.0224755	LOC101497327	NC_021165.1	53624137	53625441	-	1305	protein_coding	DNA damage-repair/toleration protein DRT100-like && sp|Q00874|DR100_ARATH DNA damage-repair/toleration protein DRT100 OS=Arabidopsis thaliana OX=3702 GN=DRT100 PE=2 SV=2 && PF13855:Leucine rich repeat|PF08263:Leucine rich repeat N-terminal domain	LRRNT_2
101503472	12.1389	19.2141	11.9045	31.3397	39.0468	30.612	14.4192	33.6662	-1.22316	0.00694754	0.0226452	LOC101503472	NW_004515647.1	76882	78181	+	1300	protein_coding	protein PELPK1-like && - && -	-
113787330	9.33759	6.4047	6.41012	26.8626	15.8298	23.2229	7.38414	21.9718	-1.57277	0.00697054	0.0227064	LOC113787330	NC_021165.1	3458210	3458301	-	92	snoRNA	small nucleolar RNA snR60/Z15/Z230/Z193/J17 && - && -	-
113785571	26.1452	10.9795	10.9888	41.4132	30.6043	42.2234	16.0378	38.0803	-1.24912	0.00699494	0.0227717	LOC113785571	NC_021161.1	28107567	28107660	-	94	snoRNA	small nucleolar RNA Z103 && - && -	-
101491954	17.7414	9.14957	8.24158	40.2939	20.0511	31.6676	11.7109	30.6709	-1.38899	0.00712769	0.0231515	LOC101491954	NW_004515849.1	247709	256476	-	799	protein_coding	uncharacterized LOC101491954 && - && -	-
101507581	15.8739	26.5338	21.0618	52.606	43.2681	36.9455	21.1565	44.2732	-1.0632	0.00714995	0.0232203	LOC101507581	NC_021162.1	37608629	37612084	-	1868	protein_coding	calmodulin-binding protein 60 G-like && sp|Q9FKL6|CB60B_ARATH Calmodulin-binding protein 60 B OS=Arabidopsis thaliana OX=3702 GN=CBP60B PE=2 SV=1 && PF07887:Calmodulin binding protein-like	-
101498112	2.80128	0	0.915731	8.95421	12.6638	7.3891	1.239	9.66904	-2.97224	0.00723309	0.0234485	LOC101498112	NC_021160.1	25423804	25426969	+	812	protein_coding	guanosine deaminase-like%2C transcript variant X1 && sp|Q94BU8|GSDA_ARATH Guanosine deaminase OS=Arabidopsis thaliana OX=3702 GN=GSDA PE=1 SV=1 && PF00383:Cytidine and deoxycytidylate deaminase zinc-binding region	-
101513338	3.73503	3.65983	6.41012	15.6699	14.7745	19.0005	4.60166	16.4816	-1.84014	0.00748012	0.0240883	LOC101513338	NC_021161.1	36184722	36185377	-	577	protein_coding	NAD(P)H-dependent 6'-deoxychalcone synthase-like && sp|P26690|6DCS_SOYBN NAD(P)H-dependent 6'-deoxychalcone synthase OS=Glycine max OX=3847 PE=1 SV=1 && PF00248:Aldo/keto reductase family	Aldo_ket_red
101490167	2.80128	9.14957	6.41012	19.0277	21.1064	19.0005	6.12032	19.7115	-1.68522	0.00768945	0.0246771	LOC101490167	NC_021163.1	36597635	36600880	+	1787	protein_coding	allene oxide synthase 3-like && sp|Q8GZP5|AOS3_SOLLC Allene oxide synthase 3 OS=Solanum lycopersicum OX=4081 GN=AOS3 PE=1 SV=1 && PF00067:Cytochrome P450	p450
105851839	0	0.914957	2.74719	14.5506	12.6638	3.16676	1.22072	10.1271	-3.04479	0.00774062	0.0248116	LOC105851839	NC_021162.1	37947401	37949844	+	1249	protein_coding	pleiotropic drug resistance protein TUR2-like%2C transcript variant X5 && sp|O24367|TUR2_SPIPO Pleiotropic drug resistance protein TUR2 OS=Spirodela polyrhiza OX=29656 GN=TUR2 PE=1 SV=1 && PF19055:ABC-2 type transporter	-
101489981	3.73503	0	0	12.312	7.38723	10.5559	1.24501	10.085	-3.02831	0.00786092	0.0251296	LOC101489981	NC_021160.1	1724209	1727537	-	1030	protein_coding	probable NAD(P)H dehydrogenase (quinone) FQR1-like 1 && sp|Q6NQE2|FQRL1_ARATH Probable NAD(P)H dehydrogenase (quinone) FQR1-like 1 OS=Arabidopsis thaliana OX=3702 GN=At4g27270 PE=1 SV=1 && PF03358:NADPH-dependent FMN reductase	FMN_red
101502248	3.73503	0	0	10.0735	7.38723	12.667	1.24501	10.0426	-3.02327	0.00807935	0.0257397	LOC101502248	NC_021164.1	31714064	31717297	-	1384	protein_coding	GDSL esterase/lipase At3g14820-like%2C transcript variant X1 && sp|Q9LH73|GDL52_ARATH GDSL esterase/lipase At3g14820 OS=Arabidopsis thaliana OX=3702 GN=At3g14820 PE=3 SV=2 && PF00657:GDSL-like Lipase/Acylhydrolase	Lipase_GDSL
113786164	17.7414	11.8944	43.0394	74.9915	43.2681	47.5014	24.2251	55.2536	-1.18754	0.00809488	0.0257815	LOC113786164	NC_021163.1	2241893	2242777	-	885	protein_coding	uncharacterized LOC113786164 && - && -	-
101507727	0.933759	3.65983	5.49439	17.9084	10.5532	14.7782	3.36266	14.4133	-2.0949	0.00825491	0.0262172	LOC101507727	NC_021164.1	45927716	45928516	+	683	lncRNA	uncharacterized LOC101507727 && - && -	-
101514572	18.6752	17.3842	23.809	44.771	44.3234	34.8343	19.9561	41.3096	-1.04885	0.00825815	0.0262236	LOC101514572	NW_004516841.1	162152	164209	+	1064	protein_coding	protein LITTLE ZIPPER 3%2C transcript variant X1 && sp|Q56WL5|ZPR4_ARATH Protein LITTLE ZIPPER 4 OS=Arabidopsis thaliana OX=3702 GN=ZPR4 PE=1 SV=1 && -	-
113787103	14.9401	10.9795	9.15731	40.2939	29.5489	19.0005	11.6923	29.6145	-1.33949	0.00840867	0.0266394	LOC113787103	NC_021165.1	18819509	18820577	+	973	lncRNA	uncharacterized LOC113787103 && - && -	-
101513537	0	0	0	4.4771	4.22128	4.22234	0	4.30691	-4.66716	0.0084864	0.0268252	LOC101513537	NC_021160.1	24982595	24984895	-	2117	protein_coding	putative pectinesterase/pectinesterase inhibitor 45 && sp|Q9SMY6|PME45_ARATH Putative pectinesterase/pectinesterase inhibitor 45 OS=Arabidopsis thaliana OX=3702 GN=PME45 PE=2 SV=1 && PF01095:Pectinesterase|PF04043:Plant invertase/pectin methylesterase inhibitor	-
101495292	0	0	0	1.11928	4.22128	8.44468	0	4.59508	-4.76418	0.00854377	0.0269708	LOC101495292	NC_021161.1	29752749	29754183	+	562	lncRNA	uncharacterized LOC101495292%2C transcript variant X2 && - && -	-
113784988	0	0	0	5.59638	3.16596	4.22234	0	4.32823	-4.673	0.00856915	0.0270385	LOC113784988	NW_004517768.1	21213	21859	+	647	pseudogene	- && sp|Q1PF17|BH018_ARATH Transcription factor bHLH18 OS=Arabidopsis thaliana OX=3702 GN=BHLH18 PE=1 SV=1 && -	-
101508487	0	0.914957	0.915731	10.0735	6.33191	6.33351	0.61023	7.57964	-3.62579	0.008588	0.0270746	LOC101508487	NC_021165.1	57023873	57029202	-	1273	protein_coding	developmental protein SEPALLATA 1-like%2C transcript variant X1 && sp|Q8LLR2|MADS2_VITVI Agamous-like MADS-box protein MADS2 OS=Vitis vinifera OX=29760 GN=MADS2 PE=2 SV=2 && PF00319:SRF-type transcription factor (DNA-binding and dimerisation domain)|PF01486:K-box region	K-box
101488582	4.66879	20.1291	18.3146	41.4132	39.0468	27.4452	14.3708	35.9684	-1.32073	0.0087408	0.0274674	LOC101488582	NC_021161.1	27180279	27182763	+	2034	protein_coding	CBL-interacting serine/threonine-protein kinase 2-like && sp|Q9LYQ8|CIPK2_ARATH CBL-interacting serine/threonine-protein kinase 2 OS=Arabidopsis thaliana OX=3702 GN=CIPK2 PE=1 SV=1 && PF00069:Protein kinase domain|PF03822:NAF domain	Pkinase
101495184	24.2777	16.4692	6.41012	39.1746	41.1574	31.6676	15.719	37.3332	-1.24935	0.00899222	0.0281741	LOC101495184	NC_021161.1	26413039	26414627	+	1003	protein_coding	protein CHLOROPLAST IMPORT APPARATUS 2%2C transcript variant X2 && sp|Q9LU68|CIA2_ARATH Protein CHLOROPLAST IMPORT APPARATUS 2 OS=Arabidopsis thaliana OX=3702 GN=CIA2 PE=1 SV=1 && PF06203:CCT motif	CCT
101504532	12.1389	21.959	32.9663	50.3674	49.6	41.1678	22.3547	47.0451	-1.07171	0.00908533	0.0283838	LOC101504532	NC_021165.1	52644384	52647374	-	879	protein_coding	short transmembrane mitochondrial protein 1-like%2C transcript variant X1 && - && -	-
101495302	41.0854	20.1291	43.0394	54.8445	47.4894	109.781	34.7513	70.7049	-1.02608	0.00920591	0.0286977	LOC101495302	NC_021162.1	14218932	14221230	+	1119	protein_coding	tropinone reductase homolog At5g06060-like && sp|P50165|TRNH_DATST Tropinone reductase homolog OS=Datura stramonium OX=4076 PE=2 SV=1 && PF13561:Enoyl-(Acyl carrier protein) reductase	-
101495734	0.933759	0	0	3.35783	4.22128	10.5559	0.311253	6.04499	-4.19696	0.00942146	0.0292463	LOC101495734	NC_021162.1	817679	821012	-	1418	protein_coding	1-aminocyclopropane-1-carboxylate oxidase homolog 1-like && sp|Q84MB3|ACCH1_ARATH 1-aminocyclopropane-1-carboxylate oxidase homolog 1 OS=Arabidopsis thaliana OX=3702 GN=At1g06620 PE=2 SV=1 && PF14226:non-haem dioxygenase in morphine synthesis N-terminal|PF03171:2OG-Fe(II) oxygenase superfamily	2OG-FeII_Oxy
101500285	0	0	0	3.35783	7.38723	2.11117	0	4.28541	-4.66119	0.0100342	0.0308282	LOC101500285	NC_021166.1	35334815	35338373	+	1195	protein_coding	probable F-box protein At3g61730 && sp|Q9M365|FB331_ARATH Probable F-box protein At3g61730 OS=Arabidopsis thaliana OX=3702 GN=RMF PE=1 SV=2 && -	-
113786980	17.7414	20.1291	10.9888	41.4132	32.7149	32.7232	16.2864	35.6171	-1.12806	0.0101369	0.0310581	LOC113786980	NC_021165.1	19720290	19720553	+	264	protein_coding	CLAVATA3/ESR (CLE)-related protein 9-like && sp|Q9FZE4|CLE9_ARATH CLAVATA3/ESR (CLE)-related protein 9 OS=Arabidopsis thaliana OX=3702 GN=CLE9 PE=2 SV=2 && -	-
113784260	18.6752	19.2141	9.15731	29.1012	44.3234	32.7232	15.6822	35.3826	-1.17564	0.0101896	0.0311938	LOC113784260	NW_004515885.1	38665	40964	-	2211	lncRNA	uncharacterized LOC113784260%2C transcript variant X1 && - && -	-
101510222	0.933759	0	0	7.83493	4.22128	5.27793	0.311253	5.77804	-4.12752	0.0102385	0.03132	LOC101510222	NW_004515650.1	374649	376162	-	328	protein_coding	DEAD-box ATP-dependent RNA helicase 52C-like%2C transcript variant X1 && sp|Q2R1M8|RH52C_ORYSJ DEAD-box ATP-dependent RNA helicase 52C OS=Oryza sativa subsp. japonica OX=39947 GN=Os11g0599500 PE=3 SV=1 && -	-
101505252	3.73503	1.82991	0	10.0735	4.22128	20.0561	1.85498	11.4503	-2.63138	0.0105314	0.0320197	LOC101505252	NC_021165.1	31573724	31577267	+	1585	protein_coding	apoptosis-inducing factor homolog A-like && sp|Q54NS9|AIFA_DICDI Apoptosis-inducing factor homolog A OS=Dictyostelium discoideum OX=44689 GN=aifA PE=3 SV=1 && PF07992:Pyridine nucleotide-disulphide oxidoreductase	Pyr_redox_2
101496851	12.1389	15.5543	11.9045	24.6241	26.383	41.1678	13.1992	30.725	-1.21998	0.0105656	0.0320691	LOC101496851	NC_021163.1	3697972	3701366	+	1587	protein_coding	probable fructokinase-5 && sp|O82616|SCRK5_ARATH Probable fructokinase-5 OS=Arabidopsis thaliana OX=3702 GN=At4g10260 PE=2 SV=1 && PF00294:pfkB family carbohydrate kinase	PfkB
novel.183	0	2.74487	0.915731	5.59638	21.1064	3.16676	1.2202	9.95651	-3.02493	0.0109562	0.0331047	-	NW_004516470.1	187458	188286	-	395	-	- && - && -	-
101509784	15.8739	17.3842	9.15731	39.1746	36.9362	22.1673	14.1385	32.7594	-1.21143	0.0110237	0.0332711	LOC101509784	NC_021166.1	22373956	22376920	-	1811	protein_coding	IAA-amino acid hydrolase ILR1-like 4%2C transcript variant X2 && sp|Q8H3C9|ILL7_ORYSJ IAA-amino acid hydrolase ILR1-like 7 OS=Oryza sativa subsp. japonica OX=39947 GN=ILL7 PE=2 SV=1 && PF01546:Peptidase family M20/M25/M40	Peptidase_M20
101510075	19.6089	22.8739	12.8202	29.1012	35.8808	53.8349	18.4344	39.6056	-1.1051	0.0111003	0.0334506	LOC101510075	NC_021165.1	20559058	20563961	-	1683	protein_coding	agamous-like MADS-box protein AGL30 && sp|Q1PFA4|AGL30_ARATH Agamous-like MADS-box protein AGL30 OS=Arabidopsis thaliana OX=3702 GN=AGL30 PE=1 SV=1 && PF00319:SRF-type transcription factor (DNA-binding and dimerisation domain)	SRF-TF
101498880	2.80128	3.65983	5.49439	17.9084	16.8851	9.50027	3.98516	14.7646	-1.88672	0.011118	0.0334946	LOC101498880	NC_021166.1	4309804	4311829	-	1664	protein_coding	WRKY transcription factor 71-like && sp|Q9FGZ4|WRK48_ARATH Probable WRKY transcription factor 48 OS=Arabidopsis thaliana OX=3702 GN=WRKY48 PE=2 SV=1 && PF03106:WRKY DNA -binding domain	WRKY
101504769	0.933759	0	0.915731	11.1928	3.16596	7.3891	0.616497	7.24927	-3.55636	0.0119591	0.035564	LOC101504769	NC_021162.1	23847698	23851779	+	1479	protein_coding	auxin efflux carrier component 5 && sp|Q9FFD0|PIN5_ARATH Auxin efflux carrier component 5 OS=Arabidopsis thaliana OX=3702 GN=PIN5 PE=2 SV=2 && PF03547:Membrane transport protein	-
101514114	29.8803	16.4692	13.736	59.3216	46.434	25.3341	20.0285	43.6966	-1.125	0.0126689	0.037333	LOC101514114	NC_021162.1	32820992	32822419	-	751	protein_coding	40S ribosomal protein S23-like && sp|P46297|RS23_FRAAN 40S ribosomal protein S23 OS=Fragaria ananassa OX=3747 GN=RPS23 PE=2 SV=1 && PF00164:Ribosomal protein S12/S23	Ribosomal_S12
101490169	362.298	276.317	688.63	1034.21	791.489	855.024	442.415	893.575	-1.01412	0.0127664	0.0375687	LOC101490169	NC_021163.1	43770058	43771005	-	948	protein_coding	14 kDa proline-rich protein DC2.15-like && sp|Q9SU33|ERLL3_ARATH pEARLI1-like lipid transfer protein 3 OS=Arabidopsis thaliana OX=3702 GN=At4g12500 PE=2 SV=1 && PF14547:Hydrophobic seed protein	-
101488557	16.8077	11.8944	15.5674	31.3397	24.2723	42.2234	14.7565	32.6118	-1.14482	0.0128841	0.037858	LOC101488557	NC_021160.1	11535775	11539254	+	1140	protein_coding	methyl-CpG-binding domain-containing protein 7 && sp|Q9FJF4|MBD7_ARATH Methyl-CpG-binding domain-containing protein 7 OS=Arabidopsis thaliana OX=3702 GN=MBD7 PE=1 SV=1 && PF01429:Methyl-CpG binding domain	MBD
113785235	1.86752	3.65983	2.74719	6.71565	17.9404	11.6114	2.75818	12.0892	-2.13306	0.0129107	0.0379126	LOC113785235	NC_021160.1	10112131	10112275	-	145	snoRNA	small nucleolar RNA snoR135 && - && -	-
101489988	18.6752	3.65983	11.9045	30.2204	35.8808	22.1673	11.4132	29.4229	-1.36819	0.0132272	0.0387227	LOC101489988	NC_021160.1	13698683	13706619	-	2062	protein_coding	probable terpene synthase 11 && sp|B9RHP7|TPS11_RICCO Probable terpene synthase 11 OS=Ricinus communis OX=3988 GN=TPS11 PE=3 SV=1 && PF03936:Terpene synthase family, metal binding domain|PF01397:Terpene synthase, N-terminal domain	-
101500407	0	0	0	4.4771	2.11064	5.27793	0	3.95522	-4.54381	0.0132608	0.0388159	LOC101500407	NW_004515643.1	201445	203812	+	1408	pseudogene	- && sp|Q9FG70|NSTU2_ARATH Nucleotide-sugar uncharacterized transporter 2 OS=Arabidopsis thaliana OX=3702 GN=At5g55950 PE=2 SV=1 && -	-
101498875	4.66879	6.4047	5.49439	21.2662	10.5532	20.0561	5.52263	17.2919	-1.64445	0.0133533	0.0390598	LOC101498875	NC_021160.1	9522129	9524182	-	1591	protein_coding	gibberellin 3-beta-dioxygenase 1-like && sp|O24648|G3OX_PEA Gibberellin 3-beta-dioxygenase 1 OS=Pisum sativum OX=3888 GN=LE PE=1 SV=1 && PF14226:non-haem dioxygenase in morphine synthesis N-terminal|PF03171:2OG-Fe(II) oxygenase superfamily	2OG-FeII_Oxy
101504848	0	2.74487	1.83146	10.0735	4.22128	14.7782	1.52544	9.69099	-2.66181	0.0135098	0.0394706	LOC101504848	NC_021160.1	10241834	10244561	+	1018	protein_coding	inorganic pyrophosphatase 2-like && sp|Q9FZ62|PPSP2_ARATH Inorganic pyrophosphatase 2 OS=Arabidopsis thaliana OX=3702 GN=At1g17710 PE=2 SV=1 && PF06888:Putative Phosphatase	-
101490963	4.66879	5.48974	2.74719	13.4313	14.7745	15.8338	4.30191	14.6799	-1.77171	0.0135902	0.0396663	LOC101490963	NC_021165.1	39835171	39836709	-	688	lncRNA	uncharacterized LOC101490963 && sp|Q7XSQ7|TRL33_ORYSJ Thioredoxin-like 3-3 OS=Oryza sativa subsp. japonica OX=39947 GN=Os04g0560200 PE=2 SV=2 && -	-
101500874	9.33759	5.48974	11.9045	16.7891	26.383	26.3896	8.91061	23.1873	-1.3818	0.0139314	0.0404915	LOC101500874	NC_021165.1	17569222	17570472	+	1251	protein_coding	uncharacterized LOC101500874 && - && PF06644:ATP11 protein	ATP11
101491042	5.60255	4.57479	4.57866	16.7891	18.9957	11.6114	4.91866	15.7988	-1.68367	0.0140095	0.0407072	LOC101491042	NC_021164.1	6960343	6964327	+	530	pseudogene	- && sp|A0A0P0X0C0|MPH1_ORYSJ Myb family transcription factor MPH1 OS=Oryza sativa subsp. japonica OX=39947 GN=MPH1 PE=2 SV=1 && -	-
101495693	6.53631	2.74487	2.74719	11.1928	10.5532	22.1673	4.00946	14.6377	-1.87242	0.0143568	0.0415926	LOC101495693	NC_021165.1	51188328	51193795	-	1910	protein_coding	probable zinc metallopeptidase EGY3%2C chloroplastic && sp|Q9LMU1|EGY3_ARATH Probable zinc metallopeptidase EGY3, chloroplastic OS=Arabidopsis thaliana OX=3702 GN=EGY3 PE=1 SV=1 && -	-
101505843	0.933759	0.914957	0.915731	20.147	3.16596	2.11117	0.921482	8.4747	-3.1949	0.0144395	0.0417926	LOC101505843	NW_004515676.1	238989	240856	-	1091	protein_coding	DEAD-box ATP-dependent RNA helicase 52C-like%2C transcript variant X1 && sp|Q2R1M8|RH52C_ORYSJ DEAD-box ATP-dependent RNA helicase 52C OS=Oryza sativa subsp. japonica OX=39947 GN=Os11g0599500 PE=3 SV=1 && -	-
101512263	8.40383	8.23461	15.5674	17.9084	29.5489	31.6676	10.7353	26.375	-1.29812	0.0145016	0.0419213	LOC101512263	NC_021166.1	44725532	44731622	-	2310	protein_coding	type I inositol polyphosphate 5-phosphatase 10%2C transcript variant X1 && sp|A8MR21|IP5PA_ARATH Type I inositol polyphosphate 5-phosphatase 10 OS=Arabidopsis thaliana OX=3702 GN=IP5P10 PE=3 SV=1 && PF03372:Endonuclease/Exonuclease/phosphatase family	Exo_endo_phos
101504281	13.0726	10.9795	7.32585	38.0554	21.1064	19.0005	10.4593	26.0541	-1.31469	0.0147548	0.0424929	LOC101504281	NC_021165.1	811083	813066	-	1113	protein_coding	uncharacterized LOC101504281 && - && -	-
101493797	0.933759	0	0	10.0735	4.22128	2.11117	0.311253	5.46864	-4.04579	0.0150913	0.0432239	LOC101493797	NC_021167.1	785458	787074	-	852	protein_coding	uncharacterized protein At2g34160-like && sp|O22969|Y2416_ARATH Uncharacterized protein At2g34160 OS=Arabidopsis thaliana OX=3702 GN=At2g34160 PE=1 SV=1 && PF01918:Alba	-
101514601	30.814	36.5983	20.1461	125.359	189.957	24.2785	29.1861	113.198	-1.95546	0.0151142	0.0432723	LOC101514601	NC_021165.1	9651496	9653662	-	1074	protein_coding	nodulin-26-like && sp|P08995|NO26_SOYBN Nodulin-26 OS=Glycine max OX=3847 PE=1 SV=2 && PF00230:Major intrinsic protein	-
105851877	14.0064	24.7038	4.57866	43.6518	26.383	34.8343	14.4296	34.9564	-1.27516	0.0152977	0.0437216	LOC105851877	NC_021160.1	7289231	7292254	+	1395	protein_coding	peroxidase A2 && sp|Q9LEH3|PER15_IPOBA Peroxidase 15 OS=Ipomoea batatas OX=4120 GN=pod PE=1 SV=1 && PF00141:Peroxidase	-
101497596	13.0726	8.23461	9.15731	23.5048	26.383	23.2229	10.1548	24.3702	-1.26436	0.0154163	0.0439644	LOC101497596	NW_004515945.1	57823	62215	+	951	protein_coding	probable transmembrane ascorbate ferrireductase 3 && sp|Q67ZF6|ACFR3_ARATH Probable transmembrane ascorbate ferrireductase 3 OS=Arabidopsis thaliana OX=3702 GN=CYB561C PE=2 SV=1 && PF03188:Eukaryotic cytochrome b561	Cytochrom_B561
101506750	2.80128	6.4047	4.57866	17.9084	12.6638	14.7782	4.59488	15.1168	-1.71501	0.0155652	0.0443149	LOC101506750	NC_021164.1	20478122	20482064	-	3943	pseudogene	- && - && PF03087:Arabidopsis protein of unknown function	-
105851592	9.33759	2.74487	5.49439	19.0277	15.8298	17.945	5.85895	17.6008	-1.58891	0.0162033	0.0457985	LOC105851592	NC_021161.1	12933522	12936042	+	625	lncRNA	uncharacterized LOC105851592 && - && -	-
101502114	0	0	0	7.83493	0	5.27793	0	4.37095	-4.68566	0.016312	0.0460437	LOC101502114	NC_021163.1	1216284	1218741	-	1991	protein_coding	probable inorganic phosphate transporter 1-7 && sp|Q96303|PHT14_ARATH Inorganic phosphate transporter 1-4 OS=Arabidopsis thaliana OX=3702 GN=PHT1-4 PE=1 SV=1 && PF00083:Sugar (and other) transporter	Sugar_tr
novel.28	5.60255	1.82991	0.915731	11.1928	10.5532	13.7226	2.78273	11.8229	-2.09213	0.0163662	0.0461663	-	NC_021161.1	8492069	8492934	-	783	-	- && - && -	-
101508503	8.40383	10.9795	5.49439	40.2939	12.6638	16.8894	8.29257	23.2824	-1.48539	0.0164017	0.0462301	LOC101508503	NC_021166.1	14507209	14509769	-	387	protein_coding	eggshell protein 2A-like && - && -	-
113787356	1.86752	5.48974	3.66293	11.1928	9.49787	20.0561	3.6734	13.5823	-1.88536	0.0166529	0.0468027	LOC113787356	NC_021165.1	55716431	55716539	+	109	snoRNA	small nucleolar RNA snoR97 && - && -	-
101509835	0	0	0	1.11928	3.16596	7.3891	0	3.89144	-4.52426	0.0166653	0.0468316	LOC101509835	NW_004518103.1	105079	106131	+	485	pseudogene	- && sp|Q9LDN2|UMPS1_ORYSJ Uridine 5'-monophosphate synthase OS=Oryza sativa subsp. japonica OX=39947 GN=UMPS1 PE=2 SV=1 && -	-
113786704	10.2713	4.57479	0	22.3855	9.49787	23.2229	4.94871	18.3688	-1.89485	0.0167198	0.0469477	LOC113786704	NC_021164.1	47955904	47958590	+	707	pseudogene	- && - && -	-
101511936	5.60255	12.8094	32.0506	35.8168	45.3787	36.9455	16.8208	39.3803	-1.22597	0.0168973	0.0473407	LOC101511936	NC_021162.1	108552	110350	+	957	protein_coding	bidirectional sugar transporter N3-like && sp|P93332|NOD3_MEDTR Bidirectional sugar transporter N3 OS=Medicago truncatula OX=3880 GN=N3 PE=2 SV=1 && PF03083:Sugar efflux transporter for intercellular exchange	-
101491685	15.8739	6.4047	18.3146	32.459	30.6043	28.5008	13.5311	30.5214	-1.1738	0.0169824	0.0475253	LOC101491685	NC_021164.1	46744143	46747374	-	987	protein_coding	uncharacterized LOC101491685%2C transcript variant X1 && - && -	-
101509030	18.6752	16.4692	10.073	31.3397	39.0468	26.3896	15.0725	32.2587	-1.09878	0.0171449	0.0479461	LOC101509030	NC_021166.1	19888614	19890906	-	1002	protein_coding	protein TORNADO 2-like && sp|Q9FIQ5|TRN2_ARATH Protein TORNADO 2 OS=Arabidopsis thaliana OX=3702 GN=TRN2 PE=1 SV=1 && PF00335:Tetraspanin family	Tetraspannin
novel.206	0.933759	0.914957	2.74719	8.95421	13.7191	4.22234	1.53197	8.96523	-2.547	0.0173066	0.0482799	-	NW_004517765.1	32864	33718	+	442	-	- && sp|F4ICA0|KN8A_ARATH Kinesin-like protein KIN-8A OS=Arabidopsis thaliana OX=3702 GN=KIN8A PE=3 SV=1 && PF00225:Kinesin motor domain	Kinesin
113787349	14.0064	11.8944	16.4832	27.9819	33.7702	28.5008	14.128	30.0843	-1.09097	0.0174169	0.0485112	LOC113787349	NC_021165.1	3457978	3458081	-	104	snoRNA	small nucleolar RNA snoR99 && - && -	-
