# Supplementary material for: Control of compound leaf patterning by MULTI-PINNATE LEAF1 (MPL1) in chickpea
Source: Nat Commun. 2023 Dec 7;14:8088. doi: 10.1038/s41467-023-43975-9 (PMC10703836; doi:10.1038/s41467-023-43975-9)
Supplement: Supplementary file 7 — Supplementary Data 4 [file 41467_2023_43975_MOESM7_ESM.xlsx]

## Sheet: Supplementary Data 4
Supplementary Data 4. 1002 significantly up-regulated genes in the mpl1-1 mutant compared to WT. ( log2FoldChange >= 1, padj<=0.05)
gene_id	mpl1-1#1	mpl1-1#2	mpl1-1#3	WT#1	WT#2	WT#3	mpl1-1	WT	log2FoldChange	pvalue	padj	gene_name	gene_chr	gene_start	gene_end	gene_strand	gene_length	gene_biotype	gene_description	tf_family
101505502	1466.93	1401.71	1383.67	59.3216	68.5957	69.6687	1417.44	65.862	4.42598	1.68761e-163	3.61892e-159	ARF23	NC_021166.1	44457834	44469170	+	1708	protein_coding	auxin response factor 23%2C transcript variant X1 && sp|Q5JK20|ARFD_ORYSJ Auxin response factor 4 OS=Oryza sativa subsp. japonica OX=39947 GN=ARF4 PE=2 SV=1 && PF02362:B3 DNA binding domain|PF06507:Auxin response factor	Auxin_resp
101500567	3708.89	2618.61	2549.4	179.084	157.243	164.671	2958.96	166.999	4.1477	7.10582e-136	7.61887e-132	LOC101500567	NC_021160.1	2542198	2543177	+	907	protein_coding	uncharacterized protein ECU03_1610%2C transcript variant X2 && - && -	-
101505079	1138.25	1122.65	1554	61.5602	43.2681	47.5014	1271.63	50.7765	4.64962	6.30758e-117	2.70519e-113	GRP1	NC_021161.1	31792583	31794323	-	712	protein_coding	glycine-rich protein 1 && - && PF07172:Glycine rich protein family	-
101504755	8423.44	7883.27	8665.57	1453.94	1155.57	1278.31	8324.09	1295.94	2.68356	6.62045e-113	2.02813e-109	GRP2	NC_021161.1	31725591	31727960	-	941	protein_coding	glycine-rich protein 2 && sp|O22612|DRM2_PEA Dormancy-associated protein 2 OS=Pisum sativum OX=3888 GN=DRM2 PE=2 SV=1 && PF07172:Glycine rich protein family	-
101493650	854.389	753.925	880.018	62.6794	51.7106	53.8349	829.444	56.075	3.88863	4.31774e-101	1.15737e-97	LFY	NC_021164.1	38382785	38385394	-	1717	protein_coding	protein LEAFY && sp|O48559|UNI_PEA Protein UNIFOLIATA OS=Pisum sativum OX=3888 GN=UNI PE=2 SV=1 && PF01698:Floricaula / Leafy protein SAM domain|PF17538:DNA Binding Domain (C-terminal) Leafy/Floricaula	-
101491576	2530.49	3934.32	3746.26	171.249	230.06	263.896	3403.69	221.735	3.93905	6.70817e-101	1.59833e-97	LOC101491576	NC_021164.1	40299967	40305806	+	3093	protein_coding	linoleate 13S-lipoxygenase 2-1%2C chloroplastic-like && sp|O24370|LOX21_SOLTU Linoleate 13S-lipoxygenase 2-1, chloroplastic OS=Solanum tuberosum OX=4113 GN=LOX2.1 PE=1 SV=1 && PF01477:PLAT/LH2 domain|PF00305:Lipoxygenase	Lipoxygenase
101508760	928.156	865.549	1054.01	91.7806	89.7021	83.3913	949.237	88.2913	3.42697	4.33677e-95	8.45434e-92	LOC101508760	NC_021163.1	43302771	43304860	+	683	protein_coding	homeobox protein rough sheath 1-like && - && PF03791:KNOX2 domain	KNOX2
101497012	442.602	381.537	375.45	31.3397	36.9362	38.0011	399.863	35.4257	3.49453	3.28245e-56	3.19949e-53	LOC101497012	NC_021166.1	26877095	26881820	+	1416	protein_coding	probable protein phosphatase 2C 39 && sp|Q9LDA7|P2C39_ARATH Probable protein phosphatase 2C 39 OS=Arabidopsis thaliana OX=3702 GN=At3g15260 PE=2 SV=1 && PF00481:Protein phosphatase 2C	PP2C
101513067	436.065	343.109	417.574	6.71565	6.33191	5.27793	398.916	6.1085	6.0315	5.21862e-53	4.66283e-50	LOC101513067	NC_021164.1	35910666	35914376	+	2778	lncRNA	uncharacterized LOC101513067%2C transcript variant X3 && sp|Q8H0V6|AB3F_ARATH ABC transporter F family member 3 OS=Arabidopsis thaliana OX=3702 GN=ABCF3 PE=1 SV=1 && -	-
101490898	2306.38	2601.22	2412.04	660.373	552.987	692.464	2439.88	635.275	1.94153	3.43933e-52	2.95012e-49	LOC101490898	NC_021162.1	36589910	36595325	-	2902	protein_coding	sucrose synthase 2 && sp|O24301|SUS2_PEA Sucrose synthase 2 OS=Pisum sativum OX=3888 GN=SUS2 PE=2 SV=1 && PF00534:Glycosyl transferases group 1|PF00862:Sucrose synthase	Glycos_transf_1
101499558	637.757	658.769	529.293	91.7806	90.7574	107.67	608.606	96.7359	2.65276	2.64643e-51	2.1827e-48	LOC101499558	NW_004515841.1	618138	648866	+	2910	protein_coding	ABC transporter B family member 26%2C chloroplastic-like%2C transcript variant X5 && sp|Q8RY46|AB26B_ARATH ABC transporter B family member 26, chloroplastic OS=Arabidopsis thaliana OX=3702 GN=ABCB26 PE=1 SV=1 && PF00005:ABC transporter|PF00664:ABC transporter transmembrane region	ABC_tran
101510201	2055.2	2524.37	2248.12	616.721	634.247	559.46	2275.9	603.476	1.91519	9.39054e-51	7.45818e-48	LOC101510201	NC_021166.1	34727870	34730119	+	1996	protein_coding	cytochrome P450 78A3 && sp|O48927|C78A3_SOYBN Cytochrome P450 78A3 OS=Glycine max OX=3847 GN=CYP78A3 PE=2 SV=1 && PF00067:Cytochrome P450	p450
101500635	6889.27	8930.9	8552.02	1909.48	2313.26	1994	8124.06	2072.25	1.97093	2.80776e-50	2.15035e-47	LHY	NC_021162.1	39780479	39789095	+	3240	protein_coding	protein LHY%2C transcript variant X5 && sp|A0A0G3VTN5|LHY_PETHY Protein LATE ELONGATED HYPOCOTYL OS=Petunia hybrida OX=4102 GN=LHY PE=2 SV=1 && -	-
101499608	855.323	686.218	729.838	81.7071	136.136	82.3357	757.126	100.06	2.91789	1.19476e-49	8.83463e-47	LOC101499608	NC_021160.1	1946931	1949956	-	820	protein_coding	uncharacterized LOC101499608 && - && -	-
101498036	346.424	381.537	286.624	17.9084	31.6596	20.0561	338.195	23.208	3.86101	3.14699e-48	2.24947e-45	LOC101498036	NC_021162.1	31526927	31532456	-	4077	protein_coding	protein NRT1/ PTR FAMILY 5.2-like && sp|Q9FNL7|PTR3_ARATH Protein NRT1/ PTR FAMILY 5.2 OS=Arabidopsis thaliana OX=3702 GN=NPF5.2 PE=2 SV=1 && PF00854:POT family	-
101489956	832.913	855.485	848.883	205.947	229.004	211.117	845.76	215.356	1.97314	3.17715e-46	2.19777e-43	LOC101489956	NC_021163.1	47923586	47926732	-	1786	protein_coding	pentatricopeptide repeat-containing protein At5g09450%2C mitochondrial && sp|Q94B59|PP372_ARATH Pentatricopeptide repeat-containing protein At5g09450, mitochondrial OS=Arabidopsis thaliana OX=3702 GN=At5g09450 PE=1 SV=1 && PF13812:Pentatricopeptide repeat domain	-
101515190	373.503	238.804	292.118	8.95421	12.6638	9.50027	301.475	10.3728	4.858	1.60582e-45	1.0761e-42	LOC101515190	NC_021162.1	19653194	19659017	-	939	protein_coding	GDSL esterase/lipase CPRD49-like && sp|Q9SRM5|CPR49_ARATH GDSL esterase/lipase CPRD49 OS=Arabidopsis thaliana OX=3702 GN=CPRD49 PE=2 SV=1 && PF13472:GDSL-like Lipase/Acylhydrolase family	-
101498008	552.785	579.168	549.439	114.166	122.417	121.392	560.464	119.325	2.23124	1.54938e-44	1.00681e-41	LOC101498008	NC_021161.1	24097460	24103223	-	2136	protein_coding	transmembrane protein 87A%2C transcript variant X1 && sp|Q28EW0|TM87A_XENTR Transmembrane protein 87A OS=Xenopus tropicalis OX=8364 GN=tmem87a PE=2 SV=1 && PF06814:Lung seven transmembrane receptor	-
101488886	2941.34	2819.9	2629.98	953.623	952.953	990.139	2797.07	965.572	1.5344	1.11493e-43	7.03193e-41	LOC101488886	NC_021165.1	8992082	8994265	-	1389	protein_coding	11S globulin seed storage protein 2-like && sp|P83004|13SB_FAGES 13S globulin basic chain OS=Fagopyrum esculentum OX=3617 PE=1 SV=1 && PF00190:Cupin	-
101512568	2027.19	2348.69	2043.91	649.18	617.362	717.798	2139.93	661.447	1.69382	8.3817e-42	4.49343e-39	P5CS	NC_021165.1	44527948	44541904	-	2857	protein_coding	delta-1-pyrroline-5-carboxylate synthase%2C transcript variant X1 && sp|O65361|P5CS_MESCR Delta-1-pyrroline-5-carboxylate synthase OS=Mesembryanthemum crystallinum OX=3544 GN=P5CS PE=2 SV=1 && PF00171:Aldehyde dehydrogenase family|PF00696:Amino acid kinase family	AA_kinase
113786163	321.213	270.827	378.197	34.6975	23.217	35.8899	323.412	31.2682	3.37237	1.89552e-41	9.91403e-39	LOC113786163	NC_021163.1	21272614	21273537	+	624	protein_coding	carotene epsilon-monooxygenase%2C chloroplastic-like && sp|Q6TBX7|LUT1_ARATH Carotene epsilon-monooxygenase, chloroplastic OS=Arabidopsis thaliana OX=3702 GN=CYP97C1 PE=1 SV=1 && PF00067:Cytochrome P450	p450
101490523	1191.48	1403.54	1238.98	284.296	375.694	336.732	1278	332.24	1.94281	4.32256e-41	2.15565e-38	LOC101490523	NC_021160.1	9895870	9897326	-	1210	protein_coding	aquaporin TIP2-1 && sp|Q41951|TIP21_ARATH Aquaporin TIP2-1 OS=Arabidopsis thaliana OX=3702 GN=TIP2-1 PE=1 SV=2 && PF00230:Major intrinsic protein	-
101506784	441.668	524.27	546.692	86.1842	107.643	102.392	504.21	98.7395	2.35103	5.74387e-39	2.73715e-36	LOC101506784	NC_021160.1	11339744	11344284	-	2712	protein_coding	factor of DNA methylation 4 && sp|Q9LMH6|FDM4_ARATH Factor of DNA methylation 4 OS=Arabidopsis thaliana OX=3702 GN=FDM4 PE=4 SV=1 && PF03470:XS zinc finger domain|PF03468:XS domain|PF03469:XH domain	-
101513577	316.544	291.871	402.006	23.5048	43.2681	40.1123	336.807	35.6284	3.2359	8.38463e-39	3.90869e-36	LOC101513577	NW_004515817.1	425616	427735	+	1569	protein_coding	13-hydroxylupanine O-tigloyltransferase-like && sp|A0A498KIQ3|ATGSD_MALDO Alcohol acyl transferase 1 allele GSd OS=Malus domestica OX=3750 GN=AAT1GSD PE=2 SV=1 && PF02458:Transferase family	-
101491502	1705.98	1748.48	1757.29	608.886	656.408	584.794	1737.25	616.696	1.49412	1.15743e-37	5.06528e-35	LOC101491502	NC_021161.1	15328344	15330368	+	1924	protein_coding	cytochrome P450 78A5 && sp|Q9LMX7|C78A5_ARATH Cytochrome P450 78A5 OS=Arabidopsis thaliana OX=3702 GN=CYP78A5 PE=2 SV=1 && PF00067:Cytochrome P450	p450
novel.26	229.705	234.229	194.135	3.35783	8.44255	10.5559	219.356	7.45208	4.86685	2.8061e-37	1.15719e-34	-	NC_021161.1	31355709	31359803	+	2289	-	- && sp|Q8S8Y8|WNK6_ARATH Probable serine/threonine-protein kinase WNK6 OS=Arabidopsis thaliana OX=3702 GN=WNK6 PE=2 SV=1 && -	-
101505045	916.017	881.104	770.13	257.433	220.562	225.895	855.75	234.63	1.86748	4.53402e-37	1.83448e-34	LOC101505045	NC_021165.1	30461053	30465733	+	1827	protein_coding	probable 2-carboxy-D-arabinitol-1-phosphatase%2C transcript variant X1 && sp|Q9FNJ9|CA1P_ARATH Probable 2-carboxy-D-arabinitol-1-phosphatase OS=Arabidopsis thaliana OX=3702 GN=At5g22620 PE=1 SV=1 && PF00300:Histidine phosphatase superfamily (branch 1)	-
101510345	207.294	228.739	293.034	23.5048	15.8298	14.7782	243.023	18.0376	3.75775	9.13618e-37	3.57594e-34	LOC101510345	NC_021167.1	5487888	5489928	+	1182	protein_coding	uncharacterized LOC101510345 && sp|A1YFA7|PQBP1_GORGO Polyglutamine-binding protein 1 OS=Gorilla gorilla gorilla OX=9595 GN=PQBP1 PE=3 SV=1 && PF00397:WW domain	SRF-TF
101501714	1657.42	1863.77	1833.29	637.987	675.404	638.629	1784.83	650.674	1.45573	7.58562e-35	2.80459e-32	LOC101501714	NC_021165.1	14885133	14886420	+	1288	protein_coding	protein EXORDIUM-like 2 && sp|Q9FE06|EXOL2_ARATH Protein EXORDIUM-like 2 OS=Arabidopsis thaliana OX=3702 GN=EXL2 PE=2 SV=1 && PF04674:Phosphate-induced protein 1 conserved region	-
101502869	1947.82	2235.24	1702.34	571.95	650.077	649.185	1961.8	623.737	1.65289	1.56965e-33	5.51796e-31	LOC101502869	NC_021163.1	21101105	21111347	+	2572	pseudogene	- && sp|Q4V3D2|ASP36_ARATH Aspartic proteinase 36 OS=Arabidopsis thaliana OX=3702 GN=A36 PE=1 SV=1 && PF14543:Xylanase inhibitor N-terminal|PF14541:Xylanase inhibitor C-terminal	-
101511129	2209.27	2516.13	2307.64	654.776	883.302	745.243	2344.35	761.107	1.62262	4.57983e-33	1.53453e-30	LOC101511129	NC_021163.1	45183428	45187495	+	2462	protein_coding	homeobox protein ATH1%2C transcript variant X1 && sp|P48731|ATH1_ARATH Homeobox protein ATH1 OS=Arabidopsis thaliana OX=3702 GN=ATH1 PE=1 SV=1 && PF07526:Associated with HOX|PF05920:Homeobox KN domain	POX
101514818	4073.05	3028.51	3764.57	988.32	1096.48	1262.48	3622.04	1115.76	1.69855	1.13752e-32	3.75278e-30	LOC101514818	NC_021160.1	2282427	2284798	+	1149	protein_coding	stem-specific protein TSJT1-like && sp|P24805|TSJT1_TOBAC Stem-specific protein TSJT1 OS=Nicotiana tabacum OX=4097 GN=TSJT1 PE=2 SV=1 && PF12481:Aluminium induced protein	-
101506248	1323.14	1500.53	1198.69	220.497	390.468	329.343	1340.79	313.436	2.09569	7.05849e-31	2.16232e-28	LOC101506248	NC_021166.1	32804776	32809499	+	2193	protein_coding	AP2-like ethylene-responsive transcription factor AIL1 && sp|Q1PFE1|AIL1_ARATH AP2-like ethylene-responsive transcription factor AIL1 OS=Arabidopsis thaliana OX=3702 GN=AIL1 PE=2 SV=1 && PF00847:AP2 domain	AP2
101493687	2451.12	3198.69	3169.35	747.676	989.889	981.695	2939.72	906.42	1.6971	8.60111e-30	2.5617e-27	LOC101493687	NC_021166.1	17702443	17714633	-	3627	protein_coding	phototropin-2%2C transcript variant X1 && sp|P93025|PHOT2_ARATH Phototropin-2 OS=Arabidopsis thaliana OX=3702 GN=PHOT2 PE=1 SV=2 && PF00069:Protein kinase domain|PF13426:PAS domain	Pkinase
101508553	739.537	970.769	973.422	189.158	265.94	252.285	894.576	235.794	1.92265	3.36455e-29	9.49334e-27	LOC101508553	NC_021163.1	37150687	37154499	+	3203	protein_coding	alpha%2Calpha-trehalose-phosphate synthase [UDP-forming] 6-like && sp|Q94AH8|TPS6_ARATH Alpha,alpha-trehalose-phosphate synthase [UDP-forming] 6 OS=Arabidopsis thaliana OX=3702 GN=TPS6 PE=1 SV=2 && PF02358:Trehalose-phosphatase|PF00982:Glycosyltransferase family 20	-
105852164	243.711	295.531	305.854	49.2481	54.8766	53.8349	281.699	52.6532	2.41885	7.61055e-29	2.11949e-26	LOC105852164	NC_021164.1	26677792	26681938	-	2576	protein_coding	probable serine/threonine-protein kinase WNK4 && sp|Q9LVL5|WNK4_ARATH Probable serine/threonine-protein kinase WNK4 OS=Arabidopsis thaliana OX=3702 GN=WNK4 PE=1 SV=1 && PF00069:Protein kinase domain	Pkinase
101506695	152.203	189.396	182.231	10.0735	20.0511	13.7226	174.61	14.6157	3.5728	1.35898e-28	3.73616e-26	LOC101506695	NC_021161.1	26904450	26906089	+	1457	protein_coding	probable O-methyltransferase 3 && sp|B0ZB57|OMT3_HUMLU Probable O-methyltransferase 3 OS=Humulus lupulus OX=3486 GN=OMT3 PE=2 SV=1 && PF08100:Dimerisation domain|PF00891:O-methyltransferase domain	-
101505041	3876.97	3777.86	3817.68	1440.51	1753.94	1620.32	3824.17	1604.92	1.25243	5.54766e-28	1.45078e-25	MAPK8	NC_021165.1	17717581	17722128	-	1608	protein_coding	mitogen-activated protein kinase MAPK8 && sp|Q07176|MMK1_MEDSA Mitogen-activated protein kinase homolog MMK1 OS=Medicago sativa OX=3879 GN=MMK1 PE=1 SV=1 && PF00069:Protein kinase domain	Pkinase
101492809	1015.93	993.643	1293.01	351.453	385.191	356.788	1100.86	364.477	1.59459	2.39425e-27	6.11218e-25	LOC101492809	NC_021161.1	18008	19772	-	1765	protein_coding	putative UDP-rhamnose:rhamnosyltransferase 1 && sp|Q66PF2|URT1_FRAAN Putative UDP-rhamnose:rhamnosyltransferase 1 OS=Fragaria ananassa OX=3747 GN=GT4 PE=2 SV=1 && PF00201:UDP-glucoronosyl and UDP-glucosyl transferase	UDPGT
101489157	333.352	583.743	568.669	77.23	105.532	84.4468	495.255	89.0696	2.47428	4.12053e-27	1.03954e-24	LOC101489157	NC_021161.1	32139549	32148033	-	2550	protein_coding	subtilisin-like protease Glyma18g48580 && sp|I1N462|SBT1_SOYBN Subtilisin-like protease Glyma18g48580 OS=Glycine max OX=3847 GN=Glyma18g48580 PE=1 SV=3 && PF05922:Peptidase inhibitor I9|PF00082:Subtilase family|PF17766:Fibronectin type-III domain	Peptidase_S8
101508296	1136.38	2053.16	1798.5	271.984	432.681	370.511	1662.68	358.392	2.21331	6.647e-27	1.63837e-24	LOC101508296	NC_021161.1	31151746	31160047	-	4977	protein_coding	SNF2 domain-containing protein CLASSY 1-like && sp|F4K493|CLSY2_ARATH SNF2 domain-containing protein CLASSY 2 OS=Arabidopsis thaliana OX=3702 GN=CLSY2 PE=1 SV=1 && PF00271:Helicase conserved C-terminal domain|PF00176:SNF2 family N-terminal domain	SNF2_N
101495334	2152.31	2419.15	1876.33	791.328	871.694	818.079	2149.26	827.033	1.3777	3.35978e-26	8.18717e-24	LOC101495334	NW_004522748.1	1680	7556	-	3251	protein_coding	casein kinase 1-like protein HD16%2C transcript variant X2 && sp|Q852L0|HD16N_ORYSJ Casein kinase 1-like protein HD16 OS=Oryza sativa subsp. japonica OX=39947 GN=HD16 PE=1 SV=1 && PF00069:Protein kinase domain	Pkinase
101488592	601.341	565.443	467.023	0	1.05532	2.11117	544.602	1.0555	8.98396	4.35832e-26	1.03844e-23	LOC101488592	NC_021167.1	14279263	14282556	-	2023	protein_coding	protein CELLULOSE SYNTHASE INTERACTIVE 3-like%2C transcript variant X16 && sp|F4I718|CSI3_ARATH Protein CELLULOSE SYNTHASE INTERACTIVE 3 OS=Arabidopsis thaliana OX=3702 GN=CSI3 PE=1 SV=1 && PF00168:C2 domain	C2
101493111	730.199	981.749	843.389	295.489	275.438	260.73	851.779	277.219	1.61994	8.83712e-26	2.05982e-23	LOC101493111	NC_021165.1	14722676	14729366	-	2634	protein_coding	protein LNK1%2C transcript variant X1 && sp|A8MQN2|LNK1_ARATH Protein LNK1 OS=Arabidopsis thaliana OX=3702 GN=LNK1 PE=1 SV=1 && -	-
101513090	3343.79	4218.87	3973.36	1494.23	1685.34	1613.99	3845.34	1597.86	1.26689	1.89412e-24	4.10279e-22	LOC101513090	NC_021165.1	57156693	57158543	-	1851	protein_coding	malonyl-coenzyme A:anthocyanin 3-O-glucoside-6''-O-malonyltransferase-like && sp|Q9LRQ7|BAHD2_ARATH BAHD acyltransferase At3g29680 OS=Arabidopsis thaliana OX=3702 GN=At3g29680 PE=2 SV=1 && PF02458:Transferase family	-
101489322	281.995	296.446	274.719	66.0373	78.0936	59.1128	284.387	67.7479	2.0693	2.462e-24	5.176e-22	LOC101489322	NC_021165.1	5896426	5899327	+	1532	protein_coding	omega-hydroxypalmitate O-feruloyl transferase && sp|Q94CD1|HHT1_ARATH Omega-hydroxypalmitate O-feruloyl transferase OS=Arabidopsis thaliana OX=3702 GN=HHT1 PE=1 SV=1 && PF02458:Transferase family	-
101507142	759.146	870.124	883.681	261.911	334.536	295.564	837.65	297.337	1.4936	5.07672e-24	1.03681e-21	LOC101507142	NC_021166.1	32854376	32856865	-	1734	protein_coding	growth-regulating factor 5-like%2C transcript variant X1 && sp|Q8L8A6|GRF5_ARATH Growth-regulating factor 5 OS=Arabidopsis thaliana OX=3702 GN=GRF5 PE=1 SV=1 && PF08879:WRC|PF08880:QLQ	-
101491794	773.152	1051.29	998.147	221.617	328.204	290.286	940.862	280.036	1.74748	1.07028e-23	2.13623e-21	LOC101491794	NC_021160.1	13787357	13792474	-	2163	protein_coding	beta-amylase && sp|O22585|AMYB_MEDSA Beta-amylase OS=Medicago sativa OX=3879 GN=BMY1 PE=2 SV=1 && PF01373:Glycosyl hydrolase family 14	-
101494510	3638.86	4588.51	3907.43	1452.82	1674.79	1781.83	4044.93	1636.48	1.30537	1.38562e-23	2.70121e-21	PRR37A	NC_021165.1	27227835	27237354	-	3203	protein_coding	two-component response regulator-like APRR7 && sp|Q0D3B6|PRR37_ORYSJ Two-component response regulator-like PRR37 OS=Oryza sativa subsp. japonica OX=39947 GN=PRR37 PE=2 SV=1 && PF00072:Response regulator receiver domain|PF06203:CCT motif	Response_reg
101499198	347.358	474.863	487.169	96.2577	116.085	125.615	436.463	112.652	1.9529	1.94009e-23	3.68171e-21	LOC101499198	NC_021165.1	57660596	57665567	+	3779	protein_coding	protein NLP9-like%2C transcript variant X1 && sp|O22864|NLP8_ARATH Protein NLP8 OS=Arabidopsis thaliana OX=3702 GN=NLP8 PE=2 SV=1 && PF00564:PB1 domain|PF02042:RWP-RK domain	RWP-RK
101497429	270.79	248.868	294.866	62.6794	65.4298	69.6687	271.508	65.926	2.04146	2.23681e-23	4.20756e-21	LOC101497429	NC_021164.1	45882419	45885649	+	2372	protein_coding	growth-regulating factor 1 && sp|Q9FJB8|GRF7_ARATH Growth-regulating factor 7 OS=Arabidopsis thaliana OX=3702 GN=GRF7 PE=2 SV=1 && PF08879:WRC|PF08880:QLQ	-
101493474	630.287	856.4	700.535	132.075	238.502	182.616	729.074	184.398	1.98178	2.44239e-23	4.55432e-21	LOC101493474	NC_021166.1	43313639	43318958	-	2113	protein_coding	UPF0481 protein At3g47200-like && - && PF03140:Plant protein of unknown function	-
101489666	349.226	543.485	442.298	124.24	109.753	90.7804	445.003	108.258	2.04071	4.74137e-23	8.69007e-21	ARF20	NC_021166.1	3353578	3360887	-	5032	protein_coding	auxin response factor 20%2C transcript variant X2 && sp|P93022|ARFG_ARATH Auxin response factor 7 OS=Arabidopsis thaliana OX=3702 GN=ARF7 PE=1 SV=2 && PF06507:Auxin response factor|PF02309:AUX/IAA family|PF02362:B3 DNA binding domain	Auxin_resp
101493673	1163.46	1376.1	1401.98	340.26	532.936	385.289	1313.85	419.495	1.64646	6.66047e-23	1.2104e-20	LOC101493673	NC_021166.1	2192176	2194609	-	2136	protein_coding	AAA-ATPase At5g57480 && sp|Q9FKM3|AATPK_ARATH AAA-ATPase At5g57480 OS=Arabidopsis thaliana OX=3702 GN=At5g57480 PE=3 SV=1 && PF14363:Domain associated at C-terminal with AAA|PF00004:ATPase family associated with various cellular activities (AAA)	AAA
101514251	771.285	755.755	858.04	318.994	304.987	326.176	795.026	316.719	1.32787	1.98435e-22	3.45954e-20	LOC101514251	NW_004516574.1	707495	710271	-	1712	protein_coding	SNF1-related protein kinase regulatory subunit gamma-1 && sp|Q8LBB2|KING1_ARATH SNF1-related protein kinase regulatory subunit gamma-1 OS=Arabidopsis thaliana OX=3702 GN=KING1 PE=1 SV=2 && PF00571:CBS domain	CBS
101505520	1479.07	1936.96	1680.37	562.996	680.681	696.687	1698.8	646.788	1.3928	2.21179e-22	3.82497e-20	LOC101505520	NC_021162.1	38233917	38240413	-	3262	protein_coding	mannosylglycoprotein endo-beta-mannosidase-like%2C transcript variant X1 && sp|Q5H7P5|EBM_LILLO Mannosylglycoprotein endo-beta-mannosidase OS=Lilium longiflorum OX=4690 GN=EBM PE=1 SV=4 && PF00703:Glycosyl hydrolases family 2|PF18368:Exo-beta-D-glucosaminidase Ig-fold domain	-
101509625	493.958	721.901	598.888	128.717	183.626	187.894	604.916	166.745	1.85777	4.88048e-22	8.24071e-20	LOC101509625	NC_021164.1	26021905	26026111	+	3721	protein_coding	ethylene-overproduction protein 1 && sp|O65020|ETO1_ARATH Ethylene-overproduction protein 1 OS=Arabidopsis thaliana OX=3702 GN=ETO1 PE=1 SV=2 && -	-
101500499	395.914	313.83	360.798	76.1107	105.532	104.503	356.847	95.3819	1.90141	5.25066e-22	8.7965e-20	LOC101500499	NC_021167.1	11832784	11837552	+	1069	protein_coding	homeobox protein knotted-1-like 1 && - && PF03790:KNOX1 domain|PF03791:KNOX2 domain	KNOX2
101488933	269.856	200.376	252.742	38.0554	60.1532	30.612	240.991	42.9402	2.48708	9.71024e-22	1.60174e-19	LOC101488933	NC_021167.1	6158834	6161189	-	1022	protein_coding	uncharacterized LOC101488933 && - && -	-
101498542	693.783	787.778	688.63	299.966	266.996	277.619	723.397	281.527	1.362	1.04406e-21	1.69613e-19	LOC101498542	NC_021160.1	17557426	17561760	-	2532	protein_coding	two-component response regulator ARR1-like && sp|Q940D0|ARR1_ARATH Two-component response regulator ARR1 OS=Arabidopsis thaliana OX=3702 GN=ARR1 PE=1 SV=2 && PF00072:Response regulator receiver domain|PF00249:Myb-like DNA-binding domain	Response_reg
101491644	4987.2	6200.66	6304.81	2274.37	2364.97	2743.47	5830.89	2460.94	1.24445	1.24327e-21	1.9896e-19	LOC101491644	NC_021162.1	26931766	26933323	-	811	protein_coding	drought-responsive protein && - && -	-
101511163	4743.49	4196.91	4437.63	2290.04	2156.02	2136.51	4459.35	2194.19	1.0232	1.39995e-21	2.22374e-19	LOC101511163	NC_021165.1	56067571	56069779	+	1633	protein_coding	uncharacterized GPI-anchored protein At4g28100 && sp|Q9SUC9|UGPI7_ARATH Uncharacterized GPI-anchored protein At4g28100 OS=Arabidopsis thaliana OX=3702 GN=At4g28100 PE=2 SV=1 && PF19160:SPARK	-
101506153	1514.56	1959.84	1478.91	513.748	696.511	584.794	1651.1	598.351	1.46399	5.4094e-21	8.40574e-19	LOC101506153	NC_021167.1	1011057	1027920	+	3068	protein_coding	probable GTP diphosphokinase RSH2%2C chloroplastic%2C transcript variant X1 && sp|Q7XAP4|RSH2_ORYSJ Probable GTP diphosphokinase RSH2, chloroplastic OS=Oryza sativa subsp. japonica OX=39947 GN=RSH2 PE=2 SV=1 && PF04607:Region found in RelA / SpoT proteins|PF13328:HD domain	-
101499938	9766.18	10358.2	12854.1	2882.13	4395.4	4249.79	10992.8	3842.44	1.51637	7.13087e-21	1.1001e-18	LOC101499938	NC_021161.1	6381085	6382122	+	621	protein_coding	protein SRC1 && - && -	-
101511869	205.427	254.358	274.719	52.606	65.4298	49.6125	244.835	55.8828	2.13081	9.47147e-21	1.43032e-18	LOC101511869	NC_021163.1	8451045	8451667	-	622	protein_coding	oleosin 1-like && sp|Q45W86|OL112_ARAHY Oleosin Ara h 11.0102 OS=Arachis hypogaea OX=3818 GN=Ahy_A10g047467 PE=1 SV=1 && PF01277:Oleosin	-
101500003	1332.47	1394.39	1022.87	428.683	510.774	473.958	1249.91	471.138	1.40724	1.10633e-20	1.65903e-18	LOC101500003	NC_021164.1	34179691	34184861	+	2144	protein_coding	cryptochrome DASH%2C chloroplastic/mitochondrial && sp|Q38JU2|CRYD_SOLLC Cryptochrome DASH, chloroplastic/mitochondrial OS=Solanum lycopersicum OX=4081 GN=CRYD PE=2 SV=2 && PF03441:FAD binding domain of DNA photolyase|PF00875:DNA photolyase	-
101499706	2530.49	2446.6	2026.51	1051	886.468	1042.92	2334.53	993.462	1.23271	1.25031e-20	1.83641e-18	LOC101499706	NC_021165.1	7894124	7898451	-	1752	protein_coding	inositol-3-phosphate synthase-like && sp|Q9FYV1|INO1_SESIN Inositol-3-phosphate synthase OS=Sesamum indicum OX=4182 PE=2 SV=1 && PF07994:Myo-inositol-1-phosphate synthase|PF01658:Myo-inositol-1-phosphate synthase	-
101491712	4970.4	6229.03	7030.07	2516.13	2660.46	2507.02	6076.5	2561.2	1.24642	2.23943e-20	3.18029e-18	LOC101491712	NC_021166.1	10016027	10019656	-	1631	protein_coding	transcription factor KUA1 && sp|Q9LVS0|KUA1_ARATH Transcription factor KUA1 OS=Arabidopsis thaliana OX=3702 GN=KUA1 PE=1 SV=1 && PF00249:Myb-like DNA-binding domain	Myb_DNA-binding
101505539	292.266	279.062	279.298	58.2023	90.7574	76.0022	283.542	74.9873	1.91633	2.88865e-20	4.02235e-18	LOC101505539	NC_021163.1	16529838	16533236	-	1710	protein_coding	transcription factor TGA2.3-like%2C transcript variant X1 && sp|Q9SX27|PAN_ARATH Transcription factor PERIANTHIA OS=Arabidopsis thaliana OX=3702 GN=PAN PE=1 SV=1 && PF00170:bZIP transcription factor|PF14144:Seed dormancy control	bZIP_1
101501384	2148.58	2999.23	2813.13	886.466	1157.68	1008.08	2653.64	1017.41	1.38288	6.35611e-20	8.51878e-18	LOC101501384	NC_021164.1	25383641	25390357	+	4313	protein_coding	protein SMAX1-LIKE 6%2C transcript variant X1 && sp|Q9LML2|SMXL6_ARATH Protein SMAX1-LIKE 6 OS=Arabidopsis thaliana OX=3702 GN=SMXL6 PE=1 SV=1 && PF07724:AAA domain (Cdc48 subfamily)	-
101496228	308.14	409.901	323.253	72.7529	113.974	84.4468	347.098	90.3914	1.93942	6.91516e-20	9.21048e-18	LOC101496228	NC_021165.1	7212601	7216751	-	3410	protein_coding	WD repeat-containing protein 44-like%2C transcript variant X1 && sp|O60136|YNS5_SCHPO Uncharacterized WD repeat-containing protein C18H10.05 OS=Schizosaccharomyces pombe (strain 972 / ATCC 24843) OX=284812 GN=SPBC18H10.05 PE=4 SV=1 && PF00400:WD domain, G-beta repeat	WD40
101509056	244.645	167.437	228.933	39.1746	48.5447	45.3902	213.672	44.3698	2.26609	8.55187e-20	1.13201e-17	LOC101509056	NW_004515703.1	155700	158202	-	1450	protein_coding	zinc finger protein WIP6-like && sp|Q9FX68|ZWIP6_ARATH Zinc finger protein WIP6 OS=Arabidopsis thaliana OX=3702 GN=WIP6 PE=2 SV=1 && -	-
101495288	247.446	323.895	363.545	60.4409	89.7021	81.2801	311.629	77.141	2.01237	1.39798e-19	1.83916e-17	LOC101495288	NC_021166.1	43534299	43544751	-	2104	protein_coding	UPF0481 protein At3g47200-like%2C transcript variant X2 && - && PF03140:Plant protein of unknown function	-
101512893	11373.2	17541.6	16468.5	5446.4	6188.39	5931.34	15127.8	5855.37	1.36935	1.41122e-19	1.84525e-17	LOC101512893	NC_021161.1	3264115	3273494	-	4347	protein_coding	ABC transporter B family member 19 && sp|Q9LJX0|AB19B_ARATH ABC transporter B family member 19 OS=Arabidopsis thaliana OX=3702 GN=ABCB19 PE=1 SV=1 && PF00664:ABC transporter transmembrane region|PF00005:ABC transporter	ABC_membrane
novel.60	799.297	1351.39	937.709	331.306	295.489	346.232	1029.47	324.342	1.66647	1.95876e-19	2.50022e-17	-	NC_021163.1	21092220	21101033	+	2271	-	- && sp|P93039|NAT4_ARATH Nucleobase-ascorbate transporter 4 OS=Arabidopsis thaliana OX=3702 GN=NAT4 PE=2 SV=2 && -	-
101513921	2188.73	2107.15	1647.4	847.292	869.583	846.58	1981.09	854.485	1.21311	2.651e-19	3.32445e-17	LOC101513921	NW_004516876.1	49098	54288	+	1914	pseudogene	- && sp|Q39547|CUCM1_CUCME Cucumisin OS=Cucumis melo OX=3656 PE=1 SV=1 && PF17766:Fibronectin type-III domain|PF00082:Subtilase family	Peptidase_S8
101504744	954.301	977.174	789.36	348.095	401.021	375.788	906.945	374.968	1.27384	5.89987e-19	7.06797e-17	LOC101504744	NC_021161.1	2923520	2927261	+	3742	protein_coding	AAA-ATPase At3g28510-like && sp|Q9FLD5|ASD_ARATH AAA-ATPase ASD, mitochondrial OS=Arabidopsis thaliana OX=3702 GN=AATP1 PE=1 SV=1 && PF00004:ATPase family associated with various cellular activities (AAA)|PF14363:Domain associated at C-terminal with AAA	AAA
101492749	408.052	526.1	573.248	166.772	158.298	181.561	502.467	168.877	1.57313	6.51632e-19	7.76311e-17	LOC101492749	NW_004516520.1	30430	76542	-	3852	protein_coding	alpha%2Calpha-trehalose-phosphate synthase [UDP-forming] 1-like%2C transcript variant X2 && sp|Q9SYM4|TPS1_ARATH Alpha,alpha-trehalose-phosphate synthase [UDP-forming] 1 OS=Arabidopsis thaliana OX=3702 GN=TPS1 PE=1 SV=1 && PF00982:Glycosyltransferase family 20|PF02358:Trehalose-phosphatase	-
101495910	542.514	656.024	896.501	194.754	211.064	240.674	698.346	215.497	1.6959	7.17364e-19	8.49898e-17	LOC101495910	NC_021160.1	5227398	5228932	+	1535	protein_coding	basic 7S globulin && sp|P0DO21|GIP2_NICBE Probable aspartic proteinase GIP2 OS=Nicotiana benthamiana OX=4100 GN=GIP2 PE=1 SV=1 && PF14543:Xylanase inhibitor N-terminal|PF14541:Xylanase inhibitor C-terminal	-
101497656	1071.02	1457.53	1456.93	361.526	536.102	490.847	1328.49	462.825	1.52066	7.6167e-19	8.92528e-17	LOC101497656	NC_021160.1	14591660	14596082	-	2412	protein_coding	interactor of constitutive active ROPs 1-like%2C transcript variant X5 && sp|Q9M9F9|ICR4_ARATH Interactor of constitutive active ROPs 4 OS=Arabidopsis thaliana OX=3702 GN=ICR4 PE=1 SV=2 && -	-
113784356	618.148	900.318	650.169	256.314	262.774	241.729	722.878	253.606	1.51131	1.21394e-18	1.41477e-16	LOC113784356	NW_004515985.1	85155	89954	-	3772	lncRNA	uncharacterized LOC113784356 && - && -	-
101513171	385.642	636.81	550.355	86.1842	170.962	111.892	524.269	123.013	2.08993	1.42656e-18	1.65358e-16	LOC101513171	NC_021164.1	10029606	10033490	-	3885	protein_coding	uncharacterized LOC101513171 && - && -	-
101489646	2140.17	1887.56	1312.24	668.208	597.311	663.963	1779.99	643.16	1.46866	1.70467e-18	1.95481e-16	LOC101489646	NC_021165.1	1284792	1291010	+	1972	protein_coding	ultraviolet-B receptor UVR8-like && sp|Q9FN03|UVR8_ARATH Ultraviolet-B receptor UVR8 OS=Arabidopsis thaliana OX=3702 GN=UVR8 PE=1 SV=1 && PF00415:Regulator of chromosome condensation (RCC1) repeat|PF13540:Regulator of chromosome condensation (RCC1) repeat	-
101507612	2254.09	2719.25	2408.37	1197.62	1160.85	1235.04	2460.57	1197.84	1.03859	1.78926e-18	2.04089e-16	LOC101507612	NC_021164.1	37207151	37214484	+	4137	protein_coding	ubiquitin carboxyl-terminal hydrolase 17%2C transcript variant X1 && sp|Q9SB51|UBP16_ARATH Ubiquitin carboxyl-terminal hydrolase 16 OS=Arabidopsis thaliana OX=3702 GN=UBP16 PE=1 SV=1 && PF00443:Ubiquitin carboxyl-terminal hydrolase|PF01753:MYND finger	UCH
101510225	1464.13	1841.81	1593.37	773.419	758.774	698.798	1633.1	743.664	1.13507	2.98463e-18	3.31619e-16	LOC101510225	NC_021162.1	26737321	26740697	+	1997	protein_coding	tubulin alpha-3 chain-like && sp|Q56WH1|TBA3_ARATH Tubulin alpha-3 chain OS=Arabidopsis thaliana OX=3702 GN=TUBA3 PE=1 SV=2 && PF00091:Tubulin/FtsZ family, GTPase domain|PF03953:Tubulin C-terminal domain	Tubulin
101495324	168.077	205.865	219.776	0	3.16596	0	197.906	1.05532	7.52422	3.1687e-18	3.48459e-16	LOC101495324	NC_021163.1	8673060	8676005	+	2844	protein_coding	uncharacterized LOC101495324%2C transcript variant X1 && - && PF04578:Protein of unknown function, DUF594|PF13968:Domain of unknown function (DUF4220)	-
101496547	398.715	346.769	374.534	134.313	118.196	141.448	373.339	131.319	1.50754	3.65865e-18	4.00286e-16	LOC101496547	NC_021164.1	32319908	32324520	+	2196	protein_coding	phosphatidylinositol/phosphatidylcholine transfer protein SFH6-like && sp|F4IHJ0|SFH8_ARATH Phosphatidylinositol/phosphatidylcholine transfer protein SFH8 OS=Arabidopsis thaliana OX=3702 GN=SFH8 PE=2 SV=1 && PF00650:CRAL/TRIO domain|PF03765:CRAL/TRIO, N-terminal domain	CRAL_TRIO_N
101510767	1728.39	2178.51	2046.66	852.888	922.349	970.083	1984.52	915.107	1.11664	6.3099e-18	6.73181e-16	LOC101510767	NC_021161.1	31965014	31979238	+	2377	protein_coding	E3 ubiquitin-protein ligase COP1 && sp|P93471|COP1_PEA E3 ubiquitin-protein ligase COP1 OS=Pisum sativum OX=3888 GN=COP1 PE=2 SV=1 && PF13923:Zinc finger, C3HC4 type (RING finger)	-
101492923	2652.81	4794.38	3901.02	857.365	1315.98	1299.43	3782.73	1157.59	1.70809	6.90894e-18	7.33442e-16	LOC101492923	NC_021166.1	12956425	13028515	+	10045	protein_coding	uncharacterized LOC101492923 && - && PF06650:SHR-binding domain of vacuolar-sorting associated protein 13|PF16909:Vacuolar-sorting-associated 13 protein C-terminal	-
101504547	1496.81	1549.02	1835.13	594.335	748.221	757.91	1626.99	700.156	1.21604	8.35102e-18	8.77839e-16	LOC101504547	NC_021166.1	10464666	10467139	-	1940	protein_coding	beta-amylase 3%2C chloroplastic-like && sp|O23553|BAM3_ARATH Beta-amylase 3, chloroplastic OS=Arabidopsis thaliana OX=3702 GN=BAM3 PE=1 SV=3 && PF01373:Glycosyl hydrolase family 14	-
101492875	1516.42	2893.09	2013.69	411.893	712.34	641.796	2141.07	588.677	1.86237	1.03566e-17	1.08335e-15	LOC101492875	NC_021163.1	43857831	43874601	+	6668	protein_coding	uncharacterized LOC101492875%2C transcript variant X1 && sp|Q24742|TRX_DROVI Histone-lysine N-methyltransferase trithorax OS=Drosophila virilis OX=7244 GN=trx PE=3 SV=1 && PF13832:PHD-zinc-finger like domain|PF00856:SET domain|PF13831:PHD-finger|PF16135:Tify domain binding domain	SET
101501535	1392.23	1310.22	1275.61	679.4	654.298	646.018	1326.02	659.906	1.00687	1.17773e-17	1.22005e-15	LOC101501535	NC_021160.1	15491677	15494903	+	1600	protein_coding	probable serine/threonine-protein kinase PBL7 && sp|Q9FE20|PBS1_ARATH Serine/threonine-protein kinase PBS1 OS=Arabidopsis thaliana OX=3702 GN=PBS1 PE=1 SV=1 && PF00069:Protein kinase domain	Pkinase
101489913	178.348	173.842	150.18	29.1012	31.6596	44.3346	167.457	35.0318	2.25464	1.22981e-17	1.26789e-15	LOC101489913	NW_004515725.1	312170	315034	+	1641	protein_coding	BTB/POZ domain-containing protein At3g19850-like && sp|Q9LT24|Y3985_ARATH BTB/POZ domain-containing protein At3g19850 OS=Arabidopsis thaliana OX=3702 GN=At3g19850 PE=2 SV=1 && PF03000:NPH3 family	-
101498223	845.985	1324.86	1142.83	344.737	410.519	437.012	1104.56	397.423	1.47436	1.51452e-17	1.54654e-15	LOC101498223	NC_021161.1	2144678	2152708	+	4684	protein_coding	probable phospholipid-transporting ATPase 8 && sp|Q9LK90|ALA8_ARATH Probable phospholipid-transporting ATPase 8 OS=Arabidopsis thaliana OX=3702 GN=ALA8 PE=3 SV=1 && PF13246:Cation transport ATPase (P-type)|PF16212:Phospholipid-translocating P-type ATPase C-terminal|PF16209:Phospholipid-translocating ATPase N-terminal	-
101509547	1018.73	876.529	691.377	316.755	356.698	293.453	862.212	322.302	1.41945	1.62696e-17	1.64569e-15	ARF4	NC_021160.1	12145580	12149373	+	2836	protein_coding	auxin response factor%2C transcript variant X2 && sp|Q9SKN5|ARFJ_ARATH Auxin response factor 10 OS=Arabidopsis thaliana OX=3702 GN=ARF10 PE=1 SV=1 && PF02362:B3 DNA binding domain|PF06507:Auxin response factor	Auxin_resp
101502583	457.542	250.698	297.613	74.9915	60.1532	95.0027	335.284	76.7158	2.12738	2.40601e-17	2.39974e-15	LOC101502583	NC_021160.1	2619281	2620759	-	857	protein_coding	dormancy-associated protein 1-like && sp|O22611|DRM1_PEA Dormancy-associated protein 1 OS=Pisum sativum OX=3888 GN=DRM1 PE=2 SV=1 && PF05564:Dormancy/auxin associated protein	-
101514480	3448.37	3804.39	4084.16	1392.38	1881.63	1821.94	3778.97	1698.65	1.15338	4.33434e-17	4.28321e-15	LOC101514480	NC_021164.1	43355469	43357890	+	1669	protein_coding	homeobox-leucine zipper protein ATHB-6-like && sp|Q940J1|ATB16_ARATH Homeobox-leucine zipper protein ATHB-16 OS=Arabidopsis thaliana OX=3702 GN=ATHB-16 PE=2 SV=2 && PF00046:Homeodomain|PF02183:Homeobox associated leucine zipper	HALZ
101500024	644.293	1006.45	905.658	283.177	339.813	292.397	852.135	305.129	1.48148	4.36651e-17	4.2952e-15	LOC101500024	NC_021165.1	19174767	19179335	+	3849	protein_coding	uncharacterized LOC101500024 && - && PF10539:Development and cell death domain	-
101492394	235.307	189.396	198.714	48.1289	45.3787	64.3907	207.806	52.6328	1.98001	4.68986e-17	4.57134e-15	LOC101492394	NC_021161.1	31872469	31874151	-	965	protein_coding	centromere/kinetochore protein zw10 homolog && sp|O48626|ZW10_ARATH Centromere/kinetochore protein zw10 homolog OS=Arabidopsis thaliana OX=3702 GN=ZW10 PE=1 SV=1 && -	-
101494903	2191.53	3234.37	2591.52	861.842	1203.06	1055.59	2672.47	1040.16	1.36114	5.51925e-17	5.35542e-15	LOC101494903	NC_021163.1	28080408	28086825	-	3916	protein_coding	DNA repair protein RAD5B && sp|Q9FIY7|SM3L3_ARATH DNA repair protein RAD5B OS=Arabidopsis thaliana OX=3702 GN=RAD5B PE=3 SV=1 && PF00176:SNF2 family N-terminal domain|PF13920:Zinc finger, C3HC4 type (RING finger)|PF00271:Helicase conserved C-terminal domain|PF08797:HIRAN domain	SNF2_N
101499717	197.023	229.654	210.618	64.918	58.0425	57.0016	212.432	59.9874	1.8254	5.78099e-17	5.58412e-15	LOC101499717	NC_021160.1	5362657	5370520	+	3363	protein_coding	DUF21 domain-containing protein At4g14240-like%2C transcript variant X5 && sp|Q67XQ0|Y4424_ARATH DUF21 domain-containing protein At4g14240 OS=Arabidopsis thaliana OX=3702 GN=CBSDUF1 PE=1 SV=1 && PF01595:Cyclin M transmembrane N-terminal domain	-
101508021	494.892	710.007	580.574	184.68	219.506	237.507	595.157	213.898	1.47567	7.32707e-17	6.97284e-15	LOC101508021	NW_004516266.1	273642	278572	+	2616	protein_coding	S-type anion channel SLAH2-like && sp|Q9FLV9|SLAH3_ARATH S-type anion channel SLAH3 OS=Arabidopsis thaliana OX=3702 GN=SLAH3 PE=1 SV=1 && PF03595:Voltage-dependent anion channel	C4dic_mal_tran
101506212	593.87	877.444	713.355	213.782	274.383	289.23	728.223	259.132	1.48996	8.25159e-17	7.69335e-15	LOC101506212	NC_021165.1	10877819	10883837	-	3707	protein_coding	histidine kinase 3-like && sp|Q9C5U1|AHK3_ARATH Histidine kinase 3 OS=Arabidopsis thaliana OX=3702 GN=AHK3 PE=1 SV=1 && PF00512:His Kinase A (phospho-acceptor) domain|PF00072:Response regulator receiver domain|PF03924:CHASE domain|PF02518:Histidine kinase-, DNA gyrase B-, and HSP90-like ATPase	HATPase_c
101498831	1068.22	1469.42	1315.91	513.748	560.374	584.794	1284.52	552.972	1.21578	8.66229e-17	8.04131e-15	PRR59C	NC_021162.1	39742614	39747349	+	2457	protein_coding	two-component response regulator-like PRR59c && sp|Q689G6|PRR95_ORYSJ Two-component response regulator-like PRR95 OS=Oryza sativa subsp. japonica OX=39947 GN=PRR95 PE=2 SV=1 && PF06203:CCT motif|PF00072:Response regulator receiver domain	Response_reg
101503477	271.724	343.109	342.484	89.5421	120.306	99.225	319.105	103.024	1.63	1.80377e-16	1.60498e-14	LOC101503477	NC_021162.1	27294128	27296648	-	2035	protein_coding	transcription factor MYB54%2C transcript variant X1 && sp|Q5NBM8|CSA_ORYSJ Transcription factor CSA OS=Oryza sativa subsp. japonica OX=39947 GN=CSA PE=2 SV=2 && PF00249:Myb-like DNA-binding domain	Myb_DNA-binding
101491129	248.38	247.038	273.804	95.1384	73.8723	72.8354	256.407	80.6154	1.67131	2.32613e-16	2.06122e-14	LOC101491129	NW_004516574.1	858923	860936	+	2014	protein_coding	uncharacterized LOC101491129 && - && -	-
101491315	617.214	724.646	575.079	269.745	282.825	269.174	638.98	273.915	1.22198	4.51481e-16	3.91966e-14	LOC101491315	NC_021167.1	14331316	14335351	-	2114	protein_coding	uncharacterized LOC101491315 && - && PF05623:Protein of unknown function (DUF789)	-
101489048	529.441	628.576	761.889	252.956	249.055	255.452	639.968	252.488	1.34192	5.52863e-16	4.74224e-14	LOC101489048	NC_021162.1	22538534	22542203	-	2610	protein_coding	protein CELLULOSE SYNTHASE INTERACTIVE 3 && - && -	-
101493002	2584.64	3021.19	3097.92	1568.11	1236.83	1407.1	2901.25	1404.01	1.04735	8.88415e-16	7.44186e-14	LOC101493002	NC_021165.1	3940631	3942269	+	1639	protein_coding	zinc finger CCCH domain-containing protein 20 && sp|O82199|C3H20_ARATH Zinc finger CCCH domain-containing protein 20 OS=Arabidopsis thaliana OX=3702 GN=At2g19810 PE=2 SV=1 && PF00642:Zinc finger C-x8-C-x5-C-x3-H type (and similar)	zf-CCCH
101489471	195.156	132.669	161.169	0	0	0	162.998	0	9.68507	9.28745e-16	7.74942e-14	LOC101489471	NC_021166.1	21233285	21236922	-	1717	protein_coding	protein CELLULOSE SYNTHASE INTERACTIVE 3-like%2C transcript variant X2 && sp|F4I718|CSI3_ARATH Protein CELLULOSE SYNTHASE INTERACTIVE 3 OS=Arabidopsis thaliana OX=3702 GN=CSI3 PE=1 SV=1 && PF00168:C2 domain	C2
101507748	355.762	534.335	587.9	127.597	150.911	182.616	492.666	153.708	1.6796	1.25733e-15	1.03303e-13	LOC101507748	NC_021166.1	1861394	1864776	+	2984	protein_coding	probable alpha%2Calpha-trehalose-phosphate synthase [UDP-forming] 11 && sp|Q9ZV48|TPS11_ARATH Probable alpha,alpha-trehalose-phosphate synthase [UDP-forming] 11 OS=Arabidopsis thaliana OX=3702 GN=TPS11 PE=2 SV=1 && PF02358:Trehalose-phosphatase|PF00982:Glycosyltransferase family 20	-
101510486	6171.21	8613.41	7886.28	3347.75	3703.11	3714.61	7556.97	3588.49	1.0744	1.482e-15	1.20837e-13	LOC101510486	NC_021164.1	40020124	40030922	+	3866	protein_coding	protein argonaute 4-like%2C transcript variant X2 && sp|Q9ZVD5|AGO4_ARATH Protein argonaute 4 OS=Arabidopsis thaliana OX=3702 GN=AGO4 PE=1 SV=2 && PF02170:PAZ domain|PF08699:Argonaute linker 1 domain|PF16488:Argonaute linker 2 domain|PF02171:Piwi domain|PF16486:N-terminal domain of argonaute|PF16487:Mid domain of argonaute	Piwi
101512360	2216.74	2467.64	2260.94	1046.52	1309.65	1030.25	2315.11	1128.81	1.03613	1.52293e-15	1.23365e-13	LOC101512360	NC_021161.1	6855700	6858198	+	1748	protein_coding	3-ketoacyl-CoA synthase 20-like && sp|Q9FG87|KCS20_ARATH 3-ketoacyl-CoA synthase 20 OS=Arabidopsis thaliana OX=3702 GN=KCS20 PE=2 SV=1 && PF08392:FAE1/Type III polyketide synthase-like protein|PF08541:3-Oxoacyl-[acyl-carrier-protein (ACP)] synthase III C terminal	-
105852179	1054.21	1053.12	1115.36	494.72	582.536	517.237	1074.23	531.498	1.01485	1.52451e-15	1.23365e-13	LOC105852179	NC_021164.1	29342814	29345863	-	1549	protein_coding	phosphatidylinositol transfer protein 3-like%2C transcript variant X1 && sp|P53860|PDR16_YEAST Phosphatidylinositol transfer protein PDR16 OS=Saccharomyces cerevisiae (strain ATCC 204508 / S288c) OX=559292 GN=PDR16 PE=1 SV=1 && PF00650:CRAL/TRIO domain	-
101511272	1075.69	1192.19	1089.72	513.748	473.838	600.628	1119.2	529.405	1.07993	1.63979e-15	1.32195e-13	LOC101511272	NC_021166.1	6228738	6237692	-	2660	protein_coding	F-box/LRR-repeat protein 3%2C transcript variant X2 && - && PF13855:Leucine rich repeat	-
101494948	103.647	184.821	189.556	0	0	0	159.342	0	9.65287	1.73031e-15	1.3845e-13	LOC101494948	NC_021160.1	39219905	39222722	-	2818	pseudogene	- && sp|Q7XA40|RGA3_SOLBU Putative disease resistance protein RGA3 OS=Solanum bulbocastanum OX=147425 GN=RGA3 PE=2 SV=2 && PF18052:Rx N-terminal domain|PF00931:NB-ARC domain	NB-ARC
101505186	184.884	253.443	203.292	58.2023	66.4851	58.0572	213.873	60.9149	1.81157	2.26865e-15	1.80851e-13	LOC101505186	NC_021167.1	1930982	1933397	-	1995	protein_coding	dehydration-responsive element-binding protein 1E-like%2C transcript variant X1 && sp|Q9LN86|DRE1F_ARATH Dehydration-responsive element-binding protein 1F OS=Arabidopsis thaliana OX=3702 GN=DREB1F PE=2 SV=1 && PF00847:AP2 domain	AP2
101491057	197.023	337.619	249.995	44.771	83.3702	41.1678	261.546	56.4364	2.21079	2.47888e-15	1.96152e-13	LOC101491057	NC_021165.1	10530008	10537874	+	4684	protein_coding	serine/arginine repetitive matrix protein 2-like%2C transcript variant X1 && sp|Q9LPI5|CID11_ARATH Polyadenylate-binding protein-interacting protein 11 OS=Arabidopsis thaliana OX=3702 GN=CID11 PE=2 SV=1 && PF00076:RNA recognition motif. (a.k.a. RRM, RBD, or RNP domain)|PF00630:Filamin/ABP280 repeat	RRM_1
101513191	144.733	110.71	161.169	31.3397	27.4383	26.3896	138.87	28.3892	2.29171	2.67133e-15	2.09831e-13	LOC101513191	NC_021165.1	26348978	26350540	+	1560	protein_coding	scarecrow-like protein 14 && sp|Q9XE58|SCL14_ARATH Scarecrow-like protein 14 OS=Arabidopsis thaliana OX=3702 GN=SCL14 PE=1 SV=2 && PF03514:GRAS domain family	GRAS
101489280	570.526	623.086	526.546	230.571	246.945	274.452	573.386	250.656	1.19327	4.04924e-15	3.12345e-13	LOC101489280	NC_021162.1	36000848	36006791	+	2521	protein_coding	probable glutamate carboxypeptidase AMP1%2C transcript variant X1 && sp|Q9M1S8|GCP2_ARATH Probable glutamate carboxypeptidase AMP1 OS=Arabidopsis thaliana OX=3702 GN=AMP1 PE=1 SV=3 && PF04253:Transferrin receptor-like dimerisation domain|PF02225:PA domain|PF04389:Peptidase family M28	TFR_dimer
101508537	782.49	790.523	902.911	249.598	397.855	334.621	825.308	327.358	1.33307	4.19029e-15	3.22067e-13	LOC101508537	NC_021163.1	5493222	5495786	-	1525	protein_coding	transcription factor bHLH94 && sp|Q9SK91|BH094_ARATH Transcription factor bHLH94 OS=Arabidopsis thaliana OX=3702 GN=BHLH94 PE=1 SV=2 && PF00010:Helix-loop-helix DNA-binding domain	HLH
101491530	1564.05	2026.63	1833.29	765.585	887.523	919.415	1807.99	857.508	1.07594	4.33847e-15	3.31083e-13	LOC101491530	NW_004515840.1	51562	58157	+	3924	protein_coding	uncharacterized LOC101491530%2C transcript variant X2 && - && PF10358:N-terminal C2 in EEIG1 and EHBP1 proteins	-
101489239	917.885	1102.52	998.147	383.912	512.885	459.18	1006.19	451.992	1.15395	4.45579e-15	3.3883e-13	LOC101489239	NC_021166.1	23586798	23595577	-	4107	lncRNA	uncharacterized LOC101489239%2C transcript variant X2 && - && -	-
101497955	742.338	773.139	660.242	359.287	336.647	321.954	725.24	339.296	1.09625	4.58972e-15	3.47781e-13	LOC101497955	NC_021164.1	32371075	32375682	-	1605	protein_coding	mannan endo-1%2C4-beta-mannosidase 7-like && sp|Q9FJZ3|MAN7_ARATH Mannan endo-1,4-beta-mannosidase 7 OS=Arabidopsis thaliana OX=3702 GN=MAN7 PE=2 SV=1 && PF00150:Cellulase (glycosyl hydrolase family 5)	-
101506240	3157.04	4844.7	3491.68	1424.84	1713.84	1715.33	3831.14	1618	1.24346	4.90167e-15	3.7011e-13	LOC101506240	NC_021166.1	16905434	16924464	-	4992	protein_coding	alpha-glucan water dikinase%2C chloroplastic%2C transcript variant X1 && sp|Q8LPT9|GWD1_CITRE Alpha-glucan water dikinase, chloroplastic OS=Citrus reticulata OX=85571 GN=R1 PE=2 SV=1 && PF01326:Pyruvate phosphate dikinase, AMP/ATP-binding domain	-
101489523	124.19	275.402	259.152	24.6241	35.8808	52.7793	219.581	37.7614	2.53687	5.00613e-15	3.76672e-13	LOC101489523	NC_021164.1	11763885	11821417	-	5158	protein_coding	ABC transporter C family member 12-like%2C transcript variant X1 && sp|Q9C8H0|AB12C_ARATH ABC transporter C family member 12 OS=Arabidopsis thaliana OX=3702 GN=ABCC12 PE=2 SV=1 && PF00005:ABC transporter|PF00664:ABC transporter transmembrane region	ABC_membrane
101492502	168.077	195.801	206.955	50.3674	61.2085	50.6681	190.278	54.0813	1.81424	5.23558e-15	3.92558e-13	LOC101492502	NC_021162.1	22650907	22664143	+	2763	protein_coding	SPX domain-containing membrane protein At4g22990-like && sp|Q93ZQ5|SPXM3_ARATH SPX domain-containing membrane protein At4g22990 OS=Arabidopsis thaliana OX=3702 GN=At4g22990 PE=2 SV=2 && PF07690:Major Facilitator Superfamily|PF03105:SPX domain	MFS_1
101503440	1212.02	1430.08	1506.38	688.355	702.842	672.408	1382.82	687.868	1.00748	5.60338e-15	4.17219e-13	LOC101503440	NC_021166.1	6753124	6755445	+	1967	protein_coding	uncharacterized LOC101503440 && - && -	-
101488328	345.491	589.232	486.253	117.524	160.408	168.894	473.659	148.942	1.66806	6.82391e-15	4.98658e-13	LOC101488328	NC_021164.1	48092033	48098958	+	3299	protein_coding	respiratory burst oxidase homolog protein C && sp|Q2HXL0|RBOHC_SOLTU Respiratory burst oxidase homolog protein C OS=Solanum tuberosum OX=4113 GN=RBOHC PE=1 SV=2 && PF08030:Ferric reductase NAD binding domain|PF08022:FAD-binding domain|PF08414:Respiratory burst NADPH oxidase|PF01794:Ferric reductase like transmembrane component	FAD_binding_8
101506737	120.455	115.285	107.141	23.5048	15.8298	24.2785	114.293	21.2043	2.43194	6.83505e-15	4.98658e-13	LOC101506737	NW_004517486.1	76270	80632	-	1606	protein_coding	caffeoylshikimate esterase-like%2C transcript variant X2 && sp|Q9C942|CSE_ARATH Caffeoylshikimate esterase OS=Arabidopsis thaliana OX=3702 GN=CSE PE=1 SV=1 && PF12146:Serine aminopeptidase, S33	-
101499497	612.546	728.306	706.029	208.185	308.153	299.786	682.293	272.042	1.32544	6.83666e-15	4.98658e-13	LOC101499497	NC_021164.1	45075383	45080042	+	2010	protein_coding	RNA polymerase sigma factor sigE%2C chloroplastic/mitochondrial && sp|Q9ZNX9|SIGE_ARATH RNA polymerase sigma factor sigE, chloroplastic/mitochondrial OS=Arabidopsis thaliana OX=3702 GN=SIGE PE=1 SV=1 && PF04545:Sigma-70, region 4|PF04539:Sigma-70 region 3|PF04542:Sigma-70 region 2	Sigma70_r4
101511189	99.9122	155.543	123.624	22.3855	25.3277	23.2229	126.36	23.6454	2.41743	7.02614e-15	5.10741e-13	LOC101511189	NC_021167.1	5371801	5375956	+	1977	protein_coding	AAA-ATPase At5g17760-like%2C transcript variant X1 && sp|Q9FN75|AATPI_ARATH AAA-ATPase At5g17760 OS=Arabidopsis thaliana OX=3702 GN=At5g17760 PE=3 SV=1 && PF00004:ATPase family associated with various cellular activities (AAA)|PF14363:Domain associated at C-terminal with AAA	AAA
101511615	196.089	226.909	238.09	79.4686	60.1532	64.3907	220.363	68.0042	1.69822	7.77632e-15	5.61466e-13	LOC101511615	NC_021167.1	7051014	7053069	+	2056	protein_coding	probable carotenoid cleavage dioxygenase 4%2C chloroplastic && sp|O49675|CCD4_ARATH Probable carotenoid cleavage dioxygenase 4, chloroplastic OS=Arabidopsis thaliana OX=3702 GN=CCD4 PE=1 SV=1 && PF03055:Retinal pigment epithelial membrane protein	RPE65
101506535	2650.94	3666.23	3504.5	1325.22	1638.91	1546.43	3273.89	1503.52	1.12254	9.94974e-15	7.04166e-13	LOC101506535	NC_021164.1	43157788	43166173	+	3522	protein_coding	oxysterol-binding protein-related protein 1D%2C transcript variant X1 && sp|Q9SAF0|ORP1D_ARATH Oxysterol-binding protein-related protein 1D OS=Arabidopsis thaliana OX=3702 GN=ORP1D PE=2 SV=1 && PF15413:Pleckstrin homology domain|PF01237:Oxysterol-binding protein	-
101498267	1133.58	1455.7	1261.88	511.509	639.523	625.962	1283.72	592.332	1.11546	1.3262e-14	9.11504e-13	LOC101498267	NC_021163.1	13221572	13228502	+	3571	protein_coding	protein argonaute 10-like && sp|Q9XGW1|AGO10_ARATH Protein argonaute 10 OS=Arabidopsis thaliana OX=3702 GN=AGO10 PE=1 SV=1 && PF08699:Argonaute linker 1 domain|PF16487:Mid domain of argonaute|PF02171:Piwi domain|PF02170:PAZ domain|PF16488:Argonaute linker 2 domain|PF16486:N-terminal domain of argonaute	Piwi
101493712	495.826	521.526	574.164	218.259	240.613	251.229	530.505	236.7	1.16382	1.54484e-14	1.05167e-12	LOC101493712	NW_004515683.1	227001	236384	+	1922	protein_coding	probable transcription factor KAN4 && sp|Q93WJ9|KAN1_ARATH Transcription repressor KAN1 OS=Arabidopsis thaliana OX=3702 GN=KAN1 PE=1 SV=1 && -	-
101511958	1411.84	1970.82	1586.96	592.097	819.983	724.132	1656.54	712.07	1.21774	2.23719e-14	1.49919e-12	LOC101511958	NC_021162.1	31190912	31197587	-	3749	protein_coding	transcription factor EMB1444-like%2C transcript variant X1 && sp|P0C7P8|LHWL1_ARATH Transcription factor EMB1444 OS=Arabidopsis thaliana OX=3702 GN=EMB1444 PE=2 SV=1 && PF14215:bHLH-MYC and R2R3-MYB transcription factors N-terminal	-
101514458	1026.2	888.423	1075.98	446.591	444.289	530.96	996.869	473.947	1.07241	2.39059e-14	1.59204e-12	LOC101514458	NC_021163.1	19582557	19586884	+	1438	protein_coding	protein REVEILLE 8-like%2C transcript variant X1 && sp|Q8RWU3|RVE8_ARATH Protein REVEILLE 8 OS=Arabidopsis thaliana OX=3702 GN=RVE8 PE=2 SV=1 && PF00249:Myb-like DNA-binding domain	Myb_DNA-binding
101497615	497.693	530.675	483.506	231.69	240.613	196.339	503.958	222.881	1.17734	2.6403e-14	1.74211e-12	LOC101497615	NC_021163.1	37739801	37741508	+	857	protein_coding	protein C2-DOMAIN ABA-RELATED 9-like && sp|Q9S7J9|CAR9_ARATH Protein C2-DOMAIN ABA-RELATED 9 OS=Arabidopsis thaliana OX=3702 GN=CAR9 PE=2 SV=1 && PF00168:C2 domain	C2
101514680	1419.31	2076.04	1822.31	570.831	798.876	807.523	1772.55	725.743	1.28792	2.96838e-14	1.95258e-12	LOC101514680	NW_004517056.1	44026	50327	+	2961	protein_coding	transcription factor bHLH155-like && sp|Q58G01|LHWL3_ARATH Transcription factor bHLH155 OS=Arabidopsis thaliana OX=3702 GN=BHLH155 PE=1 SV=1 && PF14215:bHLH-MYC and R2R3-MYB transcription factors N-terminal	-
113787679	129.792	118.944	137.36	26.8626	25.3277	34.8343	128.699	29.0082	2.1484	3.44101e-14	2.24283e-12	LOC113787679	NC_021166.1	6864821	6865875	-	827	lncRNA	uncharacterized LOC113787679 && - && PF17181:Epidermal patterning factor proteins	-
101514219	658.3	828.036	766.467	354.81	363.03	346.232	750.934	354.691	1.08223	4.16251e-14	2.6967e-12	LOC101514219	NC_021167.1	14998333	15002868	+	1937	protein_coding	aldehyde dehydrogenase family 2 member C4-like%2C transcript variant X1 && sp|Q56YU0|AL2C4_ARATH Aldehyde dehydrogenase family 2 member C4 OS=Arabidopsis thaliana OX=3702 GN=ALDH2C4 PE=1 SV=2 && PF00171:Aldehyde dehydrogenase family	Aldedh
101512048	606.009	674.323	706.945	257.433	279.66	343.065	662.426	293.386	1.17434	4.45992e-14	2.87373e-12	LOC101512048	NC_021167.1	5379128	5381437	+	1979	protein_coding	AAA-ATPase At3g50940 && sp|Q8GW96|AATP3_ARATH AAA-ATPase At2g18193 OS=Arabidopsis thaliana OX=3702 GN=At2g18193 PE=2 SV=1 && PF00004:ATPase family associated with various cellular activities (AAA)|PF14363:Domain associated at C-terminal with AAA	AAA
101492331	201.692	216.845	192.304	47.0096	75.983	58.0572	203.613	60.3499	1.75197	4.577e-14	2.9386e-12	LOC101492331	NC_021164.1	35448451	35454931	+	3201	protein_coding	glutamate receptor 2.7-like && sp|Q8LGN0|GLR27_ARATH Glutamate receptor 2.7 OS=Arabidopsis thaliana OX=3702 GN=GLR2.7 PE=2 SV=3 && PF01094:Receptor family ligand binding region|PF00060:Ligand-gated ion channel|PF00497:Bacterial extracellular solute-binding proteins, family 3	ANF_receptor
101505069	725.53	696.282	612.624	280.938	345.089	311.398	678.146	312.475	1.11721	4.66836e-14	2.97941e-12	LOC101505069	NC_021161.1	2357608	2362780	+	1907	protein_coding	serine/threonine-protein kinase STY13%2C transcript variant X1 && sp|Q9ZQ31|STY13_ARATH Serine/threonine-protein kinase STY13 OS=Arabidopsis thaliana OX=3702 GN=STY13 PE=1 SV=2 && PF07714:Protein tyrosine and serine/threonine kinase	Pkinase_Tyr
101497214	1330.61	2525.28	2144.64	501.435	772.494	752.633	2000.18	675.521	1.56574	6.29441e-14	3.9352e-12	LOC101497214	NC_021165.1	21674664	21690531	+	6423	protein_coding	homeobox-DDT domain protein RLT2%2C transcript variant X2 && sp|Q9FFH1|RLT2_ARATH Homeobox-DDT domain protein RLT2 OS=Arabidopsis thaliana OX=3702 GN=RLT2 PE=1 SV=1 && PF15613:Williams-Beuren syndrome DDT (WSD), D-TOX E motif|PF05066:HB1, ASXL, restriction endonuclease HTH domain|PF00046:Homeodomain|PF15612:WSTF, HB1, Itc1p, MBD9 motif 1|PF02791:DDT domain	DDT
101501616	1799.35	1756.72	1678.54	645.822	919.183	896.192	1744.87	820.399	1.0882	6.82837e-14	4.24428e-12	LOC101501616	NC_021165.1	11194302	11197484	-	1590	protein_coding	uncharacterized LOC101501616%2C transcript variant X1 && - && PF03763:Remorin, C-terminal region	-
101515641	634.022	615.766	623.613	261.911	333.481	266.008	624.467	287.133	1.12035	7.20817e-14	4.44442e-12	LOC101515641	NC_021162.1	34658580	34663161	+	2244	protein_coding	polyadenylate-binding protein 7 && sp|Q9ZQA8|PABP7_ARATH Polyadenylate-binding protein 7 OS=Arabidopsis thaliana OX=3702 GN=PAB7 PE=2 SV=1 && PF00658:Poly-adenylate binding protein, unique domain|PF00076:RNA recognition motif. (a.k.a. RRM, RBD, or RNP domain)	RRM_1
101500421	2102.82	3538.14	2789.32	791.328	1276.94	1059.81	2810.09	1042.69	1.43007	7.26404e-14	4.45767e-12	LOC101500421	NC_021163.1	1183573	1200499	+	4187	protein_coding	structural maintenance of chromosomes protein 1%2C transcript variant X1 && sp|Q6Q1P4|SMC1_ARATH Structural maintenance of chromosomes protein 1 OS=Arabidopsis thaliana OX=3702 GN=SMC1 PE=2 SV=2 && PF02463:RecF/RecN/SMC N terminal domain|PF06470:SMC proteins Flexible Hinge Domain	SMC_N
101488959	341.756	407.156	443.214	147.744	175.183	156.227	397.375	159.718	1.31454	7.27563e-14	4.45767e-12	LOC101488959	NC_021162.1	35889282	35889845	-	564	protein_coding	uncharacterized LOC101488959 && - && -	-
101508786	1113.97	1401.71	1589.71	658.134	613.14	643.907	1368.47	638.394	1.10021	7.98318e-14	4.87724e-12	LOC101508786	NC_021165.1	21236883	21239681	-	2799	protein_coding	F-box protein MAX2 && sp|I1SSI5|MAX2A_PETHY F-box/LRR-repeat MAX2 homolog A OS=Petunia hybrida OX=4102 GN=MAX2A PE=1 SV=1 && PF18511:F-box	-
101503062	123.256	161.032	145.601	31.3397	37.9915	38.0011	143.297	35.7774	2.00045	8.6762e-14	5.27061e-12	LOC101503062	NW_004517046.1	258893	261712	-	1843	protein_coding	probable WRKY transcription factor 46 && sp|Q9FL62|WRK30_ARATH Probable WRKY transcription factor 30 OS=Arabidopsis thaliana OX=3702 GN=WRKY30 PE=1 SV=1 && PF03106:WRKY DNA -binding domain	WRKY
101508057	470.614	438.264	456.034	194.754	198.4	223.784	454.971	205.646	1.14515	1.09844e-13	6.57958e-12	LOC101508057	NC_021165.1	24577038	24581569	+	2749	protein_coding	probable receptor-like protein kinase At3g17420%2C transcript variant X2 && sp|Q8H1D6|RBK1_ARATH Receptor-like cytosolic serine/threonine-protein kinase RBK1 OS=Arabidopsis thaliana OX=3702 GN=RBK1 PE=1 SV=1 && PF00069:Protein kinase domain	Pkinase
101503547	218.5	290.956	287.54	100.735	91.8128	70.7242	265.665	87.7573	1.59958	1.10602e-13	6.60656e-12	LOC101503547	NC_021165.1	28858750	28865083	+	2916	protein_coding	P-loop NTPase domain-containing protein LPA1 homolog 1-like && sp|Q9FJH9|LPAH1_ARATH P-loop NTPase domain-containing protein LPA1 homolog 1 OS=Arabidopsis thaliana OX=3702 GN=At5g60760 PE=2 SV=1 && -	-
101496670	385.642	437.35	336.073	145.506	123.472	174.172	386.355	147.717	1.387	1.53457e-13	8.99106e-12	LOC101496670	NC_021165.1	10651709	10661361	-	2417	pseudogene	- && sp|Q9LK39|AAE16_ARATH Probable acyl-activating enzyme 16, chloroplastic OS=Arabidopsis thaliana OX=3702 GN=AAE16 PE=2 SV=1 && PF00501:AMP-binding enzyme	AMP-binding
101513479	160.606	184.821	228.933	45.8903	56.9872	62.2796	191.454	55.0524	1.79649	1.69757e-13	9.89202e-12	LOC101513479	NW_004517486.1	207821	211847	-	1596	protein_coding	O-acyltransferase WSD1-like && sp|Q9M3B3|WSD4_ARATH Wax ester synthase/diacylglycerol acyltransferase 4 OS=Arabidopsis thaliana OX=3702 GN=WSD4 PE=2 SV=1 && PF06974:WS/DGAT C-terminal domain|PF03007:Wax ester synthase-like Acyl-CoA acyltransferase domain	-
101493565	460.343	742.945	700.535	165.653	261.719	232.229	634.608	219.867	1.52832	1.85666e-13	1.07027e-11	LOC101493565	NC_021160.1	14485327	14489624	+	3624	protein_coding	receptor protein kinase TMK1-like%2C transcript variant X1 && sp|P43298|TMK1_ARATH Receptor protein kinase TMK1 OS=Arabidopsis thaliana OX=3702 GN=TMK1 PE=1 SV=1 && PF07714:Protein tyrosine and serine/threonine kinase	Pkinase_Tyr
101497184	405.251	516.951	391.017	145.506	161.464	201.617	437.74	169.529	1.36767	1.93063e-13	1.10993e-11	LOC101497184	NC_021163.1	9698470	9702489	+	2566	protein_coding	ABC transporter G family member 21 && sp|Q7XA72|AB21G_ARATH ABC transporter G family member 21 OS=Arabidopsis thaliana OX=3702 GN=ABCG21 PE=2 SV=2 && PF19055:ABC-2 type transporter|PF01061:ABC-2 type transporter|PF00005:ABC transporter	ABC2_membrane
101514025	772.218	1112.59	1098.88	416.371	447.455	457.069	994.561	440.298	1.1755	2.14871e-13	1.22623e-11	LOC101514025	NC_021163.1	20695817	20703381	-	4582	protein_coding	ABC transporter B family member 1 && sp|Q9ZR72|AB1B_ARATH ABC transporter B family member 1 OS=Arabidopsis thaliana OX=3702 GN=ABCB1 PE=1 SV=1 && PF00664:ABC transporter transmembrane region|PF00005:ABC transporter	ABC_membrane
101491986	1157.86	1342.24	1119.02	531.656	637.413	637.574	1206.38	602.214	1.00193	2.23539e-13	1.2715e-11	LOC101491986	NC_021164.1	4886152	4894542	-	5110	protein_coding	protein CHROMATIN REMODELING 5-like%2C transcript variant X4 && sp|F4IV99|CHR5_ARATH Protein CHROMATIN REMODELING 5 OS=Arabidopsis thaliana OX=3702 GN=CHR5 PE=1 SV=1 && PF13907:Domain of unknown function (DUF4208)	-
101488697	203.559	246.123	269.225	34.6975	75.983	78.1133	239.636	62.9313	1.92528	2.2811e-13	1.28726e-11	LOC101488697	NC_021166.1	33807979	33814173	+	1613	protein_coding	uncharacterized LOC101488697 && - && PF03763:Remorin, C-terminal region	-
101494426	991.652	1371.52	1083.31	402.939	544.545	543.627	1148.83	497.037	1.20822	2.34487e-13	1.31873e-11	LOC101494426	NC_021167.1	799879	804839	+	3219	protein_coding	uncharacterized LOC101494426%2C transcript variant X1 && - && PF03126:Plus-3 domain	-
101515169	1818.96	3253.59	2754.52	767.823	1092.26	1088.31	2609.02	982.796	1.40833	2.44176e-13	1.36713e-11	LOC101515169	NC_021166.1	29096182	29107405	+	5328	protein_coding	putative ABC transporter C family member 15%2C transcript variant X1 && sp|Q9M1C7|AB9C_ARATH ABC transporter C family member 9 OS=Arabidopsis thaliana OX=3702 GN=ABCC9 PE=2 SV=2 && PF00664:ABC transporter transmembrane region|PF00005:ABC transporter	ABC_membrane
101502198	359.497	641.385	612.624	122.001	216.34	143.56	537.835	160.634	1.74248	2.74095e-13	1.52667e-11	LOC101502198	NC_021161.1	35987800	35995729	-	6049	protein_coding	uncharacterized LOC101502198 && sp|Q9T048|DRL27_ARATH Disease resistance protein At4g27190 OS=Arabidopsis thaliana OX=3702 GN=At4g27190 PE=2 SV=1 && PF00931:NB-ARC domain	NB-ARC
101497050	91.5083	54.8974	97.9833	8.95421	4.22128	11.6114	81.463	8.26231	3.30288	3.20592e-13	1.76276e-11	LOC101497050	NW_004516141.1	264142	265119	-	978	protein_coding	putative bark agglutinin LECRPA3 && sp|Q41160|LCB3_ROBPS Putative bark agglutinin LECRPA3 (Fragment) OS=Robinia pseudoacacia OX=35938 PE=2 SV=2 && PF00139:Legume lectin domain	-
101494728	930.024	1392.56	1081.48	284.296	489.668	470.791	1134.69	414.918	1.45066	3.30571e-13	1.81298e-11	LOC101494728	NC_021166.1	13947230	13954330	+	4816	protein_coding	auxilin-like protein 1 && sp|Q9FWS1|AUL1_ARATH Auxilin-like protein 1 OS=Arabidopsis thaliana OX=3702 GN=AUL1 PE=2 SV=2 && -	-
101490740	1353.02	1635.94	1090.64	518.225	671.183	601.684	1359.87	597.03	1.18725	3.88048e-13	2.11201e-11	LOC101490740	NC_021166.1	12121090	12124757	+	2392	protein_coding	splicing factor 3B subunit 2-like && sp|Q13435|SF3B2_HUMAN Splicing factor 3B subunit 2 OS=Homo sapiens OX=9606 GN=SF3B2 PE=1 SV=2 && PF04037:Domain of unknown function (DUF382)|PF04046:PSP	AP2
101514616	400.582	404.411	407.5	161.176	180.46	197.395	404.165	179.677	1.16871	4.27104e-13	2.31283e-11	LOC101514616	NC_021165.1	57901160	57905551	-	2749	protein_coding	uncharacterized LOC101514616%2C transcript variant X1 && - && PF04784:Protein of unknown function, DUF547|PF14389:Leucine-zipper of ternary complex factor MIP1	-
101494841	436.065	599.297	594.31	199.231	236.391	244.896	543.224	226.839	1.25933	5.27117e-13	2.81182e-11	LOC101494841	NC_021160.1	29134386	29139811	-	3890	protein_coding	phytochrome E%2C transcript variant X1 && sp|P55004|PHYE_IPONI Phytochrome E OS=Ipomoea nil OX=35883 GN=PHYE PE=2 SV=1 && PF08446:PAS fold|PF00989:PAS fold|PF02518:Histidine kinase-, DNA gyrase B-, and HSP90-like ATPase|PF00360:Phytochrome region|PF00512:His Kinase A (phospho-acceptor) domain|PF01590:GAF domain	GAF
101512227	803.032	571.848	652.001	275.342	157.243	283.953	675.627	238.846	1.50067	5.47551e-13	2.91357e-11	LOC101512227	NC_021165.1	10276627	10278967	-	1339	protein_coding	thiamine thiazole synthase%2C chloroplastic-like && sp|O23787|THI4_CITSI Thiamine thiazole synthase, chloroplastic OS=Citrus sinensis OX=2711 GN=THI1 PE=2 SV=1 && PF01946:Thi4 family	-
101505712	525.706	462.968	502.737	192.515	210.008	257.563	497.137	220.029	1.17506	5.9539e-13	3.13699e-11	LOC101505712	NC_021160.1	16621758	16625001	+	1587	protein_coding	uncharacterized LOC101505712 && sp|Q754F0|SYM1_ASHGO Protein SYM1 OS=Ashbya gossypii (strain ATCC 10895 / CBS 109.51 / FGSC 9923 / NRRL Y-1056) OX=284811 GN=SYM1 PE=3 SV=1 && PF04117:Mpv17 / PMP22 family	Mpv17_PMP22
101513079	2094.42	2752.19	2706.9	918.925	1336.03	1190.7	2517.84	1148.55	1.13211	6.14772e-13	3.23117e-11	LOC101513079	NC_021160.1	500084	506093	-	2972	protein_coding	potassium channel AKT2/3%2C transcript variant X1 && sp|Q38898|AKT2_ARATH Potassium channel AKT2/3 OS=Arabidopsis thaliana OX=3702 GN=AKT2 PE=1 SV=1 && PF00027:Cyclic nucleotide-binding domain|PF12796:Ankyrin repeats (3 copies)|PF00520:Ion transport protein|PF11834:KHA, dimerisation domain of potassium ion channel	Ion_trans
101501984	387.51	381.537	374.534	154.46	173.072	181.561	381.194	169.698	1.16677	6.70634e-13	3.4821e-11	LOC101501984	NC_021162.1	25456752	25460192	-	3268	lncRNA	uncharacterized LOC101501984%2C transcript variant X2 && - && -	-
101511764	647.095	877.444	577.827	185.8	319.762	252.285	700.788	252.615	1.47106	6.79598e-13	3.52012e-11	LOC101511764	NC_021163.1	29672613	29699310	-	4940	protein_coding	kinesin-like protein KIN-7O%2C transcript variant X1 && sp|F4J2K4|KN7O_ARATH Kinesin-like protein KIN-7O OS=Arabidopsis thaliana OX=3702 GN=KIN7O PE=3 SV=1 && PF00225:Kinesin motor domain	Kinesin
101491238	2016.92	3825.44	3192.24	865.2	1261.11	1218.15	3011.53	1114.82	1.43351	7.48668e-13	3.83161e-11	LOC101491238	NC_021163.1	22077731	22089097	+	7471	protein_coding	protein ROS1-like && sp|Q9SJQ6|ROS1_ARATH DNA glycosylase/AP lyase ROS1 OS=Arabidopsis thaliana OX=3702 GN=ROS1 PE=1 SV=2 && PF15628:RRM in Demeter|PF15629:Permuted single zf-CXXC unit	-
101488439	119.521	76.8564	112.635	17.9084	21.1064	17.945	103.004	18.9866	2.43856	7.56807e-13	3.85486e-11	LOC101488439	NC_021165.1	182232	183463	+	927	protein_coding	uncharacterized protein DDB_G0271670-like && - && -	-
101506182	4749.1	6807.28	5607.94	2516.13	2987.61	2951.42	5721.44	2818.39	1.02145	7.60691e-13	3.85632e-11	LOC101506182	NC_021163.1	4467113	4478460	-	3728	protein_coding	probable UDP-N-acetylglucosamine--peptide N-acetylglucosaminyltransferase SEC%2C transcript variant X1 && sp|Q9M8Y0|SEC_ARATH Probable UDP-N-acetylglucosamine--peptide N-acetylglucosaminyltransferase SEC OS=Arabidopsis thaliana OX=3702 GN=SEC PE=1 SV=1 && PF13844:Glycosyl transferase family 41|PF13414:TPR repeat|PF00515:Tetratricopeptide repeat	TPR_1
101494396	1746.13	2689.06	2586.03	1034.21	1121.8	1056.64	2340.4	1070.89	1.12795	8.3069e-13	4.20125e-11	LOC101494396	NC_021160.1	2387173	2394992	+	6698	protein_coding	callose synthase 11-like%2C transcript variant X1 && sp|Q9S9U0|CALSB_ARATH Callose synthase 11 OS=Arabidopsis thaliana OX=3702 GN=CALS11 PE=2 SV=1 && PF02364:1,3-beta-glucan synthase component|PF14288:1,3-beta-glucan synthase subunit FKS1, domain-1	-
101489668	898.276	1442.89	1417.55	456.664	583.591	499.292	1252.91	513.183	1.28755	8.54404e-13	4.31102e-11	LOC101489668	NC_021160.1	21726983	21731307	+	3445	protein_coding	protein SMAX1-LIKE 4 && sp|Q9SZR3|SMXL4_ARATH Protein SMAX1-LIKE 4 OS=Arabidopsis thaliana OX=3702 GN=SMXL4 PE=1 SV=1 && -	-
101504801	276.393	310.17	444.13	129.836	101.311	123.504	343.564	118.217	1.54	8.60883e-13	4.33351e-11	LOC101504801	NW_004517340.1	13521	21308	+	2547	protein_coding	vacuolar protein sorting-associated protein 35A-like%2C transcript variant X1 && sp|F4I0P8|VP35B_ARATH Vacuolar protein sorting-associated protein 35B OS=Arabidopsis thaliana OX=3702 GN=VPS35B PE=1 SV=1 && PF03635:Vacuolar protein sorting-associated protein 35	-
101511639	661.101	952.47	791.192	335.783	391.523	353.621	801.588	360.309	1.15344	8.75014e-13	4.39433e-11	LOC101511639	NW_004516266.1	444925	454327	+	4226	protein_coding	PH%2C RCC1 and FYVE domains-containing protein 1-like && sp|Q947D2|PRAF1_ARATH PH, RCC1 and FYVE domains-containing protein 1 OS=Arabidopsis thaliana OX=3702 GN=PRAF1 PE=1 SV=1 && PF08381:Transcription factor regulating root and shoot growth via Pin3|PF00415:Regulator of chromosome condensation (RCC1) repeat|PF13713:Transcription factor BRX N-terminal domain|PF16457:Pleckstrin homology domain|PF0…	FYVE
101499536	660.167	873.784	788.445	323.471	387.302	374.733	774.132	361.835	1.09685	8.86198e-13	4.4401e-11	LOC101499536	NC_021161.1	17787085	17792528	+	2398	protein_coding	protein NSP-INTERACTING KINASE 2 && sp|Q8RY65|NIK2_ARATH Protein NSP-INTERACTING KINASE 2 OS=Arabidopsis thaliana OX=3702 GN=NIK2 PE=1 SV=1 && PF00069:Protein kinase domain|PF08263:Leucine rich repeat N-terminal domain|PF13855:Leucine rich repeat	Pkinase
101494657	2099.09	2829.96	2476.14	899.898	1285.38	1219.2	2468.4	1134.83	1.12082	9.3386e-13	4.63558e-11	LOC101494657	NC_021167.1	16001616	16005380	+	1962	protein_coding	glucan endo-1%2C3-beta-glucosidase 13-like && sp|Q9FJU9|E1313_ARATH Glucan endo-1,3-beta-glucosidase 13 OS=Arabidopsis thaliana OX=3702 GN=At5g56590 PE=2 SV=1 && PF00332:Glycosyl hydrolases family 17|PF07983:X8 domain	Glyco_hydro_17
101507378	250.247	155.543	238.09	74.9915	58.0425	51.7237	214.627	61.5859	1.80302	9.85531e-13	4.86084e-11	LOC101507378	NC_021162.1	38759888	38763051	+	1440	protein_coding	light-inducible protein CPRF2 && sp|Q99090|CPRF2_PETCR Light-inducible protein CPRF2 OS=Petroselinum crispum OX=4043 GN=CPRF2 PE=2 SV=2 && PF12498:Basic leucine-zipper C terminal|PF00170:bZIP transcription factor	bZIP_1
101494281	1008.46	1703.65	1532.02	397.343	623.694	572.127	1414.71	531.055	1.41314	9.86041e-13	4.86084e-11	LOC101494281	NC_021164.1	7545898	7559693	-	5687	protein_coding	uncharacterized LOC101494281 && - && PF04182:B-block binding subunit of TFIIIC	B-block_TFIIIC
101499999	244.645	215.015	229.849	83.9457	92.8681	79.1689	229.836	85.3276	1.42924	1.14923e-12	5.61368e-11	LOC101499999	NC_021164.1	15557117	15561961	-	1074	protein_coding	ninja-family protein AFP3-like%2C transcript variant X2 && sp|Q94F39|AFP3_ARATH Ninja-family protein AFP3 OS=Arabidopsis thaliana OX=3702 GN=AFP3 PE=1 SV=1 && PF16135:Tify domain binding domain	-
101513988	494.892	763.074	644.675	164.534	248	277.619	634.214	230.051	1.46195	1.16102e-12	5.65841e-11	LOC101513988	NC_021167.1	4040149	4045086	+	3477	protein_coding	filament-like plant protein 7 && sp|Q9SLN1|FPP7_ARATH Filament-like plant protein 7 OS=Arabidopsis thaliana OX=3702 GN=FPP7 PE=3 SV=2 && PF05911:Filament-like plant protein, long coiled-coil	-
101491171	644.293	982.664	868.113	276.461	399.966	335.676	831.69	337.368	1.30118	1.22267e-12	5.93187e-11	LOC101491171	NC_021160.1	26970470	26979800	-	6129	protein_coding	uncharacterized LOC101491171 && sp|A0A0P0X9Z7|CWZF7_ORYSJ Cysteine-tryptophan domain-containing zinc finger protein 7 OS=Oryza sativa subsp. japonica OX=39947 GN=CWZF7 PE=1 SV=2 && PF07496:CW-type Zinc Finger	zf-CW
101508143	486.488	528.845	465.192	240.644	231.115	241.729	493.508	237.829	1.05326	1.49374e-12	7.16593e-11	LOC101508143	NC_021164.1	28352684	28358667	-	2297	protein_coding	cytosolic endo-beta-N-acetylglucosaminidase 1 && sp|F4JZC2|ENAS1_ARATH Cytosolic endo-beta-N-acetylglucosaminidase 1 OS=Arabidopsis thaliana OX=3702 GN=ENGASE1 PE=1 SV=1 && PF03644:Glycosyl hydrolase family 85	-
101491947	693.783	931.426	800.349	334.663	379.915	415.901	808.519	376.826	1.10098	1.56945e-12	7.51232e-11	LOC101491947	NC_021162.1	25134839	25150083	-	5093	protein_coding	RAB11-binding protein RELCH-like%2C transcript variant X1 && sp|Q148V7|RELCH_MOUSE RAB11-binding protein RELCH OS=Mus musculus OX=10090 GN=Relch PE=1 SV=1 && -	-
101492082	309.074	409.901	291.203	92.8999	145.634	118.226	336.726	118.92	1.50009	1.66157e-12	7.91795e-11	LOC101492082	NW_004517305.1	75656	81149	+	2987	protein_coding	CSC1-like protein At1g69450%2C transcript variant X1 && sp|F4I248|CSCLB_ARATH CSC1-like protein At1g69450 OS=Arabidopsis thaliana OX=3702 GN=At1g69450 PE=2 SV=1 && PF02714:Calcium-dependent channel, 7TM region, putative phosphate|PF14703:Cytosolic domain of 10TM putative phosphate transporter|PF13967:Late exocytosis, associated with Golgi transport	-
101500759	297.869	263.508	283.877	102.973	121.362	118.226	281.751	114.187	1.30199	1.7135e-12	8.12928e-11	NAC38	NC_021164.1	31052637	31055233	+	1208	protein_coding	NAC domain-containing protein && sp|Q9S851|NAC31_ARATH Protein CUP-SHAPED COTYLEDON 3 OS=Arabidopsis thaliana OX=3702 GN=NAC031 PE=1 SV=1 && PF02365:No apical meristem (NAM) protein	NAM
101498314	458.475	551.719	469.77	194.754	252.221	217.451	493.322	221.475	1.15466	2.33157e-12	1.09405e-10	LOC101498314	NC_021165.1	55328662	55333424	+	2587	protein_coding	BEL1-like homeodomain protein 9 && sp|Q9LZM8|BLH9_ARATH BEL1-like homeodomain protein 9 OS=Arabidopsis thaliana OX=3702 GN=BLH9 PE=1 SV=1 && PF05920:Homeobox KN domain|PF07526:Associated with HOX	POX
113785397	105.515	69.5367	86.0788	13.4313	7.38723	17.945	87.0434	12.9212	2.75236	2.38101e-12	1.11481e-10	LOC113785397	NC_021161.1	31534171	31535177	+	636	lncRNA	uncharacterized LOC113785397 && - && -	-
101503259	589.202	910.382	952.361	326.828	355.643	343.065	817.315	341.845	1.25752	2.61761e-12	1.21498e-10	LOC101503259	NC_021161.1	25493458	25499304	+	3851	protein_coding	protein SMAX1-LIKE 6-like && sp|Q9LML2|SMXL6_ARATH Protein SMAX1-LIKE 6 OS=Arabidopsis thaliana OX=3702 GN=SMXL6 PE=1 SV=1 && PF07724:AAA domain (Cdc48 subfamily)	-
101507033	1316.6	2130.94	1774.69	684.997	752.442	863.469	1740.74	766.969	1.18232	2.80036e-12	1.28865e-10	LOC101507033	NC_021161.1	36065290	36074040	+	5409	protein_coding	histidine kinase 2%2C transcript variant X4 && sp|Q9C5U2|AHK2_ARATH Histidine kinase 2 OS=Arabidopsis thaliana OX=3702 GN=AHK2 PE=1 SV=1 && PF00512:His Kinase A (phospho-acceptor) domain|PF03924:CHASE domain|PF02518:Histidine kinase-, DNA gyrase B-, and HSP90-like ATPase|PF00072:Response regulator receiver domain	HATPase_c
101504865	1379.16	2470.38	2017.36	548.445	880.136	784.3	1955.63	737.627	1.40636	2.96093e-12	1.35382e-10	LOC101504865	NC_021160.1	46753613	46771055	+	7418	protein_coding	helicase SEN1%2C transcript variant X1 && sp|Q00416|SEN1_YEAST Helicase SEN1 OS=Saccharomyces cerevisiae (strain ATCC 204508 / S288c) OX=559292 GN=SEN1 PE=1 SV=2 && PF13087:AAA domain|PF13086:AAA domain	-
101488329	355.762	378.792	386.439	190.277	150.911	140.393	373.664	160.527	1.22044	3.07732e-12	1.40106e-10	LOC101488329	NC_021165.1	1235820	1238036	+	1795	protein_coding	protein phosphatase 2C 37 && sp|P49598|P2C37_ARATH Protein phosphatase 2C 37 OS=Arabidopsis thaliana OX=3702 GN=PP2CA PE=1 SV=1 && PF00481:Protein phosphatase 2C	PP2C
101497539	228.771	182.076	189.556	55.9638	78.0936	66.5019	200.135	66.8531	1.57998	3.68955e-12	1.65867e-10	LOC101497539	NC_021165.1	5490387	5493526	+	2386	protein_coding	uncharacterized LOC101497539%2C transcript variant X2 && - && PF14309:Domain of unknown function (DUF4378)|PF12552:Protein of unknown function (DUF3741)	-
101501748	1537.9	2797.02	2375.41	678.281	956.119	979.583	2236.78	871.328	1.3599	4.04164e-12	1.8056e-10	LOC101501748	NC_021161.1	504580	558185	-	7870	protein_coding	protein SWEETIE && sp|F4HRS2|SWTIE_ARATH Protein SWEETIE OS=Arabidopsis thaliana OX=3702 GN=SWEETIE PE=1 SV=2 && -	-
101509076	376.305	571.848	508.231	170.13	211.064	210.062	485.461	197.085	1.29993	4.68021e-12	2.06933e-10	LOC101509076	NC_021163.1	37163294	37172692	-	3831	protein_coding	probable RNA-dependent RNA polymerase 1 && sp|Q9LQV2|RDR1_ARATH RNA-dependent RNA polymerase 1 OS=Arabidopsis thaliana OX=3702 GN=RDR1 PE=2 SV=1 && PF05183:RNA dependent RNA polymerase	-
101493745	959.904	1557.26	1422.13	378.315	579.37	583.739	1313.1	513.808	1.35318	4.74266e-12	2.08833e-10	LOC101493745	NC_021163.1	31585142	31609272	+	4222	protein_coding	uncharacterized LOC101493745%2C transcript variant X1 && sp|P90727|U2AF2_CAEBR Splicing factor U2AF 65 kDa subunit OS=Caenorhabditis briggsae OX=6238 GN=uaf-1 PE=3 SV=2 && -	-
101491333	166.209	316.575	240.837	49.2481	78.0936	74.9466	241.207	67.4294	1.83695	5.18934e-12	2.2664e-10	LOC101491333	NC_021163.1	4881247	4892661	-	3400	protein_coding	myosin-11-like && sp|F4HXP9|MYO9_ARATH Myosin-9 OS=Arabidopsis thaliana OX=3702 GN=XI-C PE=2 SV=1 && PF02736:Myosin N-terminal SH3-like domain|PF00063:Myosin head (motor domain)	Myosin_head
101497208	1424.92	1961.67	1924.87	748.795	942.4	890.914	1770.48	860.703	1.04034	7.20613e-12	3.0844e-10	LOC101497208	NC_021165.1	3435435	3439146	+	2412	protein_coding	pentatricopeptide repeat-containing protein At5g25630-like%2C transcript variant X1 && sp|Q8S9D1|PP395_ARATH Pentatricopeptide repeat-containing protein At5g21222 OS=Arabidopsis thaliana OX=3702 GN=ATC401 PE=2 SV=1 && PF13041:PPR repeat family	-
101502625	417.39	470.288	407.5	152.221	173.072	225.895	431.726	183.73	1.23144	7.40892e-12	3.16488e-10	LOC101502625	NC_021162.1	28559228	28562508	-	1795	protein_coding	F-box protein At2g26850-like && sp|Q6NLB1|FB118_ARATH F-box protein At2g26850 OS=Arabidopsis thaliana OX=3702 GN=At2g26850 PE=2 SV=1 && PF00646:F-box domain	F-box
101502455	102.713	118.944	92.4889	29.1012	12.6638	22.1673	104.716	21.3108	2.30199	7.44272e-12	3.1667e-10	LOC101502455	NC_021163.1	44494744	44496305	+	1562	protein_coding	uncharacterized LOC101502455 && - && -	-
101512775	4064.65	7809.16	6573.12	1888.22	2737.5	2588.3	6148.98	2404.67	1.35443	7.57041e-12	3.2083e-10	LOC101512775	NC_021166.1	9895416	9907336	-	7184	protein_coding	uncharacterized LOC101512775%2C transcript variant X2 && - && PF05641:Agenet domain	Agenet
101504120	590.135	1159.25	848.883	252.956	307.098	375.788	866.09	311.948	1.47278	9.43442e-12	3.92838e-10	LOC101504120	NC_021166.1	39178913	39237208	+	9456	protein_coding	BEACH domain-containing protein C2-like%2C transcript variant X1 && sp|F4IG73|BCHC2_ARATH BEACH domain-containing protein C2 OS=Arabidopsis thaliana OX=3702 GN=BCHC2 PE=1 SV=1 && PF14844:PH domain associated with Beige/BEACH|PF02138:Beige/BEACH domain|PF15787:Domain of unknown function (DUF4704)	Beach
101500858	563.056	688.048	645.591	219.378	319.762	309.287	632.232	282.809	1.15961	1.009e-11	4.17704e-10	LOC101500858	NC_021164.1	12604749	12618483	-	2692	pseudogene	- && sp|A0A072VMJ3|CN15C_MEDTR Protein CNGC15c OS=Medicago truncatula OX=3880 GN=CNGC15C PE=1 SV=1 && PF00763:Tetrahydrofolate dehydrogenase/cyclohydrolase, catalytic domain	-
101491033	2762.99	4695.56	3762.74	1195.39	1788.77	1691.05	3740.43	1558.4	1.26298	1.06181e-11	4.37875e-10	LOC101491033	NC_021163.1	18622256	18645036	+	6284	protein_coding	callose synthase 3 && sp|Q9LXT9|CALS3_ARATH Callose synthase 3 OS=Arabidopsis thaliana OX=3702 GN=CALS3 PE=3 SV=3 && PF04652:Vta1 like|PF02364:1,3-beta-glucan synthase component|PF14288:1,3-beta-glucan synthase subunit FKS1, domain-1	DUF605
101498025	183.95	182.991	223.438	71.6336	73.8723	65.4463	196.793	70.3174	1.48502	1.09339e-11	4.49172e-10	LOC101498025	NC_021162.1	22836602	22838824	-	1290	protein_coding	transcription factor MYB41-like && sp|Q9M2D9|MYB17_ARATH Transcription factor MYB17 OS=Arabidopsis thaliana OX=3702 GN=MYB17 PE=1 SV=1 && PF00249:Myb-like DNA-binding domain	Myb_DNA-binding
101496946	429.529	574.593	497.242	179.084	220.562	250.174	500.455	216.607	1.20728	1.10089e-11	4.51387e-10	LOC101496946	NW_004516062.1	41535	45033	+	3321	protein_coding	leucine-rich repeat receptor-like protein kinase TDR%2C transcript variant X1 && sp|Q9FII5|TDR_ARATH Leucine-rich repeat receptor-like protein kinase TDR OS=Arabidopsis thaliana OX=3702 GN=TDR PE=1 SV=1 && PF00069:Protein kinase domain|PF08263:Leucine rich repeat N-terminal domain	Pkinase
101502088	2085.08	3355.15	2553.06	775.658	1294.88	1163.26	2664.43	1077.93	1.3053	1.12225e-11	4.59268e-10	LOC101502088	NC_021161.1	32563300	32582553	+	4718	protein_coding	structural maintenance of chromosomes protein 3%2C transcript variant X1 && sp|Q56YN8|SMC3_ARATH Structural maintenance of chromosomes protein 3 OS=Arabidopsis thaliana OX=3702 GN=SMC3 PE=2 SV=1 && PF02463:RecF/RecN/SMC N terminal domain|PF06470:SMC proteins Flexible Hinge Domain	SMC_N
101512283	291.333	320.235	380.029	114.166	124.528	158.338	330.532	132.344	1.31957	1.15711e-11	4.71731e-10	LOC101512283	NW_004515817.1	268488	271061	+	1611	protein_coding	13-hydroxylupanine O-tigloyltransferase-like%2C transcript variant X1 && sp|V9P9L8|ATRGB_MALDO Alcohol acyl transferase 1 allele RGb OS=Malus domestica OX=3750 GN=AAT1RGB PE=3 SV=1 && PF02458:Transferase family	-
101501801	281.995	592.892	413.911	132.075	141.413	155.171	429.599	142.886	1.58794	1.29533e-11	5.22127e-10	LOC101501801	NW_004517046.1	197910	202603	+	3510	protein_coding	protein SUPPRESSOR OF PHYA-105 1%2C transcript variant X2 && sp|Q9SYX2|SPA1_ARATH Protein SUPPRESSOR OF PHYA-105 1 OS=Arabidopsis thaliana OX=3702 GN=SPA1 PE=1 SV=1 && PF00069:Protein kinase domain	Pkinase
101498782	116.72	122.604	145.601	20.147	37.9915	38.0011	128.308	32.0465	1.99688	1.38057e-11	5.5371e-10	LOC101498782	NC_021160.1	16417452	16432059	-	2583	protein_coding	cyclic nucleotide-gated ion channel 4%2C transcript variant X1 && sp|Q94AS9|CNGC4_ARATH Cyclic nucleotide-gated ion channel 4 OS=Arabidopsis thaliana OX=3702 GN=CNGC4 PE=2 SV=2 && PF00027:Cyclic nucleotide-binding domain	cNMP_binding
101490698	2820.88	3617.74	3789.3	1376.71	1943.9	1679.44	3409.31	1666.68	1.03234	1.45442e-11	5.78639e-10	LOC101490698	NW_004516210.1	370603	374547	+	2729	protein_coding	protein IQ-DOMAIN 1-like%2C transcript variant X2 && sp|F4JHN2|IQD17_ARATH Protein IQ-DOMAIN 17 OS=Arabidopsis thaliana OX=3702 GN=IQD17 PE=1 SV=1 && PF13178:Protein of unknown function (DUF4005)	-
101498050	506.097	529.76	494.495	249.598	278.604	233.284	510.117	253.829	1.00686	1.46818e-11	5.8303e-10	LOC101498050	NC_021163.1	9713428	9716342	+	2037	protein_coding	trihelix transcription factor ASR3-like%2C transcript variant X1 && - && PF13837:Myb/SANT-like DNA-binding domain	-
101490863	935.626	1396.22	1361.69	418.609	631.081	528.848	1231.18	526.179	1.226	1.52539e-11	6.04629e-10	LOC101490863	NC_021161.1	2545709	2553015	+	2204	protein_coding	alpha-dioxygenase 1 && sp|Q9SGH6|DOX1_ARATH Alpha-dioxygenase 1 OS=Arabidopsis thaliana OX=3702 GN=DOX1 PE=1 SV=1 && PF03098:Animal haem peroxidase	An_peroxidase
101508928	446.337	582.828	518.304	186.919	271.217	166.783	515.823	208.306	1.30773	1.56628e-11	6.17413e-10	LOC101508928	NC_021166.1	42613108	42616927	+	1511	protein_coding	protein LNK3 && sp|Q9LHH5|LNK3_ARATH Protein LNK3 OS=Arabidopsis thaliana OX=3702 GN=LNK3 PE=1 SV=1 && -	-
101495675	358.563	406.241	312.264	81.7071	163.574	131.948	359.023	125.743	1.51143	1.64482e-11	6.44662e-10	LOC101495675	NC_021164.1	38508812	38512615	-	1908	protein_coding	uncharacterized LOC101495675%2C transcript variant X1 && sp|Q6K5K2|Y2982_ORYSJ B3 domain-containing protein Os02g0598200 OS=Oryza sativa subsp. japonica OX=39947 GN=Os02g0598200 PE=2 SV=1 && PF02362:B3 DNA binding domain	B3
101500411	911.348	1272.71	1233.49	494.72	599.421	559.46	1139.18	551.2	1.04712	1.64743e-11	6.44662e-10	LOC101500411	NC_021162.1	23728826	23734343	-	3293	protein_coding	uncharacterized LOC101500411%2C transcript variant X1 && sp|F4KBP5|CHR4_ARATH Protein CHROMATIN REMODELING 4 OS=Arabidopsis thaliana OX=3702 GN=CHR4 PE=2 SV=1 && -	-
101498700	552.785	752.095	574.164	228.332	311.319	290.286	626.348	276.646	1.17818	1.65595e-11	6.46816e-10	LOC101498700	NC_021162.1	25225856	25241613	+	4388	protein_coding	DNA ligase 6 && sp|F4HPZ9|LIG6_ARATH DNA ligase 6 OS=Arabidopsis thaliana OX=3702 GN=LIG6 PE=2 SV=1 && PF01068:ATP dependent DNA ligase domain|PF04675:DNA ligase N terminus|PF07522:DNA repair metallo-beta-lactamase|PF04679:ATP dependent DNA ligase C terminal region	DNA_ligase_A_M
101507386	84.972	109.795	111.719	25.7433	25.3277	12.667	102.162	21.246	2.26876	1.79441e-11	6.92073e-10	LOC101507386	NC_021163.1	4501953	4504945	-	1372	protein_coding	GDSL esterase/lipase At5g33370-like && sp|Q8LB81|GDL79_ARATH GDSL esterase/lipase At5g33370 OS=Arabidopsis thaliana OX=3702 GN=At5g33370 PE=2 SV=1 && PF00657:GDSL-like Lipase/Acylhydrolase	Lipase_GDSL
101502722	264.254	429.115	478.012	91.7806	166.74	109.781	390.46	122.767	1.6681	1.97278e-11	7.56783e-10	LOC101502722	NC_021167.1	11125729	11128668	-	2940	protein_coding	protein PLASTID MOVEMENT IMPAIRED 1-like && sp|Q9C8E6|PMI1_ARATH Protein PLASTID MOVEMENT IMPAIRED 1 OS=Arabidopsis thaliana OX=3702 GN=PMI1 PE=1 SV=1 && PF10358:N-terminal C2 in EEIG1 and EHBP1 proteins	-
101506720	462.21	686.218	614.456	214.901	297.6	228.006	587.628	246.836	1.25088	1.985e-11	7.60113e-10	LOC101506720	NC_021162.1	33078250	33097492	-	5734	protein_coding	CHD3-type chromatin-remodeling factor PICKLE-like%2C transcript variant X3 && sp|Q9M658|MOM1_ARATH Helicase protein MOM1 OS=Arabidopsis thaliana OX=3702 GN=MOM1 PE=1 SV=1 && PF00385:Chromo (CHRromatin Organisation MOdifier) domain|PF00176:SNF2 family N-terminal domain	Chromo
101491991	965.506	1536.21	1365.36	460.022	663.796	537.293	1289.02	553.704	1.21879	2.04115e-11	7.77449e-10	LOC101491991	NC_021164.1	28827092	28836869	-	4278	protein_coding	uncharacterized LOC101491991%2C transcript variant X1 && sp|Q4QY64|ATAD5_MOUSE ATPase family AAA domain-containing protein 5 OS=Mus musculus OX=10090 GN=Atad5 PE=1 SV=1 && -	-
101513233	1589.26	2443.85	1991.72	509.27	998.332	805.412	2008.27	771.005	1.38074	2.12694e-11	8.05833e-10	LOC101513233	NC_021161.1	35547146	35554701	+	3194	protein_coding	golgin subfamily A member 6-like protein 22 && - && PF08766:DEK C terminal domain	-
101511562	1879.66	2772.32	2379.99	868.558	1275.88	1089.36	2343.99	1077.93	1.12046	2.25391e-11	8.43504e-10	LOC101511562	NC_021164.1	36618697	36630914	-	4002	protein_coding	kinesin-like protein KIN-4A && sp|A0A068FIK2|KN4A_GOSHI Kinesin-like protein KIN-4A OS=Gossypium hirsutum OX=3635 GN=KIN4A PE=2 SV=1 && PF00225:Kinesin motor domain	Kinesin
101496570	195.156	238.804	187.725	52.606	85.4808	71.7798	207.228	69.9555	1.56438	2.29138e-11	8.54545e-10	LOC101496570	NC_021160.1	9440702	9445817	-	2213	protein_coding	protein ANTI-SILENCING 1%2C transcript variant X1 && sp|Q9LYE3|ASI1_ARATH Protein ANTI-SILENCING 1 OS=Arabidopsis thaliana OX=3702 GN=ASI1 PE=4 SV=2 && PF01426:BAH domain	BAH
101498790	111.117	113.455	162.084	27.9819	40.1021	30.612	128.885	32.8987	1.96833	2.29761e-11	8.5538e-10	LOC101498790	NC_021166.1	8960384	8962417	-	1910	protein_coding	AAA-ATPase ASD%2C mitochondrial-like && sp|Q9FLD5|ASD_ARATH AAA-ATPase ASD, mitochondrial OS=Arabidopsis thaliana OX=3702 GN=AATP1 PE=1 SV=1 && PF14363:Domain associated at C-terminal with AAA|PF00004:ATPase family associated with various cellular activities (AAA)	AAA
101497076	435.131	442.839	473.433	238.406	191.013	221.673	450.468	217.03	1.05428	2.4207e-11	8.98087e-10	LOC101497076	NC_021163.1	44831717	44834054	-	1212	protein_coding	uncharacterized LOC101497076 && - && -	-
101489328	873.064	1202.25	1119.94	361.526	522.383	540.46	1065.09	474.79	1.165	2.56341e-11	9.44499e-10	LOC101489328	NC_021165.1	27052211	27055649	+	2344	protein_coding	ankyrin repeat-containing protein At5g02620-like%2C transcript variant X1 && sp|Q6AWW5|Y5262_ARATH Ankyrin repeat-containing protein At5g02620 OS=Arabidopsis thaliana OX=3702 GN=At5g02620 PE=1 SV=1 && PF12796:Ankyrin repeats (3 copies)|PF13962:Domain of unknown function	-
101492317	1014.06	1455.7	1271.95	464.499	635.302	630.185	1247.24	576.662	1.11251	2.64561e-11	9.69403e-10	LOC101492317	NC_021163.1	35325043	35349488	-	4416	protein_coding	myosin-1-like && sp|F4I507|MYO3_ARATH Myosin-3 OS=Arabidopsis thaliana OX=3702 GN=VIII-A PE=2 SV=1 && PF00063:Myosin head (motor domain)	Myosin_head
101497401	447.27	720.071	671.231	155.579	262.774	256.507	612.858	224.954	1.44487	2.71421e-11	9.88433e-10	LOC101497401	NW_004517326.1	119854	130230	+	4577	protein_coding	uncharacterized LOC101497401 && - && -	-
101509304	3230.8	4834.63	4328.66	1399.09	2237.28	1856.78	4131.37	1831.05	1.17379	2.81353e-11	1.01743e-09	ARF11	NC_021163.1	48380933	48386514	-	3247	protein_coding	auxin response factor 5 && sp|P93024|ARFE_ARATH Auxin response factor 5 OS=Arabidopsis thaliana OX=3702 GN=ARF5 PE=1 SV=3 && PF02309:AUX/IAA family|PF02362:B3 DNA binding domain|PF06507:Auxin response factor	Auxin_resp
101505146	193.288	171.097	175.82	70.5144	64.3745	41.1678	180.068	58.6856	1.61948	3.05931e-11	1.09522e-09	LOC101505146	NC_021165.1	11310979	11315892	-	2385	protein_coding	pentatricopeptide repeat-containing protein At3g22470%2C mitochondrial-like%2C transcript variant X2 && sp|P14749|AGAL_CYATE Alpha-galactosidase OS=Cyamopsis tetragonoloba OX=3832 PE=1 SV=1 && PF12854:PPR repeat|PF13041:PPR repeat family	-
101489288	933.759	984.494	781.119	307.801	475.949	441.235	899.79	408.328	1.139	3.10282e-11	1.10895e-09	LOC101489288	NC_021163.1	5261698	5265676	-	2554	protein_coding	kinesin-like protein KIN-14U%2C transcript variant X1 && sp|Q8W0Y9|KN14U_ARATH Kinesin-like protein KIN-14U OS=Arabidopsis thaliana OX=3702 GN=KIN14U PE=2 SV=1 && PF00225:Kinesin motor domain	Kinesin
101495883	752.609	831.696	818.664	318.994	455.898	408.512	800.99	394.468	1.02109	3.29765e-11	1.16884e-09	LOC101495883	NC_021163.1	45550668	45555094	-	2222	protein_coding	AP2-like ethylene-responsive transcription factor ANT && sp|Q38914|ANT_ARATH AP2-like ethylene-responsive transcription factor ANT OS=Arabidopsis thaliana OX=3702 GN=ANT PE=1 SV=2 && PF00847:AP2 domain	AP2
101506949	505.163	621.256	608.961	203.708	317.651	235.396	578.46	252.252	1.1965	3.35464e-11	1.18708e-09	LOC101506949	NC_021163.1	6220493	6224737	-	2450	protein_coding	uncharacterized LOC101506949 && - && PF13415:Galactose oxidase, central domain|PF01344:Kelch motif|PF13418:Galactose oxidase, central domain	Kelch_1
101496417	277.326	422.71	380.944	0	10.5532	9.50027	360.327	6.68449	5.74505	3.54177e-11	1.24843e-09	LOC101496417	NC_021163.1	8672200	8687599	-	6103	protein_coding	uncharacterized LOC101496417%2C transcript variant X5 && - && PF13968:Domain of unknown function (DUF4220)|PF04578:Protein of unknown function, DUF594	-
101490332	558.388	646.875	546.692	250.718	295.489	315.62	583.985	287.276	1.0228	3.54548e-11	1.24843e-09	LOC101490332	NC_021160.1	36399638	36409018	+	2154	protein_coding	NEDD8 ultimate buster 1 && - && -	-
101495220	1549.11	1164.74	1350.7	589.858	656.408	783.245	1354.85	676.504	1.00156	3.55968e-11	1.25137e-09	LOC101495220	NC_021166.1	20645101	20649864	-	1272	protein_coding	putative CCA tRNA nucleotidyltransferase 2 && sp|Q9Y7U9|CCA2_SCHPO tRNA nucleotidyltransferase cca2 OS=Schizosaccharomyces pombe (strain 972 / ATCC 24843) OX=284812 GN=cca2 PE=1 SV=1 && PF01743:Poly A polymerase head domain	SRF-TF
101490135	665.77	1146.44	954.192	338.021	389.413	439.124	922.134	388.853	1.24547	3.64129e-11	1.27645e-09	LOC101490135	NC_021167.1	15868500	15877180	-	5090	protein_coding	serine/threonine-protein kinase VPS15 && sp|Q9M0E5|VPS15_ARATH Serine/threonine-protein kinase VPS15 OS=Arabidopsis thaliana OX=3702 GN=VPS15 PE=1 SV=1 && PF00400:WD domain, G-beta repeat|PF00069:Protein kinase domain	Pkinase
101514515	131.66	189.396	118.129	40.2939	46.434	32.7232	146.395	39.817	1.87868	3.792e-11	1.32436e-09	LOC101514515	NC_021166.1	13749552	13759343	+	3522	protein_coding	vacuolar sorting protein 39-like%2C transcript variant X1 && sp|Q8L5Y0|VPS39_ARATH Vacuolar sorting protein 39 OS=Arabidopsis thaliana OX=3702 GN=VPS39 PE=1 SV=1 && PF00780:CNH domain|PF10367:Vacuolar sorting protein 39 domain 2|PF00637:Region in Clathrin and VPS|PF10366:Vacuolar sorting protein 39 domain 1	CNH
101498080	945.897	1759.46	1316.82	401.82	614.196	557.349	1340.73	524.455	1.35375	4.23193e-11	1.4637e-09	LOC101498080	NC_021164.1	39540311	39625545	+	10153	protein_coding	serine/threonine-protein kinase ATM%2C transcript variant X1 && sp|Q9M3G7|ATM_ARATH Serine/threonine-protein kinase ATM OS=Arabidopsis thaliana OX=3702 GN=ATM PE=1 SV=1 && PF00454:Phosphatidylinositol 3- and 4-kinase|PF02260:FATC domain	PI3_PI4_kinase
101505698	120.455	225.079	184.978	25.7433	60.1532	42.2234	176.837	42.7066	2.0466	4.3597e-11	1.50547e-09	LOC101505698	NC_021165.1	44032661	44042685	+	6514	protein_coding	myosin-10%2C transcript variant X2 && - && PF07899:Frigida-like protein	-
101508075	533.176	796.928	691.377	270.865	332.425	315.62	673.827	306.303	1.13704	4.49768e-11	1.55062e-09	LOC101508075	NC_021166.1	4551424	4560229	-	3422	protein_coding	calmodulin-binding transcription activator 5%2C transcript variant X1 && sp|O23463|CMTA5_ARATH Calmodulin-binding transcription activator 5 OS=Arabidopsis thaliana OX=3702 GN=CAMTA5 PE=2 SV=2 && PF12796:Ankyrin repeats (3 copies)|PF03859:CG-1 domain	CG-1
101491842	569.593	744.775	749.068	276.461	337.702	359.955	687.812	324.706	1.08232	4.7595e-11	1.633e-09	LOC101491842	NW_004515920.1	86525	92381	-	4563	protein_coding	TMV resistance protein N-like && sp|Q40392|TMVRN_NICGU TMV resistance protein N OS=Nicotiana glutinosa OX=35889 GN=N PE=1 SV=1 && PF01582:TIR domain|PF00931:NB-ARC domain	TIR
101497614	96.1771	95.1555	98.899	0	1.05532	0	96.7439	0.351773	7.9709	5.00789e-11	1.71548e-09	LOC101497614	NW_004517470.1	109444	110702	+	944	lncRNA	uncharacterized LOC101497614 && - && -	-
101494530	1466	2199.56	1976.15	687.235	1052.15	742.077	1880.57	827.155	1.18472	5.13683e-11	1.75405e-09	LOC101494530	NC_021161.1	2066903	2070584	+	3374	protein_coding	uncharacterized LOC101494530 && - && PF00855:PWWP domain	PWWP
101492659	197.023	271.742	286.624	94.0192	98.1447	97.1139	251.796	96.4259	1.38481	5.6941e-11	1.92898e-09	LOC101492659	NC_021164.1	32893374	32895984	-	2322	protein_coding	protein DETOXIFICATION 48-like && sp|Q9SLV0|DTX48_ARATH Protein DETOXIFICATION 48 OS=Arabidopsis thaliana OX=3702 GN=DTX48 PE=2 SV=1 && PF01554:MatE	MatE
101490225	619.082	565.443	621.782	238.406	346.145	277.619	602.102	287.39	1.06608	5.77885e-11	1.94845e-09	LOC101490225	NC_021161.1	27268356	27270414	+	2059	protein_coding	protein GRAVITROPIC IN THE LIGHT 1 && sp|F4KGE8|GIL1_ARATH Protein GRAVITROPIC IN THE LIGHT 1 OS=Arabidopsis thaliana OX=3702 GN=GIL1 PE=1 SV=1 && PF04859:Plant protein of unknown function (DUF641)	-
101510527	2156.98	3313.97	2958.73	1259.19	1435.23	1480.99	2809.9	1391.8	1.01349	6.67512e-11	2.23309e-09	LOC101510527	NC_021160.1	42455820	42463786	-	4489	protein_coding	uncharacterized LOC101510527%2C transcript variant X1 && sp|Q9C9U5|SIS8_ARATH Probable serine/threonine-protein kinase SIS8 OS=Arabidopsis thaliana OX=3702 GN=SIS8 PE=1 SV=1 && PF07714:Protein tyrosine and serine/threonine kinase|PF00564:PB1 domain	Pkinase_Tyr
101500254	115.786	136.329	160.253	24.6241	26.383	51.7237	137.456	34.2436	2.00216	7.30278e-11	2.42416e-09	LOC101500254	NC_021165.1	39361113	39364701	-	1775	protein_coding	cytochrome P450 83B1-like && sp|O65782|C83B1_ARATH Cytochrome P450 83B1 OS=Arabidopsis thaliana OX=3702 GN=CYP83B1 PE=1 SV=1 && PF00067:Cytochrome P450	p450
101514207	1081.29	1677.12	1674.87	578.666	736.613	709.354	1477.76	674.877	1.1305	7.59646e-11	2.51387e-09	LOC101514207	NC_021166.1	46871284	46894950	+	4077	protein_coding	PH%2C RCC1 and FYVE domains-containing protein 1-like && sp|Q947D2|PRAF1_ARATH PH, RCC1 and FYVE domains-containing protein 1 OS=Arabidopsis thaliana OX=3702 GN=PRAF1 PE=1 SV=1 && PF08381:Transcription factor regulating root and shoot growth via Pin3|PF16457:Pleckstrin homology domain|PF13713:Transcription factor BRX N-terminal domain|PF01363:FYVE zinc finger|PF00415:Regulator of chromosome conde…	FYVE
101501795	373.503	455.649	522.883	224.974	201.566	168.894	450.678	198.478	1.18407	7.77346e-11	2.56848e-09	LOC101501795	NC_021163.1	8163753	8166512	+	2071	protein_coding	gibberellin receptor GID1B-like && sp|Q9LYC1|GID1B_ARATH Gibberellin receptor GID1B OS=Arabidopsis thaliana OX=3702 GN=GID1B PE=1 SV=1 && PF07859:alpha/beta hydrolase fold	Abhydrolase_3
101504500	199.824	344.939	200.545	58.2023	91.8128	79.1689	248.436	76.3947	1.69975	7.89702e-11	2.60529e-09	LOC101504500	NC_021164.1	10815882	10828240	+	6122	protein_coding	uncharacterized LOC101504500 && sp|Q9T048|DRL27_ARATH Disease resistance protein At4g27190 OS=Arabidopsis thaliana OX=3702 GN=At4g27190 PE=2 SV=1 && PF00931:NB-ARC domain	NB-ARC
101501119	2129.9	3647.93	3181.25	996.155	1507	1335.32	2986.36	1279.49	1.22265	8.56619e-11	2.80877e-09	LOC101501119	NC_021160.1	47995209	48004659	-	4754	protein_coding	increased DNA methylation 1%2C transcript variant X2 && sp|F4IXE7|IDM1_ARATH Increased DNA methylation 1 OS=Arabidopsis thaliana OX=3702 GN=IDM1 PE=1 SV=1 && PF00628:PHD-finger|PF16135:Tify domain binding domain	PHD
101492192	296.001	260.763	336.989	109.689	127.694	140.393	297.918	125.925	1.24128	8.87037e-11	2.89964e-09	LOC101492192	NC_021163.1	10748410	10752110	-	1951	protein_coding	calcium-dependent protein kinase 4-like && sp|Q38869|CDPK4_ARATH Calcium-dependent protein kinase 4 OS=Arabidopsis thaliana OX=3702 GN=CPK4 PE=1 SV=1 && PF13499:EF-hand domain pair|PF00069:Protein kinase domain	Pkinase
101506222	3915.25	6197	5506.29	2245.27	2775.49	2607.3	5206.18	2542.68	1.03382	8.95072e-11	2.91258e-09	LOC101506222	NC_021165.1	31649632	31656394	-	3953	protein_coding	transcription factor LHW-like && sp|Q9XIN0|LHW_ARATH Transcription factor LHW OS=Arabidopsis thaliana OX=3702 GN=LHW PE=1 SV=1 && PF14215:bHLH-MYC and R2R3-MYB transcription factors N-terminal	-
101509219	1899.26	3691.85	2730.71	871.916	1272.71	1212.87	2773.94	1119.17	1.30935	9.075e-11	2.94409e-09	LOC101509219	NC_021165.1	57745079	57764622	+	12266	protein_coding	serine/threonine-protein kinase SMG1-like && sp|Q8BKX6|SMG1_MOUSE Serine/threonine-protein kinase SMG1 OS=Mus musculus OX=10090 GN=Smg1 PE=1 SV=3 && PF00454:Phosphatidylinositol 3- and 4-kinase|PF02260:FATC domain|PF15785:Serine/threonine-protein kinase smg-1	PI3_PI4_kinase
101512789	190.487	223.25	181.315	48.1289	75.983	80.2245	198.35	68.1121	1.5393	9.47159e-11	3.06348e-09	LOC101512789	NC_021167.1	1569100	1576076	+	3459	protein_coding	ribosome biogenesis ATPase RIX7-like%2C transcript variant X1 && sp|Q6NW58|SPAST_DANRE Spastin OS=Danio rerio OX=7955 GN=spast PE=2 SV=2 && PF00004:ATPase family associated with various cellular activities (AAA)|PF17862:AAA+ lid domain	AAA
101510217	2146.71	3402.73	3162.02	1156.21	1552.37	1359.59	2903.82	1356.06	1.09841	9.55364e-11	3.08537e-09	LOC101510217	NC_021167.1	10432247	10441886	-	5335	protein_coding	DNA (cytosine-5)-methyltransferase 1-like && sp|P34881|DNMT1_ARATH DNA (cytosine-5)-methyltransferase 1 OS=Arabidopsis thaliana OX=3702 GN=DMT1 PE=1 SV=1 && PF00145:C-5 cytosine-specific DNA methylase|PF12047:Cytosine specific DNA methyltransferase replication foci domain|PF01426:BAH domain	DNA_methylase
105851861	1600.46	2247.13	2211.49	831.622	1111.25	1032.36	2019.7	991.745	1.02588	9.63722e-11	3.10768e-09	LOC105851861	NC_021160.1	7255147	7257144	+	1446	protein_coding	peroxidase 15 && sp|Q9LEH3|PER15_IPOBA Peroxidase 15 OS=Ipomoea batatas OX=4120 GN=pod PE=1 SV=1 && PF00141:Peroxidase	-
101495261	1843.24	3159.35	2648.3	1109.2	1184.07	1280.43	2550.29	1191.23	1.09817	1.00142e-10	3.20993e-09	LOC101495261	NC_021160.1	2400533	2406483	-	4166	protein_coding	probable ubiquitin-conjugating enzyme E2 24%2C transcript variant X2 && sp|Q8VY10|UBC24_ARATH Probable ubiquitin-conjugating enzyme E2 24 OS=Arabidopsis thaliana OX=3702 GN=UBC24 PE=1 SV=1 && PF00179:Ubiquitin-conjugating enzyme	UQ_con
101491319	2320.39	4191.42	3899.18	1241.28	1710.67	1493.65	3470.33	1481.87	1.22756	1.00895e-10	3.22923e-09	LOC101491319	NC_021162.1	24241889	24252980	-	4893	protein_coding	sister chromatid cohesion 1 protein 4%2C transcript variant X1 && sp|Q8W1Y0|SSC14_ARATH Sister chromatid cohesion 1 protein 4 OS=Arabidopsis thaliana OX=3702 GN=SYN4 PE=2 SV=1 && PF04825:N terminus of Rad21 / Rec8 like protein|PF04824:Conserved region of Rad21 / Rec8 like protein	Rad21_Rec8_N
101488283	881.468	1272.71	1140.09	463.38	574.094	568.961	1098.09	535.478	1.03578	1.02659e-10	3.2808e-09	LOC101488283	NW_004516234.1	50327	56487	-	3328	protein_coding	DNA-binding protein SMUBP-2 && sp|Q60560|SMBP2_MESAU DNA-binding protein SMUBP-2 OS=Mesocricetus auratus OX=10036 GN=IGHMBP2 PE=1 SV=1 && PF13086:AAA domain|PF13087:AAA domain	-
101507687	235.307	223.25	258.236	79.4686	92.8681	112.948	238.931	95.0948	1.32764	1.02873e-10	3.28274e-09	LOC101507687	NW_004516158.1	278998	283673	-	2114	protein_coding	pectinesterase 2-like && sp|O04887|PME2_CITSI Pectinesterase 2 OS=Citrus sinensis OX=2711 GN=PECS-2.1 PE=2 SV=1 && PF04043:Plant invertase/pectin methylesterase inhibitor|PF01095:Pectinesterase	-
101494473	433.264	489.502	561.343	218.259	242.723	256.507	494.703	239.163	1.04814	1.08633e-10	3.45628e-09	UGT93A5	NC_021163.1	33051984	33053652	-	1669	protein_coding	zeatin O-glucosyltransferase && sp|Q9ZSK5|ZOG_PHALU Zeatin O-glucosyltransferase OS=Phaseolus lunatus OX=3884 GN=ZOG1 PE=2 SV=1 && PF00201:UDP-glucoronosyl and UDP-glucosyl transferase	UDPGT
101499541	2809.68	5056.97	3797.54	1308.43	1835.2	1863.11	3888.06	1668.91	1.22001	1.24049e-10	3.90619e-09	LOC101499541	NC_021167.1	341158	376964	-	8421	protein_coding	serine/threonine-protein kinase TOR%2C transcript variant X1 && sp|Q9FR53|TOR_ARATH Serine/threonine-protein kinase TOR OS=Arabidopsis thaliana OX=3702 GN=TOR PE=1 SV=1 && PF11865:Domain of unknown function (DUF3385)|PF00454:Phosphatidylinositol 3- and 4-kinase|PF02259:FAT domain|PF02260:FATC domain|PF08771:FKBP12-rapamycin binding domain	PI3_PI4_kinase
101491545	209.162	268.082	347.978	97.377	106.587	106.614	275.074	103.526	1.40961	1.52586e-10	4.71478e-09	LOC101491545	NC_021163.1	4138594	4141830	+	2267	protein_coding	metal-nicotianamine transporter YSL1-like && sp|Q6R3L0|YSL1_ARATH Metal-nicotianamine transporter YSL1 OS=Arabidopsis thaliana OX=3702 GN=YSL1 PE=2 SV=2 && PF03169:OPT oligopeptide transporter protein	OPT
101505347	477.151	686.218	520.135	174.607	276.494	252.285	561.168	234.462	1.25804	1.56738e-10	4.82222e-09	LOC101505347	NC_021163.1	41930936	41944052	-	4924	protein_coding	pleiotropic drug resistance protein 1-like%2C transcript variant X1 && sp|H6WS93|PDR1_PETAX Pleiotropic drug resistance protein 1 OS=Petunia axillaris OX=33119 GN=PDR1 PE=2 SV=1 && PF01061:ABC-2 type transporter|PF08370:Plant PDR ABC transporter associated|PF00005:ABC transporter|PF19055:ABC-2 type transporter|PF14510:ABC-transporter N-terminal	ABC2_membrane
101514841	215.698	253.443	208.787	64.918	87.5915	102.392	225.976	84.9671	1.40911	1.58022e-10	4.85475e-09	LOC101514841	NC_021166.1	20119793	20126350	+	1693	protein_coding	probable transcription factor KAN2 && sp|Q9C616|KAN2_ARATH Probable transcription factor KAN2 OS=Arabidopsis thaliana OX=3702 GN=KAN2 PE=2 SV=1 && -	-
101490896	515.435	753.01	627.276	199.231	328.204	271.286	631.907	266.24	1.24608	1.83957e-10	5.5875e-09	LOC101490896	NW_004515920.1	58110	66537	-	7430	protein_coding	TMV resistance protein N-like%2C transcript variant X5 && sp|A0A290U7C4|ROQ1_NICBE Disease resistance protein Roq1 OS=Nicotiana benthamiana OX=4100 GN=ROQ1 PE=1 SV=1 && PF07727:Reverse transcriptase (RNA-dependent DNA polymerase)|PF00931:NB-ARC domain	NB-ARC
101502019	315.61	362.323	349.809	142.148	182.57	144.615	342.581	156.444	1.13017	1.89149e-10	5.71668e-09	LOC101502019	NC_021163.1	44127598	44131350	+	2743	protein_coding	ubiquitin carboxyl-terminal hydrolase 22 && sp|Q9LEW0|UBP22_ARATH Ubiquitin C-terminal hydrolase 22 OS=Arabidopsis thaliana OX=3702 GN=UBP22 PE=1 SV=1 && PF00443:Ubiquitin carboxyl-terminal hydrolase|PF02148:Zn-finger in ubiquitin-hydrolases and other protein	UCH
101492050	196.089	286.382	244.5	92.8999	101.311	90.7804	242.324	94.997	1.35103	1.91045e-10	5.74582e-09	LOC101492050	NC_021161.1	31308072	31310856	-	2441	protein_coding	uncharacterized LOC101492050 && - && PF04749:PLAC8 family|PF11204:Protein of unknown function (DUF2985)	-
101496882	135.395	173.842	141.938	44.771	58.0425	45.3902	150.392	49.4013	1.60519	2.00616e-10	6.0084e-09	LOC101496882	NC_021165.1	21043568	21046920	-	1909	protein_coding	uncharacterized LOC101496882%2C transcript variant X1 && - && PF05278:Arabidopsis phospholipase-like protein (PEARLI 4)	-
101494193	226.903	153.713	160.253	54.8445	69.6511	57.0016	180.29	60.4991	1.57406	2.21966e-10	6.60171e-09	LOC101494193	NC_021165.1	6075613	6078294	-	1566	protein_coding	transcription factor bHLH137-like%2C transcript variant X1 && sp|Q93W88|BH137_ARATH Transcription factor bHLH137 OS=Arabidopsis thaliana OX=3702 GN=BHLH137 PE=1 SV=1 && PF00010:Helix-loop-helix DNA-binding domain	HLH
101496220	298.803	516.036	395.596	101.854	157.243	176.283	403.478	145.126	1.47383	2.33458e-10	6.92429e-09	LOC101496220	NC_021164.1	35534585	35547354	-	5571	protein_coding	endoribonuclease Dicer homolog 3a%2C transcript variant X1 && sp|Q5N870|DCL3A_ORYSJ Endoribonuclease Dicer homolog 3a OS=Oryza sativa subsp. japonica OX=39947 GN=DCL3A PE=2 SV=1 && PF00271:Helicase conserved C-terminal domain|PF00636:Ribonuclease III domain|PF02170:PAZ domain|PF04851:Type III restriction enzyme, res subunit|PF03368:Dicer dimerisation domain	Ribonuclease_3
101499007	403.384	644.13	592.478	144.387	260.664	218.506	546.664	207.852	1.394	2.38702e-10	7.07006e-09	LOC101499007	NC_021161.1	29900651	29908971	-	4331	protein_coding	protein INVOLVED IN DE NOVO 2-like%2C transcript variant X1 && sp|Q8VZ79|IDN2_ARATH Protein INVOLVED IN DE NOVO 2 OS=Arabidopsis thaliana OX=3702 GN=IDN2 PE=1 SV=1 && PF03470:XS zinc finger domain|PF03469:XH domain|PF03468:XS domain	-
101504645	133.527	136.329	111.719	12.312	44.3234	29.5564	127.192	28.7306	2.1401	2.42311e-10	7.14734e-09	LOC101504645	NC_021166.1	14168464	14174653	+	2177	protein_coding	phosphatidylinositol/phosphatidylcholine transfer protein SFH12%2C transcript variant X1 && sp|Q94A34|SFH12_ARATH Phosphatidylinositol/phosphatidylcholine transfer protein SFH12 OS=Arabidopsis thaliana OX=3702 GN=SFH12 PE=2 SV=1 && PF03765:CRAL/TRIO, N-terminal domain|PF00650:CRAL/TRIO domain	CRAL_TRIO_N
101513170	162.474	228.739	213.365	59.3216	81.2596	78.1133	201.526	72.8982	1.4655	2.81379e-10	8.21692e-09	LOC101513170	NC_021164.1	8680491	8685429	-	4403	protein_coding	putative disease resistance RPP13-like protein 1 && sp|Q9LRR4|R13L1_ARATH Putative disease resistance RPP13-like protein 1 OS=Arabidopsis thaliana OX=3702 GN=RPPL1 PE=3 SV=1 && PF18052:Rx N-terminal domain|PF00931:NB-ARC domain	NB-ARC
105851048	44.8204	52.1526	44.8708	1.11928	4.22128	2.11117	47.2813	2.48391	4.2382	2.84319e-10	8.28387e-09	LOC105851048	NW_004515817.1	249289	251527	+	1504	protein_coding	13-hydroxylupanine O-tigloyltransferase-like && sp|A0A498KFL4|ATGSA_MALDO Alcohol acyl transferase 1 allele GSa OS=Malus domestica OX=3750 GN=AAT1GSA PE=1 SV=1 && PF02458:Transferase family	-
101494055	260.519	304.681	319.59	123.12	147.745	121.392	294.93	130.752	1.17319	3.0308e-10	8.80656e-09	LOC101494055	NC_021163.1	8527752	8531525	+	2995	pseudogene	- && - && PF10358:N-terminal C2 in EEIG1 and EHBP1 proteins	-
101488722	350.159	512.376	402.006	171.249	199.455	196.339	421.514	189.014	1.15666	3.06994e-10	8.8842e-09	LOC101488722	NC_021162.1	34677126	34680955	-	3576	protein_coding	wall-associated receptor kinase-like 20%2C transcript variant X1 && sp|Q9LZM4|WAKLQ_ARATH Wall-associated receptor kinase-like 20 OS=Arabidopsis thaliana OX=3702 GN=WAKL20 PE=2 SV=1 && PF00069:Protein kinase domain	Pkinase
101503823	1478.14	2289.22	1789.34	753.273	1011	917.304	1852.23	893.857	1.05094	3.37993e-10	9.74183e-09	LOC101503823	NC_021162.1	36291641	36301960	+	6608	protein_coding	uncharacterized LOC101503823%2C transcript variant X2 && sp|A0A0P0X9Z7|CWZF7_ORYSJ Cysteine-tryptophan domain-containing zinc finger protein 7 OS=Oryza sativa subsp. japonica OX=39947 GN=CWZF7 PE=1 SV=2 && PF07496:CW-type Zinc Finger	zf-CW
101509343	401.516	426.37	524.714	175.726	164.63	248.063	450.867	196.14	1.20033	3.49978e-10	1.00602e-08	LOC101509343	NC_021160.1	28601758	28606774	-	1993	protein_coding	probable inositol transporter 2 && sp|Q9C757|INT2_ARATH Probable inositol transporter 2 OS=Arabidopsis thaliana OX=3702 GN=INT2 PE=1 SV=1 && PF00083:Sugar (and other) transporter	Sugar_tr
101513809	1492.15	2700.04	2584.19	1023.02	1043.71	986.973	2258.79	1017.9	1.15002	3.55675e-10	1.02103e-08	LOC101513809	NC_021164.1	43334982	43342392	-	5487	protein_coding	ATP-dependent RNA helicase DEAH11%2C chloroplastic && sp|P0CE10|DEAHB_ARATH ATP-dependent RNA helicase DEAH11, chloroplastic OS=Arabidopsis thaliana OX=3702 GN=At4g01020 PE=3 SV=1 && PF01485:IBR domain, a half RING-finger domain|PF00271:Helicase conserved C-terminal domain|PF04408:Helicase associated domain (HA2)|PF07717:Oligonucleotide/oligosaccharide-binding (OB)-fold|PF00270:DEAD/DEAH box heli…	Helicase_C
101498455	403.384	703.602	556.765	188.038	243.779	253.341	554.583	228.386	1.27934	3.73295e-10	1.06732e-08	LOC101498455	NC_021166.1	22682452	22690441	+	4446	protein_coding	TMV resistance protein N%2C transcript variant X1 && sp|V9M2S5|RPV1_VITRO Disease resistance protein RPV1 OS=Vitis rotundifolia OX=103349 GN=RPV1 PE=1 SV=1 && PF01582:TIR domain|PF00931:NB-ARC domain	TIR
101510725	203.559	182.991	188.641	78.3493	82.3149	68.6131	191.73	76.4257	1.32711	4.02506e-10	1.1402e-08	LOC101510725	NC_021165.1	3744915	3750264	+	1770	protein_coding	probable protein phosphatase 2C 6 && sp|Q0JLP9|P2C06_ORYSJ Probable protein phosphatase 2C 6 OS=Oryza sativa subsp. japonica OX=39947 GN=PP2C06 PE=1 SV=1 && PF00481:Protein phosphatase 2C	PP2C
101490644	2503.41	4929.79	3847.9	1173	1792.99	1665.71	3760.37	1543.9	1.28416	4.04057e-10	1.14309e-08	LOC101490644	NC_021160.1	13754744	13770192	+	7846	protein_coding	histone-lysine N-methyltransferase ATXR3-like && sp|O23372|ATXR3_ARATH Histone-lysine N-methyltransferase ATXR3 OS=Arabidopsis thaliana OX=3702 GN=ATXR3 PE=2 SV=2 && PF00856:SET domain	SET
101509621	358.563	594.722	559.512	155.579	254.332	157.282	504.266	189.064	1.41471	4.2722e-10	1.19913e-08	LOC101509621	NC_021164.1	8452609	8462727	-	6313	protein_coding	uncharacterized LOC101509621 && sp|O64973|RPS5_ARATH Disease resistance protein RPS5 OS=Arabidopsis thaliana OX=3702 GN=RPS5 PE=1 SV=2 && PF00931:NB-ARC domain	NB-ARC
101509843	70.9657	119.859	77.8372	19.0277	21.1064	16.8894	89.5541	19.0078	2.23648	4.41859e-10	1.23536e-08	LOC101509843	NC_021163.1	49021635	49025030	+	2623	protein_coding	prolyl endopeptidase%2C transcript variant X1 && sp|P48147|PPCE_HUMAN Prolyl endopeptidase OS=Homo sapiens OX=9606 GN=PREP PE=1 SV=2 && PF00326:Prolyl oligopeptidase family|PF02897:Prolyl oligopeptidase, N-terminal beta-propeller domain	-
101513218	1161.6	1570.98	1238.98	535.014	717.617	729.41	1323.85	660.68	1.00231	4.47493e-10	1.24949e-08	LOC101513218	NC_021160.1	47125024	47137059	-	3902	protein_coding	probable leucine-rich repeat receptor-like serine/threonine-protein kinase At3g14840%2C transcript variant X2 && sp|C0LGN2|Y3148_ARATH Probable leucine-rich repeat receptor-like serine/threonine-protein kinase At3g14840 OS=Arabidopsis thaliana OX=3702 GN=LRR-RLK PE=1 SV=1 && PF11721:Malectin domain|PF00069:Protein kinase domain	Pkinase
101495820	331.484	344.939	333.326	152.221	183.626	143.56	336.583	159.802	1.07431	4.85801e-10	1.34942e-08	LOC101495820	NC_021160.1	19464477	19468019	+	1712	protein_coding	uncharacterized LOC101495820 && - && -	-
101512894	518.236	702.687	583.321	209.305	317.651	293.453	601.415	273.469	1.13603	5.04895e-10	1.39523e-08	LOC101512894	NC_021161.1	4110995	4138007	+	6819	protein_coding	uncharacterized LOC101512894 && sp|V9M2S5|RPV1_VITRO Disease resistance protein RPV1 OS=Vitis rotundifolia OX=103349 GN=RPV1 PE=1 SV=1 && PF01582:TIR domain|PF00931:NB-ARC domain|PF00403:Heavy-metal-associated domain	TIR
101509023	419.258	565.443	468.854	153.341	231.115	243.84	484.519	209.432	1.20882	5.12417e-10	1.41419e-08	LOC101509023	NC_021160.1	33050046	33065763	+	3589	protein_coding	protein argonaute PNH1-like%2C transcript variant X1 && sp|Q69VD5|PNH1_ORYSJ Protein argonaute PNH1 OS=Oryza sativa subsp. japonica OX=39947 GN=PHN1 PE=2 SV=1 && PF02171:Piwi domain|PF08699:Argonaute linker 1 domain|PF02170:PAZ domain|PF16486:N-terminal domain of argonaute|PF16487:Mid domain of argonaute|PF16488:Argonaute linker 2 domain	Piwi
101489437	87.7733	116.2	108.972	21.2662	35.8808	23.2229	104.315	26.79	1.95874	5.42495e-10	1.48953e-08	LOC101489437	NC_021165.1	241115	243297	-	2077	protein_coding	butyrate--CoA ligase AAE11%2C peroxisomal-like && sp|I3PB36|CNL_PETHY Trans-cinnamate:CoA ligase, peroxisomal OS=Petunia hybrida OX=4102 GN=CNL PE=1 SV=1 && PF00501:AMP-binding enzyme|PF13193:AMP-binding enzyme C-terminal domain	AMP-binding
105851863	75.6344	104.305	119.045	13.4313	22.1617	30.612	99.6615	22.0683	2.1704	5.44745e-10	1.4938e-08	LOC105851863	NC_021163.1	2959435	2965066	+	3454	lncRNA	uncharacterized LOC105851863%2C transcript variant X2 && sp|P10978|POLX_TOBAC Retrovirus-related Pol polyprotein from transposon TNT 1-94 OS=Nicotiana tabacum OX=4097 PE=2 SV=1 && -	-
101504155	929.09	1476.74	1195.03	367.122	607.864	567.905	1200.29	514.297	1.22217	5.59571e-10	1.53249e-08	LOC101504155	NC_021163.1	11870238	11880484	+	4556	protein_coding	protein timeless homolog%2C transcript variant X1 && - && PF04821:Timeless protein	-
101505705	969.241	1672.54	1427.63	474.573	692.289	620.684	1356.47	595.849	1.18652	6.06344e-10	1.64796e-08	LOC101505705	NC_021160.1	12007860	12031277	+	7502	protein_coding	helicase protein MOM1-like%2C transcript variant X1 && sp|Q9M658|MOM1_ARATH Helicase protein MOM1 OS=Arabidopsis thaliana OX=3702 GN=MOM1 PE=1 SV=1 && PF00271:Helicase conserved C-terminal domain	Helicase_C
101491654	1110.24	1148.27	1219.75	2.23855	28.4936	2.11117	1159.42	10.9478	6.72414	6.59663e-10	1.77488e-08	LOC101491654	NC_021163.1	3541529	3544079	-	1635	protein_coding	2-methyl-6-phytyl-1%2C4-hydroquinone methyltransferase%2C chloroplastic-like && sp|Q9LY74|BQMT_ARATH 2-methyl-6-phytyl-1,4-hydroquinone methyltransferase, chloroplastic OS=Arabidopsis thaliana OX=3702 GN=VTE3 PE=1 SV=1 && PF08241:Methyltransferase domain	Methyltransf_11
101492161	218.5	245.209	224.354	57.0831	105.532	93.9471	229.354	85.5207	1.4205	6.68453e-10	1.79403e-08	LOC101492161	NC_021162.1	18537541	18542003	+	3333	protein_coding	uncharacterized LOC101492161%2C transcript variant X2 && - && PF12043:Domain of unknown function (DUF3527)	-
novel.168	98.9784	144.563	95.2361	25.7433	30.6043	34.8343	112.926	30.394	1.89184	7.03209e-10	1.8826e-08	-	NW_004516087.1	498797	503073	+	4031	-	- && sp|P10978|POLX_TOBAC Retrovirus-related Pol polyprotein from transposon TNT 1-94 OS=Nicotiana tabacum OX=4097 PE=2 SV=1 && PF00665:Integrase core domain	rve
101514248	282.929	314.745	293.034	118.643	130.86	157.282	296.903	135.595	1.1297	7.40748e-10	1.9708e-08	LOC101514248	NC_021163.1	5366527	5371816	+	2176	protein_coding	vesicle-associated protein 2-2 && sp|B9DHD7|VAP22_ARATH Vesicle-associated protein 2-2 OS=Arabidopsis thaliana OX=3702 GN=PVA22 PE=1 SV=1 && PF00635:MSP (Major sperm protein) domain	Motile_Sperm
101505061	58.8268	50.3226	53.1124	6.71565	6.33191	8.44468	54.0873	7.16408	2.91513	7.42432e-10	1.97234e-08	LOC101505061	NC_021166.1	11407338	11412682	+	1937	protein_coding	telomere repeat-binding factor 2%2C transcript variant X3 && sp|C0HIA3|SMH6_MAIZE Single myb histone 6 OS=Zea mays OX=4577 GN=SMH6 PE=2 SV=1 && PF00249:Myb-like DNA-binding domain|PF00538:linker histone H1 and H5 family	Myb_DNA-binding
101511261	317.478	428.2	404.753	163.414	177.294	195.283	383.477	178.664	1.1015	7.43169e-10	1.97234e-08	LOC101511261	NC_021160.1	6887350	6892775	-	2694	protein_coding	ferric reduction oxidase 7%2C chloroplastic-like && sp|Q3KTM0|FRO7_ARATH Ferric reduction oxidase 7, chloroplastic OS=Arabidopsis thaliana OX=3702 GN=FRO7 PE=2 SV=1 && PF08030:Ferric reductase NAD binding domain|PF01794:Ferric reductase like transmembrane component|PF08022:FAD-binding domain	Ferric_reduct
101492686	229.705	288.211	242.669	109.689	117.14	106.614	253.528	111.148	1.18969	7.69332e-10	2.03172e-08	LOC101492686	NC_021166.1	849372	856814	+	3482	protein_coding	lysine-specific demethylase JMJ25 && sp|Q9SSE9|JMJ25_ARATH Lysine-specific demethylase JMJ25 OS=Arabidopsis thaliana OX=3702 GN=JMJ25 PE=1 SV=1 && PF10497:Zinc-finger domain of monoamine-oxidase A repressor R1|PF02373:JmjC domain, hydroxylase	JmjC
101489556	382.841	467.543	429.478	186.919	220.562	226.951	426.621	211.477	1.01177	7.99619e-10	2.10393e-08	LOC101489556	NC_021166.1	7083398	7087002	-	2189	protein_coding	zinc finger CCCH domain-containing protein 32-like && sp|Q0J952|C3H32_ORYSJ Zinc finger CCCH domain-containing protein 32 OS=Oryza sativa subsp. japonica OX=39947 GN=Os04g0671800 PE=2 SV=1 && PF15663:Zinc-finger containing family	-
101501248	396.847	714.582	607.13	114.166	271.217	185.783	572.853	190.389	1.58804	8.05619e-10	2.11453e-08	LOC101501248	NC_021161.1	35969761	35986989	+	6476	protein_coding	uncharacterized LOC101501248%2C transcript variant X2 && sp|P60838|SUMM2_ARATH Disease resistance protein SUMM2 OS=Arabidopsis thaliana OX=3702 GN=SUMM2 PE=1 SV=1 && PF00931:NB-ARC domain	NB-ARC
101504785	60.6943	54.8974	32.9663	2.23855	6.33191	0	49.5194	2.85682	4.11061	9.00536e-10	2.34358e-08	LOC101504785	NW_004516124.1	22842	24921	+	2080	protein_coding	pentatricopeptide repeat-containing protein At1g62670%2C mitochondrial-like && - && PF12854:PPR repeat|PF13041:PPR repeat family	-
101500404	803.032	1289.17	1096.13	330.186	573.038	449.679	1062.78	450.968	1.23621	9.0398e-10	2.34969e-08	LOC101500404	NC_021162.1	14643597	14672627	+	3740	protein_coding	E3 ubiquitin-protein ligase BRE1-like 1%2C transcript variant X1 && sp|Q8RXD6|BRE1A_ARATH E3 ubiquitin-protein ligase BRE1-like 1 OS=Arabidopsis thaliana OX=3702 GN=HUB1 PE=1 SV=1 && PF13920:Zinc finger, C3HC4 type (RING finger)	-
101500228	288.531	299.191	309.517	156.699	141.413	124.559	299.08	140.89	1.08698	9.33214e-10	2.41107e-08	LOC101500228	NC_021163.1	44940422	44941326	+	905	protein_coding	glutaredoxin-C6 && sp|Q8L9S3|GRXC6_ARATH Glutaredoxin-C6 OS=Arabidopsis thaliana OX=3702 GN=GRXC6 PE=2 SV=2 && PF00462:Glutaredoxin	-
101509936	270.79	246.123	336.989	101.854	135.081	125.615	284.634	120.85	1.23471	9.42734e-10	2.43273e-08	LOC101509936	NW_004517486.1	179009	183978	-	1656	protein_coding	O-acyltransferase WSD1-like && sp|Q9M3B3|WSD4_ARATH Wax ester synthase/diacylglycerol acyltransferase 4 OS=Arabidopsis thaliana OX=3702 GN=WSD4 PE=2 SV=1 && PF03007:Wax ester synthase-like Acyl-CoA acyltransferase domain|PF06974:WS/DGAT C-terminal domain	-
101491825	162.474	290.956	268.309	67.1565	104.477	67.5575	240.58	79.7302	1.59246	1.05505e-09	2.71068e-08	LOC101491825	NC_021162.1	6260675	6292663	-	6238	protein_coding	uncharacterized LOC101491825 && sp|O22727|DRL16_ARATH Probable disease resistance protein At1g61190 OS=Arabidopsis thaliana OX=3702 GN=At1g61190 PE=3 SV=1 && PF00931:NB-ARC domain	NB-ARC
101514881	318.412	279.062	245.416	123.12	113.974	138.282	280.963	125.125	1.1667	1.07177e-09	2.74261e-08	LOC101514881	NC_021162.1	38423659	38426547	+	1757	protein_coding	uncharacterized LOC101514881%2C transcript variant X3 && - && -	-
101507083	514.501	625.831	529.293	246.241	328.204	259.674	556.541	278.04	1.00065	1.1044e-09	2.80602e-08	NAC37	NC_021164.1	993831	999137	-	1948	protein_coding	NAC domain-containing protein && sp|Q6NQK2|NAC8_ARATH SUPPRESSOR OF GAMMA RESPONSE 1 OS=Arabidopsis thaliana OX=3702 GN=SOG1 PE=1 SV=1 && PF02365:No apical meristem (NAM) protein	NAM
101513394	1733.99	2928.78	2600.68	1110.32	1248.44	1206.53	2421.15	1188.43	1.0266	1.14959e-09	2.90482e-08	LOC101513394	NC_021164.1	35277498	35284824	+	4123	protein_coding	DNA-directed RNA polymerases IV and V subunit 2-like && sp|Q9LK40|NRPD2_ARATH DNA-directed RNA polymerases IV and V subunit 2 OS=Arabidopsis thaliana OX=3702 GN=NRPD2 PE=1 SV=1 && PF04566:RNA polymerase Rpb2, domain 4|PF04561:RNA polymerase Rpb2, domain 2|PF04563:RNA polymerase beta subunit|PF04560:RNA polymerase Rpb2, domain 7|PF00562:RNA polymerase Rpb2, domain 6|PF04565:RNA polymerase Rpb2, do…	RNA_pol_Rpb2_6
101510614	2294.24	4840.12	3939.48	1193.15	1720.17	1634.05	3691.28	1515.79	1.28395	1.19214e-09	2.99698e-08	LOC101510614	NC_021165.1	13616216	13631309	-	11868	protein_coding	E3 ubiquitin-protein ligase UPL1-like && sp|Q8GY23|UPL1_ARATH E3 ubiquitin-protein ligase UPL1 OS=Arabidopsis thaliana OX=3702 GN=UPL1 PE=1 SV=3 && PF00632:HECT-domain (ubiquitin-transferase)|PF00627:UBA/TS-N domain|PF14377:Ubiquitin binding region|PF06025:Domain of Unknown Function (DUF913)|PF06012:Domain of Unknown Function (DUF908)	HECT
101488249	2547.29	4819.08	4554.85	1483.04	2008.27	1734.33	3973.74	1741.88	1.18979	1.22412e-09	3.06659e-08	LOC101488249	NC_021166.1	41639767	41671300	+	7999	protein_coding	DNA-directed RNA polymerase V subunit 1%2C transcript variant X1 && sp|Q5D869|NRPE1_ARATH DNA-directed RNA polymerase V subunit 1 OS=Arabidopsis thaliana OX=3702 GN=NRPE1 PE=1 SV=1 && PF00623:RNA polymerase Rpb1, domain 2|PF04998:RNA polymerase Rpb1, domain 5|PF11523:Protein of unknown function (DUF3223)|PF04997:RNA polymerase Rpb1, domain 1	-
101490938	2219.54	4264.62	3551.21	1086.82	1570.31	1615.05	3345.12	1424.06	1.23191	1.22574e-09	3.06708e-08	LOC101490938	NC_021164.1	37530357	37560664	-	8814	protein_coding	protein SABRE && sp|Q6IMT1|SAB_ARATH Protein SABRE OS=Arabidopsis thaliana OX=3702 GN=SAB PE=1 SV=1 && PF10351:Golgi-body localisation protein domain	-
101503613	178.348	161.947	185.893	38.0554	80.2042	57.0016	175.396	58.4204	1.58278	1.26898e-09	3.16786e-08	LOC101503613	NC_021163.1	13082486	13084076	-	1591	protein_coding	3-ketoacyl-CoA synthase 5-like && sp|Q9C6L5|KCS5_ARATH 3-ketoacyl-CoA synthase 5 OS=Arabidopsis thaliana OX=3702 GN=KCS5 PE=2 SV=1 && PF08541:3-Oxoacyl-[acyl-carrier-protein (ACP)] synthase III C terminal|PF08392:FAE1/Type III polyketide synthase-like protein	-
101492801	315.61	385.197	338.821	138.79	162.519	185.783	346.543	162.364	1.09284	1.32481e-09	3.29191e-08	LOC101492801	NC_021166.1	4170547	4176123	+	1644	protein_coding	serine carboxypeptidase-like 26 && sp|Q5W727|SCP26_ORYSJ Serine carboxypeptidase-like 26 OS=Oryza sativa subsp. japonica OX=39947 GN=SCP26 PE=2 SV=1 && PF00450:Serine carboxypeptidase	Peptidase_S10
101500650	802.099	1073.24	734.417	297.727	444.289	447.568	869.92	396.528	1.13275	1.34952e-09	3.33784e-08	LOC101500650	NC_021163.1	44063364	44080773	-	4642	protein_coding	CHD3-type chromatin-remodeling factor PICKLE%2C transcript variant X1 && sp|Q9S775|PKL_ARATH CHD3-type chromatin-remodeling factor PICKLE OS=Arabidopsis thaliana OX=3702 GN=PKL PE=1 SV=1 && PF06461:Domain of Unknown Function (DUF1086)|PF00271:Helicase conserved C-terminal domain|PF06465:Domain of Unknown Function (DUF1087)|PF00176:SNF2 family N-terminal domain|PF00628:PHD-finger|PF08074:CHDCT2 (N…	SNF2_N
101496976	924.421	1682.61	1658.39	535.014	725.004	571.072	1421.81	610.363	1.21985	1.39343e-09	3.43456e-08	LOC101496976	NC_021164.1	38590275	38608400	-	5149	protein_coding	lysine-specific demethylase JMJ705-like%2C transcript variant X1 && sp|Q9STM3|REF6_ARATH Lysine-specific demethylase REF6 OS=Arabidopsis thaliana OX=3702 GN=REF6 PE=1 SV=1 && PF02375:jmjN domain|PF02373:JmjC domain, hydroxylase	JmjC
101495248	411.788	755.755	715.186	182.442	276.494	276.563	627.576	245.166	1.35532	1.40997e-09	3.46339e-08	LOC101495248	NC_021165.1	9854517	9858238	-	3345	protein_coding	pentatricopeptide repeat-containing protein DOT4%2C chloroplastic%2C transcript variant X1 && sp|Q9SN39|PP320_ARATH Pentatricopeptide repeat-containing protein DOT4, chloroplastic OS=Arabidopsis thaliana OX=3702 GN=DOT4 PE=2 SV=1 && PF13041:PPR repeat family|PF14432:DYW family of nucleic acid deaminases	-
101505175	198.891	223.25	222.523	86.1842	105.532	71.7798	214.888	87.832	1.29069	1.42294e-09	3.48726e-08	LOC101505175	NC_021166.1	28677320	28681104	-	1869	protein_coding	UPF0481 protein At3g47200-like && sp|Q9SD53|Y3720_ARATH UPF0481 protein At3g47200 OS=Arabidopsis thaliana OX=3702 GN=At3g47200 PE=2 SV=1 && PF03140:Plant protein of unknown function	-
101505023	315.61	376.047	402.006	169.011	174.128	188.95	364.555	177.363	1.03925	1.47041e-09	3.5872e-08	LOC101505023	NC_021163.1	34352939	34369139	-	3030	protein_coding	sucrose-phosphatase 1-like%2C transcript variant X4 && sp|Q5IH14|SPP1_TOBAC Sucrose-phosphatase 1 OS=Nicotiana tabacum OX=4097 GN=SPP1 PE=2 SV=1 && PF08472:Sucrose-6-phosphate phosphohydrolase C-terminal|PF05116:Sucrose-6F-phosphate phosphohydrolase	-
101498828	19.6089	47.5778	58.6068	0	0	0	41.9312	0	7.72711	1.66077e-09	4.0081e-08	LOC101498828	NW_004516008.1	80884	90776	-	748	protein_coding	ABC transporter B family member 26%2C chloroplastic-like && sp|Q8RY46|AB26B_ARATH ABC transporter B family member 26, chloroplastic OS=Arabidopsis thaliana OX=3702 GN=ABCB26 PE=1 SV=1 && -	-
101514286	1979.57	3438.41	2407.46	931.237	1351.86	1273.04	2608.48	1185.38	1.13768	1.76898e-09	4.23371e-08	LOC101514286	NC_021165.1	28021651	28047635	+	7040	protein_coding	DNA polymerase epsilon catalytic subunit A && sp|F4HW04|DPOE1_ARATH DNA polymerase epsilon catalytic subunit A OS=Arabidopsis thaliana OX=3702 GN=POL2A PE=1 SV=1 && PF00136:DNA polymerase family B|PF08490:Domain of unknown function (DUF1744)|PF03104:DNA polymerase family B, exonuclease domain	DNA_pol_B_exo
101514829	114.852	134.499	146.517	42.5325	50.6553	40.1123	131.956	44.4333	1.57004	1.7821e-09	4.26036e-08	LOC101514829	NC_021166.1	4442286	4444294	-	1272	protein_coding	probable N-acetyltransferase HLS1-like && sp|O64815|HLS1L_ARATH Probable N-acetyltransferase HLS1-like OS=Arabidopsis thaliana OX=3702 GN=At2g23060 PE=2 SV=1 && PF00583:Acetyltransferase (GNAT) family	Acetyltransf_1
101492490	372.57	431.86	327.832	154.46	185.736	196.339	377.42	178.845	1.07655	1.90239e-09	4.52271e-08	LOC101492490	NC_021167.1	4171835	4178023	+	2414	protein_coding	zeaxanthin epoxidase%2C chloroplastic-like%2C transcript variant X1 && sp|O81360|ABA2_PRUAR Zeaxanthin epoxidase, chloroplastic OS=Prunus armeniaca OX=36596 PE=2 SV=1 && PF01494:FAD binding domain|PF00498:FHA domain	FAD_binding_3
101490364	171.812	231.484	179.483	49.2481	82.3149	78.1133	194.26	69.8921	1.47229	1.96525e-09	4.65665e-08	LOC101490364	NW_004515694.1	564566	568721	+	2635	protein_coding	mechanosensitive ion channel protein 10-like && sp|Q9LYG9|MSL10_ARATH Mechanosensitive ion channel protein 10 OS=Arabidopsis thaliana OX=3702 GN=MSL10 PE=1 SV=1 && PF00924:Mechanosensitive ion channel	-
101488879	2085.08	3976.4	3162.02	1089.06	1546.04	1445.1	3074.5	1360.06	1.17655	1.97053e-09	4.65888e-08	LOC101488879	NC_021164.1	37441013	37481322	+	10808	protein_coding	BEACH domain-containing protein B && sp|F4I9T0|BCHB_ARATH BEACH domain-containing protein B OS=Arabidopsis thaliana OX=3702 GN=BCHB PE=4 SV=1 && PF16057:Domain of unknown function (DUF4800)|PF02138:Beige/BEACH domain|PF14844:PH domain associated with Beige/BEACH|PF13385:Concanavalin A-like lectin/glucanases superfamily|PF15787:Domain of unknown function (DUF4704)	Beach
101506335	449.138	486.757	470.686	181.323	274.383	230.118	468.86	228.608	1.03511	2.05799e-09	4.84962e-08	LOC101506335	NC_021165.1	27716613	27719293	+	2162	protein_coding	zinc finger protein BALDIBIS && sp|Q944L3|IDD9_ARATH Zinc finger protein BALDIBIS OS=Arabidopsis thaliana OX=3702 GN=BIB PE=1 SV=1 && -	-
101495508	84.972	142.733	113.551	20.147	32.7149	36.9455	113.752	29.9358	1.92254	2.28412e-09	5.35895e-08	LOC101495508	NC_021161.1	25194165	25201657	-	4405	protein_coding	uncharacterized LOC101495508%2C transcript variant X1 && - && -	-
101490599	267.989	227.824	258.236	109.689	126.638	105.559	251.35	113.962	1.14069	2.47515e-09	5.78182e-08	LOC101490599	NC_021163.1	21829582	21831695	-	996	protein_coding	putative homeobox-leucine zipper protein ATHB-51 && sp|Q9LZR0|ATB51_ARATH Putative homeobox-leucine zipper protein ATHB-51 OS=Arabidopsis thaliana OX=3702 GN=ATHB-51 PE=2 SV=2 && PF00046:Homeodomain	Homeobox
101506738	490.223	491.332	333.326	151.102	215.285	207.95	438.294	191.446	1.19378	2.57324e-09	5.96641e-08	LOC101506738	NW_004517596.1	59	1643	-	931	protein_coding	probable protein phosphatase 2C 42%2C transcript variant X3 && sp|Q0V7V2|P2C42_ARATH Probable protein phosphatase 2C 42 OS=Arabidopsis thaliana OX=3702 GN=At3g17090 PE=1 SV=1 && PF00481:Protein phosphatase 2C	PP2C
101500514	168.077	210.44	180.399	67.1565	77.0383	81.2801	186.305	75.1583	1.30873	2.64343e-09	6.10179e-08	LOC101500514	NW_004516471.1	342888	349488	-	4626	protein_coding	putative disease resistance protein At3g14460 && sp|Q9LRR4|R13L1_ARATH Putative disease resistance RPP13-like protein 1 OS=Arabidopsis thaliana OX=3702 GN=RPPL1 PE=3 SV=1 && PF00931:NB-ARC domain	NB-ARC
101500278	203.559	222.335	216.113	62.6794	84.4255	107.67	214.002	84.9249	1.33111	2.9706e-09	6.80572e-08	LOC101500278	NC_021166.1	24690656	24695780	+	3125	protein_coding	G-type lectin S-receptor-like serine/threonine-protein kinase At4g27290%2C transcript variant X1 && sp|O81832|Y4729_ARATH G-type lectin S-receptor-like serine/threonine-protein kinase At4g27290 OS=Arabidopsis thaliana OX=3702 GN=At4g27290 PE=3 SV=4 && PF08276:PAN-like domain|PF07714:Protein tyrosine and serine/threonine kinase|PF01453:D-mannose binding lectin|PF00954:S-locus glycoprotein domain	Pkinase_Tyr
101500758	704.054	1103.44	1087.89	405.178	494.945	494.014	965.127	464.712	1.05413	3.13002e-09	7.14044e-08	LOC101500758	NC_021164.1	30456590	30461771	+	2454	protein_coding	probable alkaline/neutral invertase B && sp|Q9SW48|INVB_ARATH Probable alkaline/neutral invertase B OS=Arabidopsis thaliana OX=3702 GN=INVB PE=1 SV=1 && PF12899:Alkaline and neutral invertase	-
101489235	184.884	301.936	271.056	91.7806	117.14	81.2801	252.626	96.7337	1.3848	3.19754e-09	7.24055e-08	LOC101489235	NC_021160.1	41435571	41441517	-	4527	protein_coding	leucine-rich repeat receptor-like serine/threonine-protein kinase At1g17230%2C transcript variant X1 && sp|Q9SHI2|Y1723_ARATH Leucine-rich repeat receptor-like serine/threonine-protein kinase At1g17230 OS=Arabidopsis thaliana OX=3702 GN=At1g17230 PE=1 SV=2 && PF08263:Leucine rich repeat N-terminal domain|PF13855:Leucine rich repeat|PF00069:Protein kinase domain	Pkinase
101497905	213.831	272.657	350.725	128.717	112.919	86.558	279.071	109.398	1.35246	3.23583e-09	7.30411e-08	LOC101497905	NC_021161.1	5413846	5416068	-	2223	protein_coding	uncharacterized LOC101497905 && - && -	-
101498117	98.0446	167.437	184.062	27.9819	48.5447	50.6681	149.848	42.3982	1.81864	3.41371e-09	7.64129e-08	LOC101498117	NC_021166.1	14959848	14967110	+	3932	protein_coding	histidine kinase 1-like && sp|Q9SXL4|AHK1_ARATH Histidine kinase 1 OS=Arabidopsis thaliana OX=3702 GN=AHK1 PE=1 SV=2 && PF00072:Response regulator receiver domain|PF00512:His Kinase A (phospho-acceptor) domain|PF02518:Histidine kinase-, DNA gyrase B-, and HSP90-like ATPase	HATPase_c
101498624	840.383	1412.69	1152.91	463.38	578.315	585.85	1135.33	542.515	1.06512	3.49839e-09	7.81453e-08	LOC101498624	NC_021164.1	33124665	33138429	-	6256	protein_coding	calcineurin-binding protein 1 && sp|F4JV59|CABIN_ARATH Calcineurin-binding protein 1 OS=Arabidopsis thaliana OX=3702 GN=CABIN1 PE=1 SV=1 && -	-
101492456	393.112	566.358	487.169	164.534	227.949	256.507	482.213	216.33	1.15541	3.52103e-09	7.84875e-08	LOC101492456	NC_021160.1	4338216	4345611	-	2961	protein_coding	acyl-CoA-binding domain-containing protein 6-like%2C transcript variant X3 && - && PF13418:Galactose oxidase, central domain	-
101495944	2204.6	3739.43	3338.76	1151.73	1683.23	1526.38	3094.26	1453.78	1.08964	3.65815e-09	8.13748e-08	LOC101495944	NC_021167.1	813646	823485	+	5632	protein_coding	uncharacterized LOC101495944%2C transcript variant X1 && - && -	-
101493864	759.146	1133.63	933.13	374.957	511.83	500.348	941.969	462.378	1.02614	3.69972e-09	8.21292e-08	LOC101493864	NC_021165.1	4608441	4619976	-	4768	protein_coding	uncharacterized protein At4g10930%2C transcript variant X6 && sp|Q8L7I1|Y4193_ARATH Uncharacterized protein At4g10930 OS=Arabidopsis thaliana OX=3702 GN=At4g10930 PE=2 SV=1 && -	-
101513003	330.551	442.839	378.197	157.818	188.902	203.728	383.862	183.483	1.06417	3.81319e-09	8.43861e-08	LOC101513003	NC_021161.1	10285742	10309007	-	4120	protein_coding	phospholipid-transporting ATPase 3-like && sp|Q9XIE6|ALA3_ARATH Phospholipid-transporting ATPase 3 OS=Arabidopsis thaliana OX=3702 GN=ALA3 PE=1 SV=2 && PF13246:Cation transport ATPase (P-type)|PF16212:Phospholipid-translocating P-type ATPase C-terminal|PF00122:E1-E2 ATPase|PF16209:Phospholipid-translocating ATPase N-terminal	E1-E2_ATPase
101488825	754.477	1064.1	1151.99	425.325	545.6	504.57	990.187	491.832	1.00925	3.85113e-09	8.50501e-08	LOC101488825	NC_021161.1	13131077	13136470	+	3532	protein_coding	protein argonaute 7 && sp|Q9C793|AGO7_ARATH Protein argonaute 7 OS=Arabidopsis thaliana OX=3702 GN=AGO7 PE=2 SV=1 && PF02171:Piwi domain|PF02170:PAZ domain|PF08699:Argonaute linker 1 domain|PF16486:N-terminal domain of argonaute	Piwi
101511908	351.093	624.001	553.102	118.643	215.285	231.173	509.399	188.367	1.43404	3.91388e-09	8.62583e-08	LOC101511908	NC_021165.1	44382114	44406467	-	6923	protein_coding	TMV resistance protein N%2C transcript variant X6 && sp|V9M2S5|RPV1_VITRO Disease resistance protein RPV1 OS=Vitis rotundifolia OX=103349 GN=RPV1 PE=1 SV=1 && PF00931:NB-ARC domain|PF01582:TIR domain	TIR
113786605	392.179	387.027	293.034	180.203	167.796	167.838	357.413	171.946	1.05587	3.9473e-09	8.68163e-08	LOC113786605	NC_021164.1	47801132	47802483	-	999	lncRNA	uncharacterized LOC113786605 && - && -	-
101506491	655.499	989.069	1054.92	344.737	485.447	424.345	899.83	418.176	1.10516	3.99248e-09	8.75407e-08	LOC101506491	NC_021167.1	8140907	8143295	+	2389	protein_coding	pentatricopeptide repeat-containing protein At1g31920 && sp|Q9C6T2|PPR68_ARATH Pentatricopeptide repeat-containing protein At1g31920 OS=Arabidopsis thaliana OX=3702 GN=PCMP-H11 PE=2 SV=1 && PF13041:PPR repeat family|PF14432:DYW family of nucleic acid deaminases	-
101496730	1970.23	3839.16	3113.49	954.742	1479.56	1397.6	2974.29	1277.3	1.21929	4.06311e-09	8.89076e-08	LOC101496730	NW_004515711.1	217380	233951	+	7930	protein_coding	histone-lysine N-methyltransferase ATXR3-like && sp|O23372|ATXR3_ARATH Histone-lysine N-methyltransferase ATXR3 OS=Arabidopsis thaliana OX=3702 GN=ATXR3 PE=2 SV=2 && PF00856:SET domain	SET
101514698	130.726	174.757	167.579	49.2481	58.0425	66.5019	157.687	57.9309	1.44335	4.31728e-09	9.39895e-08	LOC101514698	NC_021164.1	45457292	45461461	+	2979	protein_coding	myosin-3%2C transcript variant X1 && - && -	-
101500562	1297.92	2080.61	1787.51	724.171	956.119	891.97	1722.01	857.42	1.00583	4.41409e-09	9.59769e-08	LOC101500562	NC_021165.1	28610462	28622204	-	4770	protein_coding	helicase protein MOM1-like && sp|Q9M658|MOM1_ARATH Helicase protein MOM1 OS=Arabidopsis thaliana OX=3702 GN=MOM1 PE=1 SV=1 && -	-
101513730	273.591	283.637	282.045	118.643	104.477	157.282	279.758	126.801	1.14114	5.73208e-09	1.20627e-07	LOC101513730	NC_021165.1	57184383	57189165	-	3082	protein_coding	receptor-like protein kinase FERONIA && sp|Q9SCZ4|FERON_ARATH Receptor-like protein kinase FERONIA OS=Arabidopsis thaliana OX=3702 GN=FER PE=1 SV=1 && PF07714:Protein tyrosine and serine/threonine kinase|PF12819:Malectin-like domain	Pkinase_Tyr
101503310	620.949	1038.48	915.731	275.342	460.119	383.178	858.386	372.879	1.20233	5.773e-09	1.21369e-07	LOC101503310	NC_021165.1	15539564	15545771	+	4338	protein_coding	uncharacterized LOC101503310 && sp|O13821|VPS27_SCHPO Vacuolar protein sorting-associated protein 27 OS=Schizosaccharomyces pombe (strain 972 / ATCC 24843) OX=284812 GN=sst4 PE=3 SV=1 && PF01363:FYVE zinc finger	FYVE
101503799	2816.22	5546.47	4664.74	1471.85	2211.95	2030.95	4342.47	1904.91	1.18869	5.96765e-09	1.24849e-07	LOC101503799	NC_021166.1	36409445	36421585	-	7397	protein_coding	ATP-dependent helicase BRM%2C transcript variant X1 && sp|Q6EVK6|BRM_ARATH ATP-dependent helicase BRM OS=Arabidopsis thaliana OX=3702 GN=BRM PE=1 SV=1 && PF00176:SNF2 family N-terminal domain|PF00271:Helicase conserved C-terminal domain|PF08880:QLQ	SNF2_N
101512384	999.122	1381.59	1325.06	456.664	693.345	672.408	1235.26	607.472	1.02344	6.09269e-09	1.27341e-07	LOC101512384	NW_004515733.1	55073	62597	+	3525	protein_coding	serine/threonine-protein kinase Nek5-like%2C transcript variant X1 && sp|Q9LT35|NEK6_ARATH Serine/threonine-protein kinase Nek6 OS=Arabidopsis thaliana OX=3702 GN=NEK6 PE=3 SV=1 && PF00069:Protein kinase domain	Pkinase
101508676	492.091	854.57	691.377	174.607	330.315	304.009	679.346	269.644	1.33217	6.2715e-09	1.30823e-07	LOC101508676	NC_021164.1	26687848	26702771	-	6077	protein_coding	uncharacterized LOC101508676%2C transcript variant X1 && sp|Q9LMP6|DRL3_ARATH Probable disease resistance protein At1g15890 OS=Arabidopsis thaliana OX=3702 GN=At1g15890 PE=3 SV=2 && PF00931:NB-ARC domain	NB-ARC
113784420	32.6815	70.4517	40.2922	0	7.38723	1.05559	47.8085	2.81427	4.06691	6.41429e-09	1.33412e-07	LOC113784420	NW_004516064.1	75810	76645	-	497	lncRNA	uncharacterized LOC113784420 && - && -	-
101515165	661.101	1086.05	830.568	378.315	475.949	385.289	859.241	413.184	1.05613	6.58512e-09	1.36568e-07	LOC101515165	NC_021166.1	20133518	20151266	-	3868	protein_coding	uncharacterized LOC101515165 && - && -	-
101498683	4254.2	7615.19	7134.46	2098.64	3446.67	2910.25	6334.62	2818.52	1.16824	6.60324e-09	1.36679e-07	LOC101498683	NC_021167.1	852416	857356	+	3291	protein_coding	WEB family protein At5g16730%2C chloroplastic-like && sp|Q9M8T5|Y3293_ARATH WEB family protein At3g02930, chloroplastic OS=Arabidopsis thaliana OX=3702 GN=At3g02930 PE=3 SV=1 && PF05701:Weak chloroplast movement under blue light	-
101494549	829.178	1177.55	919.394	327.948	547.711	494.014	975.374	456.557	1.0945	7.59617e-09	1.55309e-07	LOC101494549	NC_021167.1	15334532	15338758	+	3176	protein_coding	uncharacterized LOC101494549 && - && -	-
105851831	153.136	171.097	211.534	61.5602	72.817	77.0577	178.589	70.4783	1.34035	7.77585e-09	1.58202e-07	LOC105851831	NC_021162.1	37663938	37666679	+	1186	pseudogene	- && sp|Q9XGI7|NAS_SOLLC Nicotianamine synthase OS=Solanum lycopersicum OX=4081 GN=CHLN PE=2 SV=1 && PF03059:Nicotianamine synthase protein	-
101490745	42.0191	32.0235	48.5338	1.11928	4.22128	3.16676	40.8588	2.83577	3.8359	7.85117e-09	1.59432e-07	LOC101490745	NC_021160.1	11581905	11587185	-	1679	protein_coding	monofunctional riboflavin biosynthesis protein RIBA 3%2C chloroplastic && sp|Q9FN89|RIBA3_ARATH Monofunctional riboflavin biosynthesis protein RIBA 3, chloroplastic OS=Arabidopsis thaliana OX=3702 GN=RIBA3 PE=1 SV=1 && PF00926:3,4-dihydroxy-2-butanone 4-phosphate synthase|PF00925:GTP cyclohydrolase II	GTP_cyclohydro2
101508207	1382.9	2119.04	1908.38	626.794	1020.49	914.137	1803.44	853.808	1.07844	7.95624e-09	1.61413e-07	LOC101508207	NC_021162.1	37623043	37628166	+	3405	protein_coding	uncharacterized LOC101508207 && - && PF14383:DUF761-associated sequence motif|PF14309:Domain of unknown function (DUF4378)	-
101500233	197.957	257.103	254.573	70.5144	89.7021	122.448	236.544	94.2215	1.32622	8.17562e-09	1.65394e-07	LOC101500233	NC_021164.1	26709795	26722105	-	6632	protein_coding	uncharacterized LOC101500233%2C transcript variant X1 && sp|Q9T048|DRL27_ARATH Disease resistance protein At4g27190 OS=Arabidopsis thaliana OX=3702 GN=At4g27190 PE=2 SV=1 && PF00931:NB-ARC domain	NB-ARC
101503485	305.339	310.17	352.557	120.882	113.974	187.894	322.689	140.917	1.19443	8.53201e-09	1.72016e-07	LOC101503485	NW_004515933.1	198966	200878	+	1913	protein_coding	AP2/ERF and B3 domain-containing transcription factor RAV1-like && sp|Q9ZWM9|RAV1_ARATH AP2/ERF and B3 domain-containing transcription factor RAV1 OS=Arabidopsis thaliana OX=3702 GN=RAV1 PE=1 SV=1 && PF00847:AP2 domain|PF02362:B3 DNA binding domain	B3
101503721	143.799	207.695	173.073	68.2758	65.4298	72.8354	174.856	68.847	1.34489	9.08541e-09	1.82252e-07	LOC101503721	NW_004516694.1	369208	372038	-	2452	pseudogene	- && sp|P09189|HSP7C_PETHY Heat shock cognate 70 kDa protein OS=Petunia hybrida OX=4102 GN=HSP70 PE=2 SV=1 && PF00012:Hsp70 protein	HSP70
113787060	197.023	139.073	104.393	0	5.2766	0	146.83	1.75887	6.36887	9.22862e-09	1.84607e-07	LOC113787060	NC_021165.1	14064050	14066395	-	1736	protein_coding	mitochondrial import inner membrane translocase subunit TIM23-2-like%2C transcript variant X2 && sp|Q38820|TI232_ARATH Mitochondrial import inner membrane translocase subunit TIM23-2 OS=Arabidopsis thaliana OX=3702 GN=TIM23-2 PE=1 SV=1 && -	-
113786713	140.998	236.059	129.118	31.3397	69.6511	44.3346	168.725	48.4418	1.79768	9.3387e-09	1.86287e-07	LOC113786713	NC_021164.1	42799089	42802323	-	2005	protein_coding	uncharacterized mitochondrial protein AtMg00810-like && sp|Q94HW2|POLR1_ARATH Retrovirus-related Pol polyprotein from transposon RE1 OS=Arabidopsis thaliana OX=3702 GN=RE1 PE=2 SV=1 && -	-
101502626	1587.39	2630.5	2260.03	902.136	1172.46	1159.03	2159.31	1077.88	1.00222	9.41137e-09	1.87563e-07	LOC101502626	NC_021162.1	29264893	29297338	-	6172	protein_coding	ABC transporter A family member 1%2C transcript variant X1 && sp|Q84M24|AB1A_ARATH ABC transporter A family member 1 OS=Arabidopsis thaliana OX=3702 GN=ABCA1 PE=2 SV=2 && PF00005:ABC transporter|PF12698:ABC-2 family transporter protein	ABC_tran
101496295	123.256	142.733	130.034	49.2481	47.4894	50.6681	132.008	49.1352	1.42595	9.49257e-09	1.8883e-07	LOC101496295	NC_021162.1	36173489	36175803	+	1243	protein_coding	zerumbone synthase && sp|Q94KL7|SILD_FORIN Secoisolariciresinol dehydrogenase (Fragment) OS=Forsythia intermedia OX=55183 PE=1 SV=1 && PF13561:Enoyl-(Acyl carrier protein) reductase	-
101499602	1638.75	2493.26	2455.08	860.723	1232.61	1173.81	2195.69	1089.05	1.01139	9.64743e-09	1.91733e-07	LOC101499602	NC_021165.1	10744098	10749495	+	3684	protein_coding	uncharacterized LOC101499602%2C transcript variant X1 && - && -	-
101506505	82.1708	84.1761	57.6911	14.5506	21.1064	15.8338	74.6793	17.1636	2.11902	1.00272e-08	1.98545e-07	LOC101506505	NW_004516185.1	528624	534888	-	2054	lncRNA	uncharacterized LOC101506505%2C transcript variant X4 && - && -	-
101488748	654.565	1048.54	1099.79	416.371	470.672	468.68	934.3	451.908	1.04776	1.01e-08	1.9974e-07	LOC101488748	NC_021163.1	22291843	22298234	-	4227	protein_coding	serine/threonine-protein kinase D6PKL1%2C transcript variant X2 && sp|Q9LFA2|KIPK1_ARATH Serine/threonine-protein kinase KIPK1 OS=Arabidopsis thaliana OX=3702 GN=KIPK1 PE=1 SV=1 && PF00069:Protein kinase domain	Pkinase
101500129	1621	2243.47	1857.1	681.639	1126.03	1013.36	1907.19	940.342	1.01984	1.01739e-08	2.00707e-07	LOC101500129	NC_021165.1	15842748	15848554	+	3585	protein_coding	lysine-specific demethylase JMJ25-like%2C transcript variant X1 && sp|Q9SSE9|JMJ25_ARATH Lysine-specific demethylase JMJ25 OS=Arabidopsis thaliana OX=3702 GN=JMJ25 PE=1 SV=1 && PF02373:JmjC domain, hydroxylase|PF08879:WRC	JmjC
101493733	734.868	1138.21	947.782	357.049	543.489	450.735	940.286	450.424	1.06135	1.06896e-08	2.09531e-07	LOC101493733	NC_021163.1	8364022	8370273	+	3394	protein_coding	uncharacterized LOC101493733%2C transcript variant X1 && - && PF14868:Domain of unknown function (DUF4487)	-
101506487	1085.03	1850.96	1450.52	502.555	789.379	724.132	1462.17	672.022	1.12118	1.08091e-08	2.11681e-07	LOC101506487	NC_021167.1	1968844	1987016	+	5745	protein_coding	DNA-directed RNA polymerase IV subunit 1%2C transcript variant X2 && sp|Q9LQ02|NRPD1_ARATH DNA-directed RNA polymerase IV subunit 1 OS=Arabidopsis thaliana OX=3702 GN=NRPD1 PE=1 SV=1 && PF05000:RNA polymerase Rpb1, domain 4|PF00623:RNA polymerase Rpb1, domain 2|PF11523:Protein of unknown function (DUF3223)|PF04983:RNA polymerase Rpb1, domain 3	-
101515093	666.704	1098.86	908.406	381.673	482.281	446.513	891.324	436.822	1.02865	1.08415e-08	2.11929e-07	LOC101515093	NW_004516210.1	135035	145808	-	6136	protein_coding	vacuolar protein sorting-associated protein 8 homolog && sp|Q0P5W1|VPS8_MOUSE Vacuolar protein sorting-associated protein 8 homolog OS=Mus musculus OX=10090 GN=Vps8 PE=1 SV=1 && PF00637:Region in Clathrin and VPS|PF12816:Golgi CORVET complex core vacuolar protein 8	-
101512841	117.654	217.76	203.292	39.1746	75.983	52.7793	179.569	55.979	1.67952	1.10343e-08	2.15109e-07	LOC101512841	NC_021163.1	44410083	44416702	-	3660	protein_coding	histidine kinase 5 && sp|Q3S4A7|AHK5_ARATH Histidine kinase 5 OS=Arabidopsis thaliana OX=3702 GN=AHK5 PE=1 SV=1 && PF00072:Response regulator receiver domain|PF00512:His Kinase A (phospho-acceptor) domain|PF02518:Histidine kinase-, DNA gyrase B-, and HSP90-like ATPase	HATPase_c
101501833	161.54	156.458	173.073	33.5783	62.2638	73.891	163.69	56.5777	1.52894	1.11996e-08	2.17737e-07	LOC101501833	NC_021165.1	16687129	16689509	-	1265	protein_coding	stem-specific protein TSJT1-like%2C transcript variant X2 && sp|P24805|TSJT1_TOBAC Stem-specific protein TSJT1 OS=Nicotiana tabacum OX=4097 GN=TSJT1 PE=2 SV=1 && PF12481:Aluminium induced protein	-
101488306	576.129	1017.43	814.085	264.149	353.532	430.679	802.549	349.453	1.19894	1.1376e-08	2.20967e-07	LOC101488306	NC_021163.1	19653096	19663466	+	5504	protein_coding	E3 ubiquitin-protein ligase UPL4%2C transcript variant X2 && sp|Q9LYZ7|UPL4_ARATH E3 ubiquitin-protein ligase UPL4 OS=Arabidopsis thaliana OX=3702 GN=UPL4 PE=3 SV=1 && PF00632:HECT-domain (ubiquitin-transferase)	HECT
101495941	176.48	198.546	194.135	80.5878	82.3149	87.6136	189.72	83.5054	1.18369	1.16225e-08	2.25142e-07	LOC101495941	NC_021161.1	24037491	24039754	-	1968	protein_coding	protein DETOXIFICATION 48-like && sp|Q9SLV0|DTX48_ARATH Protein DETOXIFICATION 48 OS=Arabidopsis thaliana OX=3702 GN=DTX48 PE=2 SV=1 && PF01554:MatE	MatE
101492108	958.97	1495.04	1587.88	560.757	730.281	684.019	1347.3	658.352	1.03293	1.19455e-08	2.30358e-07	LOC101492108	NC_021165.1	10567522	10575718	-	3699	protein_coding	uncharacterized protein PF11_0207-like%2C transcript variant X1 && - && -	-
101512184	47.6217	64.047	68.6799	7.83493	14.7745	10.5559	60.1162	11.0551	2.43877	1.25504e-08	2.41372e-07	UGT79A5	NC_021163.1	8462177	8463846	+	1670	protein_coding	UDP-glycosyltransferase 79A6 && sp|I1LCI8|FG2KO_SOYBN UDP-glycosyltransferase 79A6 OS=Glycine max OX=3847 GN=FG2 PE=1 SV=1 && PF00201:UDP-glucoronosyl and UDP-glucosyl transferase	UDPGT
101512236	50.423	42.088	64.1012	10.0735	5.2766	8.44468	52.2041	7.93159	2.72316	1.27904e-08	2.45549e-07	LOC101512236	NC_021160.1	2218631	2220660	-	2030	protein_coding	polyphenol oxidase A1%2C chloroplastic-like && sp|Q06215|PPO_VICFA Polyphenol oxidase A1, chloroplastic OS=Vicia faba OX=3906 PE=1 SV=1 && PF12142:Polyphenol oxidase middle domain|PF00264:Common central domain of tyrosinase|PF12143:Protein of unknown function (DUF_B2219)	-
101502049	137.263	198.546	210.618	47.0096	81.2596	67.5575	182.142	65.2755	1.47833	1.40065e-08	2.65565e-07	LOC101502049	NC_021165.1	28657488	28663975	-	2549	protein_coding	BEL1-like homeodomain protein 8%2C transcript variant X3 && sp|Q9SJJ3|BLH8_ARATH BEL1-like homeodomain protein 8 OS=Arabidopsis thaliana OX=3702 GN=BLH8 PE=1 SV=1 && PF05920:Homeobox KN domain|PF07526:Associated with HOX	POX
101507542	450.072	757.584	732.585	142.148	309.208	281.841	646.747	244.399	1.40291	1.42309e-08	2.69583e-07	LOC101507542	NC_021160.1	16730147	16736477	+	4167	protein_coding	COP1-interacting protein 7 && sp|O80386|CIP7_ARATH COP1-interacting protein 7 OS=Arabidopsis thaliana OX=3702 GN=CIP7 PE=1 SV=1 && -	-
101496391	923.487	1405.37	1115.36	448.83	663.796	595.35	1148.07	569.325	1.01148	1.57793e-08	2.96037e-07	LOC101496391	NC_021167.1	10076989	10082379	+	3329	protein_coding	uncharacterized LOC101496391 && sp|B3WEQ6|DNAJ_LACCB Chaperone protein DnaJ OS=Lactobacillus casei (strain BL23) OX=543734 GN=dnaJ PE=3 SV=1 && PF11926:Domain of unknown function (DUF3444)|PF00226:DnaJ domain	DnaJ
101496898	524.772	730.136	684.967	247.36	359.864	347.288	646.625	318.17	1.02237	1.58655e-08	2.96877e-07	LOC101496898	NC_021160.1	10628208	10636049	-	4128	protein_coding	protein NLP8-like%2C transcript variant X1 && sp|O22864|NLP8_ARATH Protein NLP8 OS=Arabidopsis thaliana OX=3702 GN=NLP8 PE=2 SV=1 && PF02042:RWP-RK domain|PF00564:PB1 domain	RWP-RK
101493387	24.2777	30.1936	35.7135	0	0	0	30.0616	0	7.24671	1.64586e-08	3.07437e-07	LOC101493387	NC_021167.1	14385276	14389007	-	2438	protein_coding	LEAF RUST 10 DISEASE-RESISTANCE LOCUS RECEPTOR-LIKE PROTEIN KINASE-like 2.3%2C transcript variant X1 && sp|F4HQ20|LRL25_ARATH LEAF RUST 10 DISEASE-RESISTANCE LOCUS RECEPTOR-LIKE PROTEIN KINASE-like 2.5 OS=Arabidopsis thaliana OX=3702 GN=LRK10L-2.5 PE=3 SV=1 && PF07714:Protein tyrosine and serine/threonine kinase|PF14380:Wall-associated receptor kinase C-terminal|PF13947:Wall-associated receptor k…	Pkinase_Tyr
101505903	246.512	331.214	296.697	145.506	130.86	143.56	291.475	139.975	1.05872	1.66501e-08	3.10745e-07	LOC101505903	NC_021165.1	16775372	16781929	-	4254	protein_coding	probable ubiquitin-conjugating enzyme E2 24 && sp|Q8VY10|UBC24_ARATH Probable ubiquitin-conjugating enzyme E2 24 OS=Arabidopsis thaliana OX=3702 GN=UBC24 PE=1 SV=1 && PF00179:Ubiquitin-conjugating enzyme	UQ_con
101488947	172.745	213.185	195.967	54.8445	87.5915	89.7248	193.966	77.3869	1.32319	1.67929e-08	3.13137e-07	LOC101488947	NW_004515660.1	119002	142225	-	3499	protein_coding	probable LRR receptor-like serine/threonine-protein kinase At1g53430%2C transcript variant X1 && sp|C0LGG8|Y5343_ARATH Probable LRR receptor-like serine/threonine-protein kinase At1g53430 OS=Arabidopsis thaliana OX=3702 GN=At1g53430 PE=1 SV=1 && PF11721:Malectin domain|PF07714:Protein tyrosine and serine/threonine kinase|PF13855:Leucine rich repeat	Pkinase_Tyr
101503894	2457.65	4556.49	3470.62	1117.04	1879.52	1681.55	3494.92	1559.37	1.16414	1.70743e-08	3.17556e-07	LOC101503894	NC_021160.1	40335063	40370034	-	6607	protein_coding	nuclear-pore anchor && sp|A4GSN8|NUA_ARATH Nuclear-pore anchor OS=Arabidopsis thaliana OX=3702 GN=NUA PE=1 SV=1 && PF07926:TPR/MLP1/MLP2-like protein	-
101508910	132.594	179.332	193.219	72.7529	67.5404	46.4458	168.382	62.2464	1.4375	1.73489e-08	3.21825e-07	LOC101508910	NC_021160.1	17944763	17945736	+	793	protein_coding	FCS-Like Zinc finger 15 && sp|Q9FH22|FLZ15_ARATH FCS-Like Zinc finger 15 OS=Arabidopsis thaliana OX=3702 GN=FLZ15 PE=1 SV=1 && PF04570:zinc-finger of the FCS-type, C2-C2	-
101513926	876.799	1711.88	1566.82	510.39	685.957	661.852	1385.17	619.4	1.16092	1.97694e-08	3.63269e-07	LOC101513926	NW_004522063.1	19007	26236	-	5680	protein_coding	uncharacterized LOC101513926 && sp|P40340|TBP7_YEAST Tat-binding homolog 7 OS=Saccharomyces cerevisiae (strain ATCC 204508 / S288c) OX=559292 GN=YTA7 PE=1 SV=2 && PF13771:PHD-like zinc-binding domain|PF17862:AAA+ lid domain|PF00004:ATPase family associated with various cellular activities (AAA)	AAA
101489306	79.3695	116.2	130.95	17.9084	37.9915	33.7787	108.84	29.8929	1.86028	2.02773e-08	3.70696e-07	LOC101489306	NC_021163.1	47900477	47903017	+	2541	protein_coding	proteoglycan 4-like && - && -	-
101507093	177.414	150.053	138.275	61.5602	60.1532	65.4463	155.248	62.3866	1.31489	2.09175e-08	3.80973e-07	LOC101507093	NC_021164.1	37943740	37947141	-	1654	protein_coding	squamosa promoter-binding-like protein 13A && sp|B9DI20|SP13A_ARATH Squamosa promoter-binding-like protein 13A OS=Arabidopsis thaliana OX=3702 GN=SPL13A PE=1 SV=1 && PF03110:SBP domain	SBP
101510984	1245.63	2126.36	1658.39	670.446	930.791	865.58	1676.79	822.273	1.0278	2.09491e-08	3.81029e-07	LOC101510984	NC_021161.1	33715494	33735073	-	6354	protein_coding	protein CHROMATIN REMODELING 5 && sp|F4IV99|CHR5_ARATH Protein CHROMATIN REMODELING 5 OS=Arabidopsis thaliana OX=3702 GN=CHR5 PE=1 SV=1 && PF00271:Helicase conserved C-terminal domain|PF13907:Domain of unknown function (DUF4208)|PF00385:Chromo (CHRromatin Organisation MOdifier) domain|PF00176:SNF2 family N-terminal domain	SNF2_N
101504440	4739.76	8559.42	7439.4	2705.29	3870.91	3447.54	6912.86	3341.25	1.04884	2.17392e-08	3.92734e-07	LOC101504440	NC_021167.1	2459090	2470710	-	7108	protein_coding	uncharacterized LOC101504440%2C transcript variant X1 && - && PF05641:Agenet domain	Agenet
101506984	681.644	1045.8	1009.14	371.6	498.111	489.792	912.192	453.167	1.0089	2.30689e-08	4.14312e-07	LOC101506984	NC_021164.1	33638031	33644582	-	4290	protein_coding	cold-regulated 413 inner membrane protein 1%2C chloroplastic%2C transcript variant X2 && sp|Q94AL8|CRIM1_ARATH Cold-regulated 413 inner membrane protein 1, chloroplastic OS=Arabidopsis thaliana OX=3702 GN=COR413IM1 PE=1 SV=1 && PF05562:Cold acclimation protein WCOR413	-
101509509	587.334	1023.84	1009.14	373.838	441.123	424.345	873.436	413.102	1.08007	2.32304e-08	4.16865e-07	LOC101509509	NC_021163.1	10022353	10030988	-	5101	protein_coding	probable lysine-specific demethylase ELF6%2C transcript variant X1 && sp|Q6BDA0|ELF6_ARATH Probable lysine-specific demethylase ELF6 OS=Arabidopsis thaliana OX=3702 GN=ELF6 PE=1 SV=1 && PF02373:JmjC domain, hydroxylase|PF02375:jmjN domain	JmjC
101499085	289.465	282.722	311.349	137.671	167.796	104.503	294.512	136.657	1.10784	2.40552e-08	4.30944e-07	LOC101499085	NC_021165.1	7878459	7880923	-	2010	protein_coding	protein UPSTREAM OF FLC && sp|Q9LX14|SOK2_ARATH Protein SOSEKI 2 OS=Arabidopsis thaliana OX=3702 GN=SOK2 PE=1 SV=1 && PF06136:Domain of unknown function (DUF966)	-
101488646	1332.47	2334.97	2214.24	887.586	1018.38	1019.7	1960.56	975.221	1.00741	2.51635e-08	4.46694e-07	LOC101488646	NC_021164.1	39253102	39261661	+	6197	protein_coding	protein MODIFIER OF SNC1 1-like%2C transcript variant X2 && sp|Q9SB63|MOS1_ARATH Protein MODIFIER OF SNC1 1 OS=Arabidopsis thaliana OX=3702 GN=MOS1 PE=1 SV=2 && PF07001:BAT2 N-terminus	-
101508060	254.916	274.487	284.792	97.377	143.523	139.337	271.399	126.746	1.09673	2.78303e-08	4.89576e-07	LOC101508060	NC_021165.1	31964060	31968628	+	2299	protein_coding	protein EDS1L-like && sp|Q9XF23|EDS1L_ARATH Protein EDS1L OS=Arabidopsis thaliana OX=3702 GN=EDS1 PE=1 SV=1 && PF01764:Lipase (class 3)|PF18117:Enhanced disease susceptibility 1 protein EP domain	Lipase_3
101505211	725.53	1497.78	1326.89	442.114	593.089	522.515	1183.4	519.239	1.1883	2.81943e-08	4.95167e-07	LOC101505211	NC_021163.1	8245256	8280030	-	8358	protein_coding	piezo-type mechanosensitive ion channel homolog%2C transcript variant X1 && sp|F4IN58|PIEZO_ARATH Piezo-type mechanosensitive ion channel homolog OS=Arabidopsis thaliana OX=3702 GN=At2g48060/At2g48040/At2g48050 PE=2 SV=1 && PF12166:Piezo non-specific cation channel, R-Ras-binding domain	-
101511018	1756.4	2980.02	2584.19	887.586	1375.08	1256.15	2440.2	1172.94	1.05667	3.15539e-08	5.49669e-07	LOC101511018	NC_021163.1	16664973	16673300	+	5702	protein_coding	uncharacterized LOC101511018%2C transcript variant X1 && - && PF03941:Inner centromere protein, ARK binding region	-
101513615	1274.58	1925.98	1789.34	588.739	924.459	921.526	1663.3	811.575	1.0349	3.34878e-08	5.80058e-07	LOC101513615	NC_021165.1	5660800	5666139	-	3952	protein_coding	myosin-11-like%2C transcript variant X1 && - && PF10358:N-terminal C2 in EEIG1 and EHBP1 proteins	-
101493992	334.286	578.253	542.113	194.754	243.779	224.84	484.884	221.124	1.13246	3.41318e-08	5.8931e-07	LOC101493992	NC_021166.1	3467230	3485841	+	6252	protein_coding	uncharacterized LOC101493992%2C transcript variant X1 && sp|P38295|MCFS2_YEAST Medium-chain fatty acid ethyl ester synthase/esterase 2 OS=Saccharomyces cerevisiae (strain ATCC 204508 / S288c) OX=559292 GN=EHT1 PE=1 SV=1 && -	-
101515257	754.477	1183.04	1141	381.673	569.872	536.237	1026.17	495.928	1.04863	3.59423e-08	6.16597e-07	LOC101515257	NC_021165.1	6978601	6981056	-	2456	protein_coding	ABC transporter G family member 5-like && sp|Q9SIT6|AB5G_ARATH ABC transporter G family member 5 OS=Arabidopsis thaliana OX=3702 GN=ABCG5 PE=2 SV=1 && PF01061:ABC-2 type transporter|PF00005:ABC transporter	ABC2_membrane
101499591	280.128	320.235	264.646	169.011	110.808	120.337	288.336	133.385	1.11411	3.65203e-08	6.24841e-07	LOC101499591	NC_021164.1	26665837	26667956	-	2120	protein_coding	CBL-interacting serine/threonine-protein kinase 11-like && sp|O22932|CIPKB_ARATH CBL-interacting serine/threonine-protein kinase 11 OS=Arabidopsis thaliana OX=3702 GN=CIPK11 PE=1 SV=1 && PF03822:NAF domain|PF00069:Protein kinase domain	Pkinase
101515186	166.209	164.692	184.978	70.5144	86.5362	54.8905	171.96	70.647	1.28339	3.95371e-08	6.70224e-07	LOC101515186	NC_021162.1	4255615	4258578	+	1627	protein_coding	cytochrome P450 71A1-like && sp|O65782|C83B1_ARATH Cytochrome P450 83B1 OS=Arabidopsis thaliana OX=3702 GN=CYP83B1 PE=1 SV=1 && PF00067:Cytochrome P450	p450
101502269	535.044	874.699	842.473	336.902	414.74	355.732	750.739	369.125	1.02406	3.98992e-08	6.75192e-07	LOC101502269	NC_021160.1	5485000	5495404	+	5215	protein_coding	uncharacterized LOC101502269%2C transcript variant X2 && - && -	-
101513871	166.209	217.76	163	49.2481	84.4255	78.1133	182.323	70.5957	1.36634	4.1414e-08	6.97081e-07	LOC101513871	NC_021167.1	11228613	11236088	-	3381	protein_coding	probable serine/threonine-protein kinase SIS8%2C transcript variant X1 && sp|Q9C9U5|SIS8_ARATH Probable serine/threonine-protein kinase SIS8 OS=Arabidopsis thaliana OX=3702 GN=SIS8 PE=1 SV=1 && PF07714:Protein tyrosine and serine/threonine kinase|PF14381:Ethylene-responsive protein kinase Le-CTR1	Pkinase_Tyr
101514164	1421.18	2501.49	2279.26	828.264	1185.12	995.417	2067.31	1002.93	1.04338	4.32971e-08	7.25362e-07	LOC101514164	NC_021165.1	13759881	13777372	-	9671	protein_coding	protein CHROMATIN REMODELING 4%2C transcript variant X1 && sp|F4KBP5|CHR4_ARATH Protein CHROMATIN REMODELING 4 OS=Arabidopsis thaliana OX=3702 GN=CHR4 PE=2 SV=1 && PF00628:PHD-finger|PF00271:Helicase conserved C-terminal domain|PF00385:Chromo (CHRromatin Organisation MOdifier) domain|PF06465:Domain of Unknown Function (DUF1087)|PF00176:SNF2 family N-terminal domain	SNF2_N
101507893	28.9465	64.047	31.1349	3.35783	4.22128	3.16676	41.3761	3.58195	3.52918	4.34675e-08	7.2708e-07	LOC101507893	NW_004515935.1	28447	31546	+	898	protein_coding	DExH-box ATP-dependent RNA helicase DExH9-like && sp|Q9XIF2|MTR4_ARATH DExH-box ATP-dependent RNA helicase DExH9 OS=Arabidopsis thaliana OX=3702 GN=MTR4 PE=2 SV=1 && PF13234:rRNA-processing arch domain	-
101493117	394.98	552.634	528.377	203.708	291.268	235.396	491.997	243.457	1.01434	4.50814e-08	7.49981e-07	LOC101493117	NC_021160.1	3005085	3009956	+	4076	protein_coding	pentatricopeptide repeat-containing protein At4g13650 && sp|Q9SVP7|PP307_ARATH Pentatricopeptide repeat-containing protein At4g13650 OS=Arabidopsis thaliana OX=3702 GN=PCMP-H42 PE=2 SV=2 && PF14432:DYW family of nucleic acid deaminases|PF13041:PPR repeat family|PF01535:PPR repeat	PPR
101494537	870.263	1453.87	1157.48	411.893	657.464	582.683	1160.54	550.68	1.07509	4.64625e-08	7.69375e-07	LOC101494537	NC_021166.1	35231897	35237418	+	4288	protein_coding	uncharacterized LOC101494537 && - && -	-
101495071	3003.9	6858.52	5358.86	859.604	1404.63	1347.98	5073.76	1204.07	2.07507	4.74222e-08	7.84057e-07	LOC101495071	NC_021167.1	2809151	2882569	+	13742	protein_coding	uncharacterized LOC101495071 && sp|Q5THJ4|VP13D_HUMAN Vacuolar protein sorting-associated protein 13D OS=Homo sapiens OX=9606 GN=VPS13D PE=1 SV=2 && PF12624:N-terminal region of Chorein or VPS13|PF06101:Vacuolar protein sorting-associated protein 62|PF16910:Repeating coiled region of VPS13|PF00169:PH domain|PF16908:Vacuolar sorting-associated protein 13, N-terminal|PF06650:SHR-binding domain of v…	PH
novel.50	165.275	301.021	216.113	57.0831	98.1447	95.0027	227.47	83.4101	1.44552	4.79103e-08	7.91516e-07	-	NC_021162.1	39969373	39971414	-	2042	-	- && - && -	-
101511487	66.2969	194.886	157.506	29.1012	27.4383	47.5014	139.563	34.6803	2.00784	4.7963e-08	7.91777e-07	LOC101511487	NC_021160.1	35362843	35376528	-	11387	lncRNA	uncharacterized LOC101511487 && sp|Q91DM0|POLG_PVCV1 Genome polyprotein OS=Petunia vein clearing virus (isolate Shepherd) OX=492094 PE=3 SV=1 && PF00078:Reverse transcriptase (RNA-dependent DNA polymerase)	RVT_1
101507204	243.711	263.508	258.236	106.331	122.417	143.56	255.152	124.103	1.03866	4.85538e-08	7.99684e-07	LOC101507204	NC_021165.1	6882371	6888407	-	2502	protein_coding	ultraviolet-B receptor UVR8-like%2C transcript variant X1 && sp|Q9FN03|UVR8_ARATH Ultraviolet-B receptor UVR8 OS=Arabidopsis thaliana OX=3702 GN=UVR8 PE=1 SV=1 && PF00415:Regulator of chromosome condensation (RCC1) repeat	-
101505306	96.1771	111.625	117.214	44.771	33.7702	33.7787	108.339	37.44	1.53546	4.90563e-08	8.05485e-07	LOC101505306	NC_021167.1	16230023	16232100	+	1195	protein_coding	transcription factor MYBS3-like && sp|Q9LVS0|KUA1_ARATH Transcription factor KUA1 OS=Arabidopsis thaliana OX=3702 GN=KUA1 PE=1 SV=1 && PF00249:Myb-like DNA-binding domain	Myb_DNA-binding
101489539	547.183	507.801	352.557	264.149	214.23	196.339	469.18	224.906	1.06153	4.91566e-08	8.06514e-07	LOC101489539	NC_021165.1	27308728	27313486	+	2545	protein_coding	ethylene-responsive transcription factor RAP2-7 && sp|Q9SK03|RAP27_ARATH Ethylene-responsive transcription factor RAP2-7 OS=Arabidopsis thaliana OX=3702 GN=RAP2-7 PE=2 SV=2 && PF00847:AP2 domain	AP2
101496762	2549.16	3901.38	3347	1078.98	1951.28	1672.05	3265.85	1567.44	1.05885	5.04954e-08	8.25951e-07	LOC101496762	NC_021163.1	31842806	31852998	-	3993	protein_coding	uncharacterized LOC101496762%2C transcript variant X1 && sp|O80386|CIP7_ARATH COP1-interacting protein 7 OS=Arabidopsis thaliana OX=3702 GN=CIP7 PE=1 SV=1 && -	-
101488311	119.521	186.651	157.506	39.1746	59.0979	67.5575	154.559	55.2767	1.48104	5.30399e-08	8.6362e-07	LOC101488311	NC_021163.1	36519016	36528684	+	3339	protein_coding	uncharacterized LOC101488311 && - && PF08628:Sorting nexin C terminal|PF00787:PX domain|PF02194:PXA domain	PX
101496728	249.314	439.179	425.815	123.12	189.957	152.004	371.436	155.027	1.25981	5.3418e-08	8.69117e-07	LOC101496728	NW_004515664.1	151497	156491	-	4354	protein_coding	uncharacterized LOC101496728%2C transcript variant X2 && - && PF12043:Domain of unknown function (DUF3527)	-
101490397	2014.12	4022.15	3697.72	1413.65	1692.73	1522.15	3244.66	1542.84	1.07246	5.3858e-08	8.75471e-07	LOC101490397	NC_021164.1	11863307	11874878	-	6971	protein_coding	transcription elongation factor SPT6-like && sp|A8MS85|SPT61_ARATH Transcription elongation factor SPT6 homolog OS=Arabidopsis thaliana OX=3702 GN=SPT6 PE=1 SV=1 && PF14639:Holliday-junction resolvase-like of SPT6|PF17674:HHH domain|PF00098:Zinc knuckle|PF14635:Helix-hairpin-helix motif|PF14633:SH2 domain|PF14632:Acidic N-terminal SPT6	zf-CCHC
101504496	1213.89	2384.38	2045.74	784.612	1009.94	881.414	1881.34	891.989	1.07658	5.50408e-08	8.92135e-07	LOC101504496	NC_021163.1	48265768	48277018	-	7496	protein_coding	lysine-specific histone demethylase 1 homolog 3%2C transcript variant X1 && sp|F4JLS1|LDL3_ARATH Lysine-specific histone demethylase 1 homolog 3 OS=Arabidopsis thaliana OX=3702 GN=LDL3 PE=2 SV=1 && PF01593:Flavin containing amine oxidoreductase|PF04433:SWIRM domain	Amino_oxidase
101504162	92.4421	96.9855	66.8484	19.0277	18.9957	31.6676	85.4253	23.2303	1.87627	5.52728e-08	8.95218e-07	LOC101504162	NW_004518043.1	25703	28640	-	1556	pseudogene	- && sp|Q84MB3|ACCH1_ARATH 1-aminocyclopropane-1-carboxylate oxidase homolog 1 OS=Arabidopsis thaliana OX=3702 GN=At1g06620 PE=2 SV=1 && PF03171:2OG-Fe(II) oxygenase superfamily|PF14226:non-haem dioxygenase in morphine synthesis N-terminal	2OG-FeII_Oxy
101502415	186.752	178.417	204.208	73.8722	94.9787	87.6136	189.792	85.4882	1.14931	5.77908e-08	9.31078e-07	LOC101502415	NC_021167.1	5155546	5157607	-	1374	protein_coding	GATA transcription factor 18 && sp|Q8LC79|GAT18_ARATH GATA transcription factor 18 OS=Arabidopsis thaliana OX=3702 GN=GATA18 PE=1 SV=2 && PF00320:GATA zinc finger	GATA
101492831	456.608	296.446	456.95	223.855	161.464	173.116	403.335	186.145	1.11648	5.90358e-08	9.50423e-07	LOC101492831	NC_021167.1	15941648	15942135	-	488	protein_coding	programmed cell death protein 4-like && - && -	-
novel.159	99.9122	172.927	279.298	61.5602	60.1532	39.0567	184.046	53.59	1.78132	6.13426e-08	9.84604e-07	-	NW_004515797.1	98882	111796	-	1530	-	- && sp|P10330|NU5M_OENBE NADH-ubiquinone oxidoreductase chain 5 OS=Oenothera berteroana OX=3950 GN=ND5 PE=2 SV=2 && -	-
101496410	203.559	251.613	294.866	83.9457	102.366	135.115	250.013	107.142	1.22113	6.17662e-08	9.90662e-07	LOC101496410	NW_004516141.1	5705	8803	+	1935	protein_coding	cyclic dof factor 3-like && sp|Q8LFV3|CDF3_ARATH Cyclic dof factor 3 OS=Arabidopsis thaliana OX=3702 GN=CDF3 PE=1 SV=2 && PF02701:Dof domain, zinc finger	zf-Dof
101515575	158.739	236.974	236.259	80.5878	97.0893	91.8359	210.657	89.8377	1.22896	6.30604e-08	1.00991e-06	LOC101515575	NC_021164.1	48082349	48088465	-	3383	protein_coding	chaperone protein ClpD%2C chloroplastic && sp|P42762|CLPD_ARATH Chaperone protein ClpD, chloroplastic OS=Arabidopsis thaliana OX=3702 GN=CLPD PE=1 SV=1 && PF17871:AAA lid domain|PF10431:C-terminal, D2-small domain, of ClpB protein|PF02861:Clp amino terminal domain, pathogenicity island component|PF00004:ATPase family associated with various cellular activities (AAA)|PF07724:AAA domain (Cdc48 subf…	Clp_N
101489948	230.638	248.868	363.545	62.6794	130.86	123.504	281.017	105.681	1.40882	6.54044e-08	1.03968e-06	LOC101489948	NW_004518588.1	1187	3447	+	1740	protein_coding	UDP-glycosyltransferase 1 && sp|A0A067YB04|UGT1_PUEML UDP-glycosyltransferase 1 OS=Pueraria montana var. lobata OX=3893 GN=UGT1 PE=1 SV=1 && PF00201:UDP-glucoronosyl and UDP-glucosyl transferase	UDPGT
101513310	320.279	405.326	307.686	137.671	200.511	160.449	344.43	166.21	1.0502	6.6257e-08	1.0509e-06	LOC101513310	NC_021166.1	1314530	1325538	-	5355	protein_coding	formin-like protein 13%2C transcript variant X1 && sp|Q6ZCX3|FH6_ORYSJ Formin-like protein 6 OS=Oryza sativa subsp. japonica OX=39947 GN=FH6 PE=2 SV=2 && PF02181:Formin Homology 2 Domain|PF10409:C2 domain of PTEN tumour-suppressor protein	FH2
101511741	346.424	602.042	744.49	138.79	268.051	238.562	564.319	215.135	1.39038	7.26093e-08	1.13569e-06	LOC101511741	NC_021162.1	26773196	26775170	+	1438	protein_coding	DNA ligase 1 && - && -	-
101491365	884.269	1567.32	1088.8	320.113	615.251	578.461	1180.13	504.608	1.22518	7.37021e-08	1.15111e-06	LOC101491365	NC_021164.1	42137425	42157843	+	4397	protein_coding	DNA repair protein RAD50 && sp|Q9SL02|RAD50_ARATH DNA repair protein RAD50 OS=Arabidopsis thaliana OX=3702 GN=RAD50 PE=1 SV=2 && PF13476:AAA domain	-
101512274	170.878	245.209	170.326	87.3035	46.434	85.5024	195.471	73.08	1.42102	7.37026e-08	1.15111e-06	LOC101512274	NC_021167.1	14925959	14933074	-	2226	protein_coding	probable sulfate transporter 3.5 && sp|Q94LW6|SUT35_ARATH Probable sulfate transporter 3.5 OS=Arabidopsis thaliana OX=3702 GN=SULTR3;5 PE=2 SV=1 && PF00916:Sulfate permease family|PF01740:STAS domain	Sulfate_transp
101510613	349.226	483.097	409.332	107.45	216.34	204.784	413.885	176.191	1.23048	7.69705e-08	1.19692e-06	LOC101510613	NC_021165.1	12842049	12846801	+	3844	protein_coding	myosin-binding protein 3 && sp|Q9CAC4|MYOB2_ARATH Myosin-binding protein 2 OS=Arabidopsis thaliana OX=3702 GN=MYOB2 PE=1 SV=1 && PF04576:Zein-binding	-
101504986	1134.52	2109.89	1519.2	584.262	905.464	744.188	1587.87	744.638	1.09224	7.78714e-08	1.20918e-06	LOC101504986	NC_021167.1	7607992	7629413	-	6795	protein_coding	transcription initiation factor TFIID subunit 1%2C transcript variant X1 && sp|Q8LRK9|TAF1_ARATH Transcription initiation factor TFIID subunit 1 OS=Arabidopsis thaliana OX=3702 GN=TAF1 PE=1 SV=1 && PF09247:TATA box-binding protein binding|PF00240:Ubiquitin family|PF12157:Protein of unknown function (DUF3591)|PF00439:Bromodomain	Bromodomain
101504651	443.535	766.734	753.647	282.057	363.03	267.063	654.639	304.05	1.10631	7.80431e-08	1.21097e-06	LOC101504651	NC_021166.1	29720075	29726335	-	5675	protein_coding	uncharacterized LOC101504651 && sp|F4JTS8|NOV_ARATH Protein NO VEIN OS=Arabidopsis thaliana OX=3702 GN=NOV PE=1 SV=1 && -	-
101500064	221.301	167.437	141.938	86.1842	52.766	64.3907	176.892	67.7803	1.38594	7.82603e-08	1.21346e-06	LOC101500064	NC_021161.1	27800039	27804771	+	872	lncRNA	uncharacterized LOC101500064 && - && -	-
101515491	420.191	635.895	571.416	202.589	333.481	209.006	542.501	248.359	1.12664	9.51897e-08	1.45699e-06	LOC101515491	NC_021166.1	32048552	32065506	-	10673	protein_coding	uncharacterized LOC101515491 && sp|V9M2S5|RPV1_VITRO Disease resistance protein RPV1 OS=Vitis rotundifolia OX=103349 GN=RPV1 PE=1 SV=1 && PF01582:TIR domain|PF00931:NB-ARC domain	TIR
101511838	252.115	391.602	372.703	145.506	180.46	153.06	338.806	159.675	1.08503	9.59617e-08	1.46776e-06	LOC101511838	NC_021167.1	8293290	8297634	-	1854	protein_coding	alpha/beta hydrolase domain-containing protein 17B && sp|Q7ZVZ7|AB17C_DANRE Alpha/beta hydrolase domain-containing protein 17C OS=Danio rerio OX=7955 GN=abhd17c PE=2 SV=1 && -	-
101506115	974.844	688.963	546.692	361.526	329.26	392.678	736.833	361.154	1.02858	9.8321e-08	1.49936e-06	LOC101506115	NC_021165.1	17725178	17727966	-	1250	protein_coding	acid sugar phosphatase && - && PF13344:Haloacid dehalogenase-like hydrolase|PF13242:HAD-hyrolase-like	-
101509692	1822.7	2892.18	2508.19	848.411	1423.63	1287.81	2407.69	1186.62	1.02055	1.04183e-07	1.57886e-06	LOC101509692	NC_021167.1	7008315	7017221	-	4759	protein_coding	kinesin-like protein KIN-14I && sp|Q7XPJ0|KN14I_ORYSJ Kinesin-like protein KIN-14I OS=Oryza sativa subsp. japonica OX=39947 GN=KIN14I PE=2 SV=1 && PF00373:FERM central domain|PF00784:MyTH4 domain|PF00225:Kinesin motor domain	Kinesin
101506859	66.2969	42.088	59.5225	8.95421	12.6638	12.667	55.9691	11.4284	2.28838	1.14452e-07	1.72838e-06	LOC101506859	NC_021164.1	915055	916407	+	1225	lncRNA	uncharacterized LOC101506859 && sp|Q8VXX4|RFC3_ARATH Replication factor C subunit 3 OS=Arabidopsis thaliana OX=3702 GN=RFC3 PE=2 SV=1 && -	-
101491622	1020.6	1850.04	1638.24	588.739	829.481	780.078	1502.96	732.766	1.03616	1.27678e-07	1.89345e-06	LOC101491622	NC_021166.1	29141346	29160456	-	6932	protein_coding	uncharacterized LOC101491622%2C transcript variant X1 && - && -	-
101497364	574.262	837.186	640.096	235.048	360.919	394.789	683.848	330.252	1.04928	1.29131e-07	1.91367e-06	LOC101497364	NC_021167.1	10130952	10150483	+	4577	protein_coding	Fanconi anemia group J protein homolog%2C transcript variant X2 && sp|Q5SXJ3|FANCJ_MOUSE Fanconi anemia group J protein homolog OS=Mus musculus OX=10090 GN=Brip1 PE=2 SV=1 && PF06733:DEAD_2|PF13307:Helicase C-terminal domain	-
101504728	993.519	2074.21	1723.41	693.951	793.6	787.467	1597.04	758.339	1.07445	1.30386e-07	1.9296e-06	LOC101504728	NC_021165.1	56854335	56873075	-	6612	protein_coding	cell morphogenesis protein PAG1%2C transcript variant X1 && sp|P40468|TAO3_YEAST Cell morphogenesis protein PAG1 OS=Saccharomyces cerevisiae (strain ATCC 204508 / S288c) OX=559292 GN=TAO3 PE=1 SV=1 && PF14222:Cell morphogenesis N-terminal|PF14228:Cell morphogenesis central region|PF14225:Cell morphogenesis C-terminal	-
101511769	32.6815	18.2991	21.0618	0	0	0	24.0142	0	6.92189	1.35837e-07	1.99377e-06	LOC101511769	NC_021164.1	12660245	12667080	-	2693	protein_coding	nodulation receptor kinase-like && sp|Q8LKZ1|NORK_PEA Nodulation receptor kinase OS=Pisum sativum OX=3888 GN=NORK PE=1 SV=1 && PF07714:Protein tyrosine and serine/threonine kinase|PF12819:Malectin-like domain	Pkinase_Tyr
101493619	1050.48	1875.66	1524.69	571.95	852.698	753.688	1483.61	726.112	1.03059	1.36264e-07	1.99867e-06	LOC101493619	NW_004516140.1	476508	493952	+	5445	protein_coding	DNA repair protein UVH3%2C transcript variant X1 && sp|Q9ATY5|UVH3_ARATH DNA repair protein UVH3 OS=Arabidopsis thaliana OX=3702 GN=UVH3 PE=2 SV=1 && PF00752:XPG N-terminal domain|PF00867:XPG I-region	XPG_I
101514597	167.143	210.44	184.978	73.8722	99.2	78.1133	187.52	83.7285	1.16232	1.43238e-07	2.08668e-06	PRR59A	NC_021164.1	46073510	46077683	+	2451	protein_coding	two-component response regulator-like PRR59a%2C transcript variant X1 && sp|Q6LA42|APRR5_ARATH Two-component response regulator-like APRR5 OS=Arabidopsis thaliana OX=3702 GN=APRR5 PE=1 SV=2 && PF00072:Response regulator receiver domain|PF06203:CCT motif	Response_reg
101502634	1491.21	2914.14	2449.58	874.154	1265.33	1134.75	2284.98	1091.41	1.06584	1.46088e-07	2.12099e-06	LOC101502634	NC_021163.1	2004410	2017474	-	6141	protein_coding	uncharacterized LOC101502634 && sp|F4IXE7|IDM1_ARATH Increased DNA methylation 1 OS=Arabidopsis thaliana OX=3702 GN=IDM1 PE=1 SV=1 && PF16135:Tify domain binding domain	-
101513441	211.029	224.164	184.978	86.1842	105.532	102.392	206.724	98.036	1.07517	1.55981e-07	2.24789e-06	LOC101513441	NC_021166.1	44839172	44843494	+	1424	protein_coding	ABSCISIC ACID-INSENSITIVE 5-like protein 2 && sp|Q9LES3|AI5L2_ARATH ABSCISIC ACID-INSENSITIVE 5-like protein 2 OS=Arabidopsis thaliana OX=3702 GN=DPBF3 PE=1 SV=1 && PF00170:bZIP transcription factor	bZIP_1
101495573	41.0854	64.047	46.7023	4.4771	13.7191	7.3891	50.6116	8.52845	2.56194	1.57162e-07	2.26338e-06	LOC101495573	NC_021165.1	21627633	21631766	+	2008	protein_coding	MLO-like protein 6%2C transcript variant X3 && sp|Q94KB7|MLO6_ARATH MLO-like protein 6 OS=Arabidopsis thaliana OX=3702 GN=MLO6 PE=2 SV=2 && PF03094:Mlo family	-
101511414	320.279	276.317	215.197	138.79	128.749	122.448	270.598	129.996	1.05797	1.61102e-07	2.31081e-06	LOC101511414	NC_021162.1	32756593	32759716	+	1969	protein_coding	ethylene-responsive transcription factor RAP2-7-like && sp|B8B8J2|AP23_ORYSI APETALA2-like protein 3 OS=Oryza sativa subsp. indica OX=39946 GN=AP2-3 PE=3 SV=1 && PF00847:AP2 domain	AP2
101495646	1121.44	1962.58	1873.59	584.262	929.736	847.635	1652.54	787.211	1.06959	1.62595e-07	2.32912e-06	LOC101495646	NW_004516574.1	959058	967545	-	5216	protein_coding	lysine-specific demethylase REF6-like && sp|Q9STM3|REF6_ARATH Lysine-specific demethylase REF6 OS=Arabidopsis thaliana OX=3702 GN=REF6 PE=1 SV=1 && PF02373:JmjC domain, hydroxylase|PF02375:jmjN domain	JmjC
101507614	207.294	201.291	289.371	73.8722	83.3702	129.837	232.652	95.6931	1.28024	1.77946e-07	2.51706e-06	LOC101507614	NC_021164.1	38877356	38879478	-	1956	protein_coding	uncharacterized LOC101507614%2C transcript variant X1 && - && PF05910:Plant protein of unknown function (DUF868)	-
101488675	2794.74	5972.84	4598.8	940.192	1484.83	1330.04	4455.46	1251.69	1.83164	1.83479e-07	2.5902e-06	LOC101488675	NC_021166.1	4012460	4083452	+	13534	protein_coding	uncharacterized LOC101488675 && sp|Q709C8|VP13C_HUMAN Vacuolar protein sorting-associated protein 13C OS=Homo sapiens OX=9606 GN=VPS13C PE=1 SV=1 && PF06650:SHR-binding domain of vacuolar-sorting associated protein 13|PF06101:Vacuolar protein sorting-associated protein 62|PF06398:Integral peroxisomal membrane peroxin|PF16910:Repeating coiled region of VPS13|PF12624:N-terminal region of Chorein or…	-
101506390	140.998	117.115	100.73	48.1289	36.9362	48.5569	119.614	44.5407	1.4258	1.84924e-07	2.60547e-06	LOC101506390	NC_021162.1	35182254	35186470	+	1968	protein_coding	protein ABSCISIC ACID-INSENSITIVE 5%2C transcript variant X1 && sp|Q9SJN0|ABI5_ARATH Protein ABSCISIC ACID-INSENSITIVE 5 OS=Arabidopsis thaliana OX=3702 GN=ABI5 PE=1 SV=1 && PF00170:bZIP transcription factor	bZIP_1
101500232	941.229	1624.96	1297.59	465.619	721.838	698.798	1287.93	628.752	1.03412	2.08355e-07	2.89921e-06	LOC101500232	NC_021164.1	20018162	20039179	+	6630	protein_coding	callose synthase 7 && sp|Q9SHJ3|CALS7_ARATH Callose synthase 7 OS=Arabidopsis thaliana OX=3702 GN=CALS7 PE=3 SV=3 && PF14288:1,3-beta-glucan synthase subunit FKS1, domain-1|PF02364:1,3-beta-glucan synthase component|PF04652:Vta1 like	DUF605
101492414	254.916	422.71	443.214	118.643	180.46	186.839	373.613	161.98	1.2047	2.12741e-07	2.94135e-06	LOC101492414	NC_021163.1	138967	149531	-	6416	protein_coding	pentatricopeptide repeat-containing protein At4g20740-like%2C transcript variant X1 && sp|Q0WQJ7|KN5B_ARATH Kinesin-like protein KIN-5B OS=Arabidopsis thaliana OX=3702 GN=KIN5B PE=2 SV=1 && PF17177:Pentacotripeptide-repeat region of PRORP|PF13041:PPR repeat family|PF12854:PPR repeat|PF00225:Kinesin motor domain|PF02201:SWIB/MDM2 domain	Kinesin
101503205	101.78	150.968	130.034	10.0735	52.766	35.8899	127.594	32.9098	1.94957	2.35819e-07	3.21807e-06	LOC101503205	NC_021164.1	2778132	2796936	-	5135	protein_coding	uncharacterized LOC101503205 && sp|Q1PEM5|PERK3_ARATH Proline-rich receptor-like protein kinase PERK3 OS=Arabidopsis thaliana OX=3702 GN=PERK3 PE=2 SV=2 && PF00069:Protein kinase domain|PF07714:Protein tyrosine and serine/threonine kinase	Pkinase_Tyr
101510176	95.2434	95.1555	145.601	40.2939	40.1021	38.0011	112	39.4657	1.50527	2.52672e-07	3.42497e-06	LOC101510176	NC_021165.1	27837444	27842816	+	2967	protein_coding	beta-galactosidase 8 && sp|Q9SCV4|BGAL8_ARATH Beta-galactosidase 8 OS=Arabidopsis thaliana OX=3702 GN=BGAL8 PE=2 SV=2 && PF17834:Beta-sandwich domain in beta galactosidase|PF02140:Galactose binding lectin domain|PF01301:Glycosyl hydrolases family 35	-
101502117	118.587	155.543	129.118	48.1289	62.2638	52.7793	134.416	54.3907	1.30425	2.54028e-07	3.44117e-06	LOC101502117	NC_021163.1	6544203	6546336	+	1814	protein_coding	transcription factor MYB61 && sp|Q8VZQ2|MYB61_ARATH Transcription factor MYB61 OS=Arabidopsis thaliana OX=3702 GN=MYB61 PE=2 SV=1 && PF00249:Myb-like DNA-binding domain	Myb_DNA-binding
101503497	225.97	377.877	375.45	139.909	170.962	137.226	326.432	149.366	1.12784	2.54273e-07	3.44231e-06	LOC101503497	NC_021163.1	4418962	4422064	+	2243	protein_coding	uncharacterized LOC101503497%2C transcript variant X1 && - && -	-
101499272	211.963	255.273	237.174	81.7071	112.919	133.004	234.804	109.21	1.10253	2.73749e-07	3.67812e-06	LOC101499272	NC_021163.1	48686132	48690545	-	1970	protein_coding	synaptotagmin-2-like && sp|B6ETT4|SYT2_ARATH Synaptotagmin-2 OS=Arabidopsis thaliana OX=3702 GN=SYT2 PE=2 SV=1 && PF00168:C2 domain|PF17047:Synaptotagmin-like mitochondrial-lipid-binding domain	C2
101497132	796.496	1278.2	1291.18	359.287	655.353	558.405	1121.96	524.348	1.09694	2.74866e-07	3.6876e-06	LOC101497132	NC_021166.1	19134079	19137593	-	2638	protein_coding	uncharacterized protein At4g38062%2C transcript variant X1 && sp|P0CB23|Y4862_ARATH Uncharacterized protein At4g38062 OS=Arabidopsis thaliana OX=3702 GN=At4g38062 PE=4 SV=1 && -	-
101501210	108.316	144.563	104.393	41.4132	43.2681	50.6681	119.091	45.1165	1.3996	2.7659e-07	3.70236e-06	LOC101501210	NC_021165.1	43144162	43146980	+	1913	pseudogene	- && sp|Q9LK27|GTE8_ARATH Transcription factor GTE8 OS=Arabidopsis thaliana OX=3702 GN=GTE8 PE=2 SV=2 && PF17035:Bromodomain extra-terminal - transcription regulation|PF00439:Bromodomain	Bromodomain
101492451	239.976	300.106	276.551	119.762	162.519	124.559	272.211	135.614	1.00449	2.8312e-07	3.78034e-06	ARF18	NC_021165.1	28196768	28201210	-	3047	protein_coding	auxin response factor 18 && sp|Q9SKN5|ARFJ_ARATH Auxin response factor 10 OS=Arabidopsis thaliana OX=3702 GN=ARF10 PE=1 SV=1 && PF02362:B3 DNA binding domain|PF06507:Auxin response factor	Auxin_resp
101492646	141.931	107.05	92.4889	50.3674	37.9915	29.5564	113.823	39.3051	1.5366	2.94736e-07	3.92079e-06	LOC101492646	NC_021163.1	30481229	30486911	+	1411	protein_coding	squamosa promoter-binding-like protein 9 && sp|Q700W2|SPL9_ARATH Squamosa promoter-binding-like protein 9 OS=Arabidopsis thaliana OX=3702 GN=SPL9 PE=2 SV=2 && PF03110:SBP domain	SBP
101495644	143.799	98.8154	119.045	49.2481	45.3787	44.3346	120.553	46.3205	1.38031	2.96181e-07	3.93758e-06	LOC101495644	NW_004516523.1	11141	13271	-	682	protein_coding	CEN-like protein 4 && sp|Q9XH42|CET4_TOBAC CEN-like protein 4 OS=Nicotiana tabacum OX=4097 GN=CET4 PE=2 SV=1 && PF01161:Phosphatidylethanolamine-binding protein	-
101514394	125.124	124.434	142.854	49.2481	61.2085	52.7793	130.804	54.412	1.26443	3.09915e-07	4.11251e-06	LOC101514394	NC_021160.1	16987999	16989511	-	1379	protein_coding	uncharacterized LOC101514394%2C transcript variant X4 && - && -	-
105852636	28.0128	13.7244	23.809	0	0	0	21.8487	0	6.78566	3.22846e-07	4.26563e-06	LOC105852636	NC_021166.1	45650622	45653170	-	801	protein_coding	MLP-like protein 28 && sp|Q06394|ML146_PAPSO Major latex protein 146 OS=Papaver somniferum OX=3469 GN=MLP146 PE=2 SV=1 && PF00407:Pathogenesis-related protein Bet v 1 family	-
novel.81	22.4102	15.5543	26.5562	0	0	0	21.5069	0	6.76324	3.26744e-07	4.31104e-06	-	NC_021164.1	32731492	32732362	+	871	-	- && - && -	-
101493638	1068.22	1823.51	1698.68	518.225	901.242	776.911	1530.14	732.126	1.06317	3.32603e-07	4.38104e-06	LOC101493638	NC_021163.1	41462889	41467029	-	3209	protein_coding	protein starmaker%2C transcript variant X1 && sp|Q9UQ35|SRRM2_HUMAN Serine/arginine repetitive matrix protein 2 OS=Homo sapiens OX=9606 GN=SRRM2 PE=1 SV=2 && PF08312:cwf21 domain	-
101502709	1394.1	1987.29	1581.47	490.243	1045.82	804.356	1654.29	780.14	1.08399	3.36483e-07	4.41588e-06	LOC101502709	NC_021161.1	13940885	13951448	-	3168	protein_coding	interaptin-like%2C transcript variant X1 && - && PF03004:Plant transposase (Ptta/En/Spm family)	-
101492926	87.7733	96.9855	105.309	29.1012	32.7149	41.1678	96.6893	34.328	1.49229	3.61373e-07	4.71368e-06	LOC101492926	NC_021160.1	43453413	43455846	-	1330	protein_coding	feruloyl CoA ortho-hydroxylase 1 && sp|Q9LE86|S8H_ARATH Scopoletin 8-hydroxylase OS=Arabidopsis thaliana OX=3702 GN=S8H PE=1 SV=1 && PF03171:2OG-Fe(II) oxygenase superfamily|PF14226:non-haem dioxygenase in morphine synthesis N-terminal	2OG-FeII_Oxy
101510364	124.19	145.478	179.483	41.4132	77.0383	53.8349	149.717	57.4288	1.38012	4.09359e-07	5.27542e-06	LOC101510364	NW_004516574.1	532614	536233	+	1849	protein_coding	protein IQ-DOMAIN 14%2C transcript variant X1 && sp|Q2NNE0|IQD22_ARATH Protein IQ-DOMAIN 22 OS=Arabidopsis thaliana OX=3702 GN=IQD22 PE=1 SV=1 && PF13178:Protein of unknown function (DUF4005)	-
113786981	55.0918	57.6423	71.427	11.1928	22.1617	10.5559	61.387	14.6368	2.0652	4.10311e-07	5.28451e-06	LOC113786981	NC_021165.1	21066064	21067221	+	1158	pseudogene	- && - && -	-
101493345	246.512	307.426	343.399	125.359	151.966	171.005	299.112	149.443	1.0002	4.1494e-07	5.33772e-06	LOC101493345	NC_021160.1	1213475	1216693	+	2506	protein_coding	root phototropism protein 3 && sp|Q9FMF5|RPT3_ARATH Root phototropism protein 3 OS=Arabidopsis thaliana OX=3702 GN=RPT3 PE=1 SV=2 && PF03000:NPH3 family	-
101505979	62.5618	68.6218	51.281	15.6699	13.7191	17.945	60.8215	15.778	1.94654	4.24633e-07	5.44282e-06	LOC101505979	NC_021162.1	36947524	36958006	-	2274	protein_coding	long chain acyl-CoA synthetase 1%2C transcript variant X1 && sp|O22898|LACS1_ARATH Long chain acyl-CoA synthetase 1 OS=Arabidopsis thaliana OX=3702 GN=LACS1 PE=2 SV=1 && PF00501:AMP-binding enzyme	AMP-binding
113786570	154.07	343.109	322.337	106.331	113.974	106.614	273.172	108.973	1.32601	4.36553e-07	5.55576e-06	LOC113786570	NC_021164.1	39240635	39243249	+	978	protein_coding	protein MODIFIER OF SNC1 1-like%2C transcript variant X2 && sp|Q9SB63|MOS1_ARATH Protein MODIFIER OF SNC1 1 OS=Arabidopsis thaliana OX=3702 GN=MOS1 PE=1 SV=2 && PF07001:BAT2 N-terminus	-
101514217	870.263	1655.16	1408.39	486.885	722.894	691.409	1311.27	633.729	1.04875	4.41401e-07	5.608e-06	LOC101514217	NC_021162.1	11800199	11814758	-	5545	protein_coding	uncharacterized LOC101514217%2C transcript variant X1 && - && PF10650:Putative zinc-finger domain	-
101499822	45.7542	56.7273	65.0169	14.5506	15.8298	6.33351	55.8328	12.238	2.19274	4.53116e-07	5.74269e-06	LOC101499822	NC_021166.1	10360985	10365151	+	2498	protein_coding	cationic amino acid transporter 6%2C chloroplastic-like && sp|Q9SQZ0|CAAT7_ARATH Cationic amino acid transporter 7, chloroplastic OS=Arabidopsis thaliana OX=3702 GN=CAT7 PE=3 SV=1 && PF13906:C-terminus of AA_permease|PF13520:Amino acid permease	-
101504813	146.6	204.035	171.242	40.2939	96.034	57.0016	173.959	64.4432	1.43003	4.93007e-07	6.1861e-06	LOC101504813	NC_021164.1	10902636	10921469	+	6251	protein_coding	uncharacterized LOC101504813 && sp|Q9T048|DRL27_ARATH Disease resistance protein At4g27190 OS=Arabidopsis thaliana OX=3702 GN=At4g27190 PE=2 SV=1 && PF00931:NB-ARC domain	NB-ARC
101511421	145.666	192.141	176.736	77.23	79.1489	81.2801	171.514	79.2197	1.11441	4.94163e-07	6.19599e-06	LOC101511421	NW_004516329.1	499366	508574	+	3022	protein_coding	sucrose synthase 5-like && sp|Q9FX32|SUS6_ARATH Sucrose synthase 6 OS=Arabidopsis thaliana OX=3702 GN=SUS6 PE=1 SV=1 && PF00862:Sucrose synthase|PF00534:Glycosyl transferases group 1	Glycos_transf_1
101506438	309.074	419.965	565.922	214.901	197.345	217.451	431.654	209.899	1.04048	5.14357e-07	6.41644e-06	LOC101506438	NC_021165.1	2414210	2417794	-	3585	protein_coding	protein PLASTID MOVEMENT IMPAIRED 1-like && sp|Q9C8E6|PMI1_ARATH Protein PLASTID MOVEMENT IMPAIRED 1 OS=Arabidopsis thaliana OX=3702 GN=PMI1 PE=1 SV=1 && PF10358:N-terminal C2 in EEIG1 and EHBP1 proteins	-
101495639	164.342	197.631	175.82	54.8445	97.0893	81.2801	179.264	77.738	1.20299	5.2906e-07	6.5769e-06	LOC101495639	NC_021163.1	2974626	2979884	-	3296	protein_coding	uncharacterized LOC101495639%2C transcript variant X4 && - && -	-
101514832	216.632	270.827	204.208	88.4228	112.919	127.726	230.556	109.689	1.07027	5.30486e-07	6.587e-06	LOC101514832	NC_021160.1	26774847	26779929	+	3416	protein_coding	serine/threonine-protein kinase pakD-like%2C transcript variant X1 && sp|A8MQ27|NEU1B_HUMAN E3 ubiquitin-protein ligase NEURL1B OS=Homo sapiens OX=9606 GN=NEURL1B PE=1 SV=1 && PF13920:Zinc finger, C3HC4 type (RING finger)	-
101508373	179.282	165.607	174.905	97.377	70.7064	72.8354	173.265	80.3063	1.11138	5.41648e-07	6.70618e-06	F-BOX1	NC_021165.1	10202541	10203578	+	1038	protein_coding	KFB-type F-box protein && sp|O80582|FBK46_ARATH F-box/kelch-repeat protein At2g44130 OS=Arabidopsis thaliana OX=3702 GN=At2g44130 PE=2 SV=2 && PF01344:Kelch motif	Kelch_1
101510770	243.711	332.129	332.41	123.12	170.962	159.393	302.75	151.158	1.00107	5.86911e-07	7.18363e-06	LOC101510770	NC_021162.1	9338462	9345153	+	3199	protein_coding	protein MEI2-like 5%2C transcript variant X1 && sp|Q64M78|OML4_ORYSJ Protein MEI2-like 4 OS=Oryza sativa subsp. japonica OX=39947 GN=ML4 PE=2 SV=1 && PF04059:RNA recognition motif 2|PF00076:RNA recognition motif. (a.k.a. RRM, RBD, or RNP domain)	RRM_1
101497241	61.6281	99.7303	164.832	19.0277	40.1021	28.5008	108.73	29.2102	1.89352	6.65134e-07	8.0085e-06	LOC101497241	NC_021166.1	17786360	17790519	+	2602	protein_coding	protein WEAK CHLOROPLAST MOVEMENT UNDER BLUE LIGHT 1-like%2C transcript variant X2 && sp|O48724|WEB1_ARATH Protein WEAK CHLOROPLAST MOVEMENT UNDER BLUE LIGHT 1 OS=Arabidopsis thaliana OX=3702 GN=WEB1 PE=1 SV=1 && PF05701:Weak chloroplast movement under blue light	-
101515221	437.933	520.611	467.023	145.506	266.996	277.619	475.189	230.04	1.0452	6.75036e-07	8.10043e-06	LOC101515221	NC_021163.1	12931984	12935228	+	2617	protein_coding	uncharacterized LOC101515221 && - && PF14309:Domain of unknown function (DUF4378)	-
105851696	25.2115	43.9179	22.8933	0	3.16596	2.11117	30.6742	1.75904	4.10283	6.91208e-07	8.28059e-06	LOC105851696	NC_021162.1	982201	985584	-	2768	lncRNA	uncharacterized LOC105851696%2C transcript variant X2 && - && -	-
101495640	26.1452	34.7684	51.281	5.59638	5.2766	4.22234	37.3982	5.03177	2.89627	7.02243e-07	8.39404e-06	TPI1	NW_004516333.1	33766	34501	+	736	protein_coding	triosephosphate isomerase 1 && sp|O82711|PIP22_PEA Kunitz-type trypsin inhibitor-like 2 protein OS=Pisum sativum OX=3888 GN=PIP20-2 PE=3 SV=1 && PF00197:Trypsin and protease inhibitor	-
113787666	37.3503	39.3432	27.4719	6.71565	1.05532	4.22234	34.7218	3.99777	3.13123	7.1575e-07	8.5175e-06	LOC113787666	NC_021166.1	34451292	34452398	+	649	lncRNA	uncharacterized LOC113787666 && - && -	-
101489716	171.812	146.393	150.18	62.6794	80.2042	70.7242	156.128	71.2026	1.13134	7.16425e-07	8.5208e-06	LOC101489716	NW_004515973.1	97936	100074	+	1757	protein_coding	transcription factor DICHOTOMA && sp|Q9FYG7|TCP1_ARATH Transcription factor TCP1 OS=Arabidopsis thaliana OX=3702 GN=TCP1 PE=1 SV=1 && PF03634:TCP family transcription factor	TCP
101488720	197.023	320.235	266.478	86.1842	140.357	123.504	261.245	116.682	1.16144	7.20254e-07	8.5616e-06	LOC101488720	NW_004515895.1	334282	343193	-	1948	protein_coding	beta-glucosidase 11-like%2C transcript variant X1 && sp|B3H5Q1|BGL11_ARATH Beta-glucosidase 11 OS=Arabidopsis thaliana OX=3702 GN=BGLU11 PE=2 SV=2 && PF00232:Glycosyl hydrolase family 1	Glyco_hydro_1
101515375	211.029	230.569	175.82	109.689	88.6468	102.392	205.806	100.243	1.03859	7.21123e-07	8.56718e-06	LOC101515375	NC_021166.1	12847567	12854043	-	3282	protein_coding	uncharacterized LOC101515375%2C transcript variant X2 && - && PF14694:Lines N-terminus|PF14695:Lines C-terminus	-
101489838	930.024	1584.71	1609.86	458.903	742.945	774.8	1374.86	658.882	1.06084	7.23916e-07	8.59084e-06	LOC101489838	NC_021163.1	43728684	43732299	-	3009	protein_coding	myosin-11%2C transcript variant X1 && - && -	-
101501758	264.254	206.78	191.388	125.359	85.4808	100.281	220.807	103.707	1.09164	7.6896e-07	9.06021e-06	LOC101501758	NC_021161.1	22909263	22913937	-	1486	protein_coding	beta carbonic anhydrase 5%2C chloroplastic%2C transcript variant X1 && sp|Q94CE3|BCA5_ARATH Beta carbonic anhydrase 5, chloroplastic OS=Arabidopsis thaliana OX=3702 GN=BCA5 PE=2 SV=1 && PF00484:Carbonic anhydrase	-
101496656	196.089	270.827	184.062	59.3216	126.638	70.7242	216.993	85.5614	1.34078	7.74375e-07	9.114e-06	LOC101496656	NC_021164.1	12381553	12388152	-	5371	protein_coding	TMV resistance protein N%2C transcript variant X1 && sp|V9M398|RUN1_VITRO Disease resistance protein RUN1 OS=Vitis rotundifolia OX=103349 GN=RUN1 PE=1 SV=1 && PF01582:TIR domain|PF00931:NB-ARC domain	TIR
101495699	941.229	1616.73	1131.84	419.728	701.787	679.797	1229.93	600.438	1.03407	7.8267e-07	9.19648e-06	LOC101495699	NC_021166.1	43981	58927	-	5789	protein_coding	sister chromatid cohesion protein PDS5 homolog A-B-like && sp|Q4KLU7|PD5AB_XENLA Sister chromatid cohesion protein PDS5 homolog A-B OS=Xenopus laevis OX=8355 GN=pds5a-b PE=1 SV=1 && -	-
101491994	56.9593	53.0675	65.9327	4.4771	16.8851	17.945	58.6531	13.1024	2.15356	8.61153e-07	1.0009e-05	LOC101491994	NC_021164.1	35441265	35446587	+	3594	protein_coding	glutamate receptor 2.7-like%2C transcript variant X2 && sp|Q8LGN0|GLR27_ARATH Glutamate receptor 2.7 OS=Arabidopsis thaliana OX=3702 GN=GLR2.7 PE=2 SV=3 && PF00060:Ligand-gated ion channel|PF01094:Receptor family ligand binding region|PF00497:Bacterial extracellular solute-binding proteins, family 3	ANF_receptor
113787055	222.235	386.112	355.304	125.359	181.515	136.171	321.217	147.681	1.12051	9.31657e-07	1.07411e-05	LOC113787055	NC_021165.1	5534229	5538647	-	2904	protein_coding	uncharacterized LOC113787055 && - && PF12043:Domain of unknown function (DUF3527)	-
101496400	175.547	80.5162	99.8147	41.4132	33.7702	42.2234	118.626	39.1356	1.59985	9.77697e-07	1.12236e-05	LOC101496400	NC_021167.1	12990036	12992175	+	699	protein_coding	cationic amino acid transporter 4%2C vacuolar && sp|Q8W4K3|CAAT4_ARATH Cationic amino acid transporter 4, vacuolar OS=Arabidopsis thaliana OX=3702 GN=CAT4 PE=1 SV=1 && PF13906:C-terminus of AA_permease|PF13520:Amino acid permease	-
101495374	261.452	491.332	506.399	151.102	211.064	205.839	419.728	189.335	1.14793	1.01075e-06	1.15659e-05	LOC101495374	NC_021166.1	1560539	1567071	+	4704	protein_coding	autophagy-related protein 11 && sp|Q9SUG7|ATG11_ARATH Autophagy-related protein 11 OS=Arabidopsis thaliana OX=3702 GN=ATG11 PE=1 SV=1 && PF10377:Autophagy-related protein 11	-
101513243	168.077	200.376	157.506	100.735	65.4298	70.7242	175.319	78.9629	1.15321	1.0658e-06	1.212e-05	LOC101513243	NW_004515707.1	146591	153451	+	1902	protein_coding	purple acid phosphatase 15-like%2C transcript variant X2 && sp|Q9SFU3|PPA15_ARATH Purple acid phosphatase 15 OS=Arabidopsis thaliana OX=3702 GN=PAP15 PE=1 SV=1 && PF00149:Calcineurin-like phosphoesterase|PF16656:Purple acid Phosphatase, N-terminal domain	Metallophos
105852165	211.963	226.909	184.978	89.5421	121.362	96.0583	207.95	102.321	1.02204	1.08077e-06	1.2269e-05	LOC105852165	NC_021164.1	27637089	27639535	-	1053	lncRNA	uncharacterized LOC105852165%2C transcript variant X2 && - && -	-
101505897	59.7605	61.3021	39.3764	16.7891	11.6085	8.44468	53.4797	12.2808	2.12767	1.18034e-06	1.33077e-05	LOC101505897	NC_021165.1	3669570	3672984	-	1944	protein_coding	uncharacterized LOC101505897%2C transcript variant X1 && - && PF03004:Plant transposase (Ptta/En/Spm family)	-
101500761	125.124	173.842	167.579	61.5602	82.3149	60.1684	155.515	68.0145	1.19255	1.29139e-06	1.44157e-05	LOC101500761	NC_021164.1	36330574	36332861	+	1754	protein_coding	cyclin-D5-1-like && sp|Q2V3B2|CCD51_ARATH Cyclin-D5-1 OS=Arabidopsis thaliana OX=3702 GN=CYCD5-1 PE=2 SV=2 && PF02984:Cyclin, C-terminal domain|PF00134:Cyclin, N-terminal domain	Cyclin_C
101499776	56.0255	53.0675	54.9439	11.1928	13.7191	17.945	54.679	14.2856	1.93322	1.41553e-06	1.56306e-05	LOC101499776	NC_021163.1	1939777	1941854	-	1622	protein_coding	sucrose-binding protein-like && sp|Q04672|SBP_SOYBN Sucrose-binding protein OS=Glycine max OX=3847 GN=SBP PE=1 SV=1 && PF00190:Cupin	-
101501286	431.396	770.394	731.669	222.736	388.357	297.675	644.487	302.923	1.08862	1.44362e-06	1.58916e-05	LOC101501286	NC_021164.1	26774288	26786650	-	8213	protein_coding	uncharacterized LOC101501286%2C transcript variant X1 && sp|Q9T048|DRL27_ARATH Disease resistance protein At4g27190 OS=Arabidopsis thaliana OX=3702 GN=At4g27190 PE=2 SV=1 && PF00931:NB-ARC domain	NB-ARC
101498544	147.534	143.648	114.466	40.2939	44.3234	74.9466	135.216	53.188	1.34379	1.47994e-06	1.62415e-05	LOC101498544	NC_021166.1	7288461	7297677	-	3925	protein_coding	protein argonaute PNH1-like%2C transcript variant X1 && sp|Q69VD5|PNH1_ORYSJ Protein argonaute PNH1 OS=Oryza sativa subsp. japonica OX=39947 GN=PHN1 PE=2 SV=1 && PF16487:Mid domain of argonaute|PF16488:Argonaute linker 2 domain|PF02170:PAZ domain|PF16486:N-terminal domain of argonaute|PF02171:Piwi domain|PF08699:Argonaute linker 1 domain	Piwi
101509993	91.5083	86.9209	75.09	30.2204	33.7702	27.4452	84.5064	30.4786	1.471	1.56761e-06	1.70899e-05	LOC101509993	NC_021166.1	14398445	14407009	-	1953	protein_coding	3-epi-6-deoxocathasterone 23-monooxygenase CYP90C1-like && sp|Q9M066|C90C1_ARATH 3-epi-6-deoxocathasterone 23-monooxygenase CYP90C1 OS=Arabidopsis thaliana OX=3702 GN=CYP90C1 PE=1 SV=3 && PF00067:Cytochrome P450	p450
101492873	81.237	172.012	144.686	20.147	61.2085	39.0567	132.645	40.1374	1.72119	1.65508e-06	1.79613e-05	LOC101492873	NC_021163.1	37638083	37647862	+	5975	protein_coding	uncharacterized LOC101492873%2C transcript variant X2 && sp|Q9LMP6|DRL3_ARATH Probable disease resistance protein At1g15890 OS=Arabidopsis thaliana OX=3702 GN=At1g15890 PE=3 SV=2 && PF00931:NB-ARC domain	NB-ARC
101509101	244.645	476.693	351.641	122.001	200.511	157.282	357.659	159.931	1.16031	1.68953e-06	1.82981e-05	LOC101509101	NC_021165.1	18608626	18613196	-	3766	protein_coding	filament-like plant protein 7 && sp|Q9SLN1|FPP7_ARATH Filament-like plant protein 7 OS=Arabidopsis thaliana OX=3702 GN=FPP7 PE=3 SV=2 && PF05911:Filament-like plant protein, long coiled-coil	-
101495691	257.717	422.71	384.607	128.717	162.519	213.228	355.012	168.155	1.07717	1.71918e-06	1.8563e-05	LOC101495691	NC_021165.1	48370088	48387665	-	4696	protein_coding	TMV resistance protein N%2C transcript variant X1 && sp|V9M2S5|RPV1_VITRO Disease resistance protein RPV1 OS=Vitis rotundifolia OX=103349 GN=RPV1 PE=1 SV=1 && PF01582:TIR domain|PF00931:NB-ARC domain	TIR
101507380	56.9593	68.6218	52.1967	12.312	17.9404	19.0005	59.2592	16.4177	1.8484	1.74925e-06	1.88213e-05	LOC101507380	NC_021163.1	653873	656418	-	1816	protein_coding	uncharacterized LOC101507380%2C transcript variant X1 && - && -	-
101504188	158.739	227.824	202.377	101.854	61.2085	100.281	196.313	87.7811	1.16261	1.83873e-06	1.96649e-05	LOC101504188	NC_021165.1	12546234	12550283	+	2098	protein_coding	probable inositol transporter 2 && sp|Q9C757|INT2_ARATH Probable inositol transporter 2 OS=Arabidopsis thaliana OX=3702 GN=INT2 PE=1 SV=1 && PF00083:Sugar (and other) transporter	Sugar_tr
101490818	225.97	377.877	358.051	138.79	170.962	164.671	320.633	158.141	1.0193	1.87597e-06	2.0034e-05	LOC101490818	NC_021164.1	18961879	18972159	+	982	protein_coding	tripeptidyl-peptidase 2-like && sp|F4JVN6|TPPII_ARATH Tripeptidyl-peptidase 2 OS=Arabidopsis thaliana OX=3702 GN=TPP2 PE=1 SV=1 && -	-
novel.176	307.207	537.995	509.147	173.488	249.055	238.562	451.449	220.368	1.03401	2.00825e-06	2.12666e-05	-	NW_004516250.1	156184	161775	+	2841	-	- && - && -	-
101513782	212.897	325.725	285.708	104.093	168.851	118.226	274.777	130.39	1.07444	2.2662e-06	2.35105e-05	LOC101513782	NC_021163.1	6765359	6767472	-	1948	protein_coding	transcription factor MYB61 && sp|Q8VZQ2|MYB61_ARATH Transcription factor MYB61 OS=Arabidopsis thaliana OX=3702 GN=MYB61 PE=2 SV=1 && PF00249:Myb-like DNA-binding domain	Myb_DNA-binding
113786532	79.3695	133.584	104.393	35.8168	47.4894	34.8343	105.782	39.3802	1.425	2.42199e-06	2.49339e-05	LOC113786532	NC_021160.1	36649867	36653393	-	2589	lncRNA	uncharacterized LOC113786532 && sp|P10978|POLX_TOBAC Retrovirus-related Pol polyprotein from transposon TNT 1-94 OS=Nicotiana tabacum OX=4097 PE=2 SV=1 && -	-
101500117	60.6943	75.9414	73.2585	29.1012	17.9404	20.0561	69.9648	22.3659	1.64944	2.57353e-06	2.62669e-05	LOC101500117	NC_021164.1	37034058	37037436	-	3379	protein_coding	pollen-specific leucine-rich repeat extensin-like protein 3 && sp|Q9LJ64|PLRX1_ARATH Pollen-specific leucine-rich repeat extensin-like protein 1 OS=Arabidopsis thaliana OX=3702 GN=PEX1 PE=1 SV=1 && PF13855:Leucine rich repeat	-
101495559	49.4892	60.3872	81.5001	19.0277	20.0511	16.8894	63.7922	18.656	1.77436	2.713e-06	2.75201e-05	LOC101495559	NC_021164.1	34779140	34785685	+	3150	protein_coding	phospholipase D alpha 1-like%2C transcript variant X2 && sp|P86387|PLDA1_CARPA Phospholipase D alpha 1 OS=Carica papaya OX=3649 GN=PLD1 PE=1 SV=1 && PF12357:Phospholipase D C terminal|PF00614:Phospholipase D Active site motif|PF00168:C2 domain	C2
101502171	267.989	394.347	281.13	97.377	168.851	176.283	314.488	147.504	1.09068	2.94966e-06	2.96105e-05	LOC101502171	NC_021165.1	57631406	57635479	-	3185	protein_coding	uncharacterized LOC101502171 && - && PF06075:Plant protein of unknown function (DUF936)	-
101493922	123.256	224.164	210.618	36.9361	96.034	71.7798	186.013	68.25	1.44399	3.01846e-06	3.01762e-05	LOC101493922	NC_021162.1	17255345	17269290	-	5491	protein_coding	probable disease resistance protein At4g27220 && sp|O81865|P2A01_ARATH Protein PHLOEM PROTEIN 2-LIKE A1 OS=Arabidopsis thaliana OX=3702 GN=PP2A1 PE=2 SV=1 && PF14299:Phloem protein 2|PF00931:NB-ARC domain	NB-ARC
101497601	37.3503	62.2171	68.6799	14.5506	16.8851	11.6114	56.0824	14.349	1.9673	3.17813e-06	3.15956e-05	LOC101497601	NC_021162.1	39281263	39284241	+	2115	protein_coding	uncharacterized protein At5g41620-like && sp|Q66GQ2|Y5162_ARATH Uncharacterized protein At5g41620 OS=Arabidopsis thaliana OX=3702 GN=At5g41620 PE=2 SV=2 && -	-
101507833	228.771	322.065	337.905	122.001	186.791	130.893	296.247	146.562	1.01454	3.31552e-06	3.28246e-05	LOC101507833	NC_021165.1	6907168	6909816	-	2649	protein_coding	putative F-box protein At5g39460%2C transcript variant X1 && sp|Q8RWD6|FB271_ARATH F-box protein At5g39450 OS=Arabidopsis thaliana OX=3702 GN=At5g39450 PE=2 SV=1 && -	-
105852621	72.8332	48.4927	34.7978	14.5506	12.6638	2.11117	52.0412	9.77519	2.41831	3.31959e-06	3.28497e-05	LOC105852621	NC_021166.1	43623310	43627363	-	1296	lncRNA	uncharacterized LOC105852621%2C transcript variant X2 && sp|Q9STT5|AB7A_ARATH ABC transporter A family member 7 OS=Arabidopsis thaliana OX=3702 GN=ABCA7 PE=3 SV=2 && -	-
101489794	97.1109	132.669	134.613	58.2023	45.3787	51.7237	121.464	51.7682	1.232	3.3998e-06	3.35196e-05	LOC101489794	NC_021161.1	9472295	9475286	+	2992	pseudogene	- && sp|Q7XA40|RGA3_SOLBU Putative disease resistance protein RGA3 OS=Solanum bulbocastanum OX=147425 GN=RGA3 PE=2 SV=2 && PF18052:Rx N-terminal domain|PF00931:NB-ARC domain	NB-ARC
101491655	102.713	103.39	88.8259	39.1746	46.434	32.7232	98.3098	39.4439	1.31737	3.5258e-06	3.46033e-05	LOC101491655	NW_004516357.1	474411	481581	+	3147	protein_coding	plasma membrane ATPase 1 && sp|P22180|PMA1_SOLLC Plasma membrane ATPase 1 OS=Solanum lycopersicum OX=4081 GN=LHA1 PE=2 SV=1 && PF00702:haloacid dehalogenase-like hydrolase|PF00690:Cation transporter/ATPase, N-terminus|PF00122:E1-E2 ATPase	E1-E2_ATPase
113786647	11.2051	33.8534	34.7978	0	1.05532	0	26.6188	0.351773	6.10986	3.75775e-06	3.65448e-05	LOC113786647	NC_021164.1	11773076	11773916	-	841	protein_coding	ABC transporter C family member 12-like && sp|Q9C8H0|AB12C_ARATH ABC transporter C family member 12 OS=Arabidopsis thaliana OX=3702 GN=ABCC12 PE=2 SV=1 && PF00005:ABC transporter	ABC_tran
101515748	169.944	339.449	272.888	82.8264	128.749	129.837	260.76	113.804	1.19501	3.76196e-06	3.65595e-05	LOC101515748	NW_004516060.1	629825	633407	-	3583	protein_coding	putative disease resistance RPP13-like protein 1 && sp|Q9LRR4|R13L1_ARATH Putative disease resistance RPP13-like protein 1 OS=Arabidopsis thaliana OX=3702 GN=RPPL1 PE=3 SV=1 && PF00931:NB-ARC domain	NB-ARC
101497058	212.897	528.845	355.304	137.671	181.515	157.282	365.682	158.823	1.20289	4.05882e-06	3.90302e-05	LOC101497058	NC_021163.1	8680898	8686596	+	5616	protein_coding	putative disease resistance RPP13-like protein 2 && sp|Q9FJB5|RP8L3_ARATH Disease resistance RPP8-like protein 3 OS=Arabidopsis thaliana OX=3702 GN=RPP8L3 PE=2 SV=1 && PF00931:NB-ARC domain|PF18052:Rx N-terminal domain	NB-ARC
101500580	131.66	183.906	166.663	57.0831	85.4808	79.1689	160.743	73.9109	1.11918	4.49449e-06	4.2646e-05	LOC101500580	NC_021160.1	12654904	12659195	+	3351	protein_coding	cingulin-like && - && PF07899:Frigida-like protein	-
101503797	58.8268	78.6863	67.7641	26.8626	12.6638	24.2785	68.4257	21.2683	1.68932	4.63074e-06	4.38611e-05	LOC101503797	NC_021161.1	12543443	12545922	-	1646	protein_coding	uncharacterized LOC101503797 && sp|Q9SEZ4|MY105_ARATH Transcription factor MYB105 OS=Arabidopsis thaliana OX=3702 GN=MYB105 PE=1 SV=1 && PF00249:Myb-like DNA-binding domain	Myb_DNA-binding
101504786	71.8994	64.962	55.8596	13.4313	18.9957	26.3896	64.2403	19.6056	1.70799	4.6637e-06	4.41148e-05	LOC101504786	NC_021162.1	38463548	38473359	+	3145	protein_coding	coiled-coil domain-containing protein SCD2-like%2C transcript variant X2 && sp|Q8RWD5|SCD2_ARATH Coiled-coil domain-containing protein SCD2 OS=Arabidopsis thaliana OX=3702 GN=SCD2 PE=1 SV=1 && -	-
101493526	128.859	187.566	150.18	57.0831	74.9276	81.2801	155.535	71.0969	1.1279	4.94118e-06	4.63511e-05	LOC101493526	NC_021164.1	12083080	12087136	-	3450	protein_coding	disease resistance protein RPM1-like%2C transcript variant X1 && sp|Q39214|RPM1_ARATH Disease resistance protein RPM1 OS=Arabidopsis thaliana OX=3702 GN=RPM1 PE=1 SV=1 && PF00931:NB-ARC domain|PF18052:Rx N-terminal domain	NB-ARC
101503332	41.0854	60.3872	76.9214	13.4313	15.8298	20.0561	59.4647	16.4391	1.85304	5.12122e-06	4.79143e-05	LOC101503332	NC_021166.1	7797899	7799606	+	954	protein_coding	acidic leucine-rich nuclear phosphoprotein 32 family member E && - && -	-
101507264	54.158	83.2611	72.3428	19.0277	28.4936	20.0561	69.9206	22.5258	1.6326	5.12904e-06	4.79665e-05	LOC101507264	NW_004515894.1	28250	85194	-	8328	protein_coding	uncharacterized LOC101507264%2C transcript variant X2 && sp|Q9T048|DRL27_ARATH Disease resistance protein At4g27190 OS=Arabidopsis thaliana OX=3702 GN=At4g27190 PE=2 SV=1 && PF00931:NB-ARC domain	NB-ARC
101501665	95.2434	156.458	148.348	36.9361	61.2085	62.2796	133.35	53.4747	1.316	5.15061e-06	4.81262e-05	LOC101501665	NC_021167.1	14587685	14592316	+	4626	protein_coding	putative disease resistance RPP13-like protein 1%2C transcript variant X2 && sp|Q9LRR4|R13L1_ARATH Putative disease resistance RPP13-like protein 1 OS=Arabidopsis thaliana OX=3702 GN=RPPL1 PE=3 SV=1 && PF00931:NB-ARC domain|PF18052:Rx N-terminal domain|PF13855:Leucine rich repeat	NB-ARC
novel.77	16.8077	28.3637	5.49439	0	0	0	16.8886	0	6.4146	5.15337e-06	4.8131e-05	-	NC_021164.1	18878119	18879189	+	1071	-	- && - && -	-
101515167	95.2434	71.3667	76.0057	23.5048	36.9362	26.3896	80.8719	28.9435	1.47987	5.44161e-06	5.04278e-05	LOC101515167	NC_021166.1	20912848	20916196	+	1477	protein_coding	transcription factor ABORTED MICROSPORES%2C transcript variant X1 && sp|Q0WNR2|BH090_ARATH Transcription factor bHLH90 OS=Arabidopsis thaliana OX=3702 GN=BHLH90 PE=1 SV=1 && PF14215:bHLH-MYC and R2R3-MYB transcription factors N-terminal|PF00010:Helix-loop-helix DNA-binding domain	HLH
101505909	38.2841	46.6628	39.3764	3.35783	11.6085	10.5559	41.4411	8.5074	2.27522	5.78788e-06	5.30634e-05	LOC101505909	NC_021165.1	31633696	31636481	-	1776	protein_coding	aluminum-activated malate transporter 2-like && sp|Q9SJE8|ALMT2_ARATH Aluminum-activated malate transporter 2 OS=Arabidopsis thaliana OX=3702 GN=ALMT2 PE=2 SV=2 && PF11744:Aluminium activated malate transporter	-
101514441	98.0446	118.944	76.0057	11.1928	45.3787	32.7232	97.6649	29.7649	1.70877	6.36262e-06	5.7667e-05	LOC101514441	NC_021162.1	38993983	38997865	+	1971	protein_coding	zinc finger CCCH domain-containing protein 44-like && sp|Q9FT92|Y5843_ARATH Uncharacterized protein At5g08430 OS=Arabidopsis thaliana OX=3702 GN=At5g08430 PE=1 SV=2 && PF03126:Plus-3 domain|PF02201:SWIB/MDM2 domain	-
101511080	68.1644	161.947	121.792	31.3397	41.1574	50.6681	117.301	41.0551	1.51309	6.47891e-06	5.86099e-05	LOC101511080	NC_021166.1	29924739	29929107	+	4101	protein_coding	disease resistance protein RGA2-like && sp|Q9LRR4|R13L1_ARATH Putative disease resistance RPP13-like protein 1 OS=Arabidopsis thaliana OX=3702 GN=RPPL1 PE=3 SV=1 && PF00931:NB-ARC domain|PF18052:Rx N-terminal domain	NB-ARC
101506416	59.7605	42.088	43.9551	10.0735	17.9404	6.33351	48.6012	11.4491	2.0837	6.56167e-06	5.92956e-05	LOC101506416	NW_004522473.1	43	1948	+	1014	protein_coding	synaptotagmin-3-like && sp|Q7XA06|SYT3_ARATH Synaptotagmin-3 OS=Arabidopsis thaliana OX=3702 GN=SYT3 PE=2 SV=1 && PF17047:Synaptotagmin-like mitochondrial-lipid-binding domain	-
101515661	98.9784	101.56	135.528	41.4132	59.0979	36.9455	112.022	45.8189	1.28897	6.66852e-06	6.01551e-05	LOC101515661	NC_021163.1	22906216	22909646	+	3379	protein_coding	putative pentatricopeptide repeat-containing protein At5g06400%2C mitochondrial && sp|Q9FNG8|PP366_ARATH Putative pentatricopeptide repeat-containing protein At5g06400, mitochondrial OS=Arabidopsis thaliana OX=3702 GN=At5g06400 PE=3 SV=1 && PF12854:PPR repeat|PF13041:PPR repeat family	-
novel.29	42.9529	89.6658	59.5225	16.7891	15.8298	22.1673	64.0471	18.2621	1.80982	6.8726e-06	6.16894e-05	-	NC_021161.1	20761612	20768979	-	1015	-	- && - && -	-
101503655	29.8803	30.1936	20.1461	3.35783	4.22128	0	26.74	2.52637	3.41011	6.92053e-06	6.20677e-05	LOC101503655	NC_021160.1	12717143	12720502	+	1684	protein_coding	uncharacterized LOC101503655%2C transcript variant X1 && - && -	-
101500255	155.938	301.936	270.141	82.8264	123.472	121.392	242.671	109.23	1.15058	7.12939e-06	6.34105e-05	LOC101500255	NC_021165.1	45553552	45558957	-	4483	protein_coding	protein TORNADO 1 && sp|Q9FJ57|TRN1_ARATH Protein TORNADO 1 OS=Arabidopsis thaliana OX=3702 GN=TRN1 PE=2 SV=1 && PF16095:C-terminal of Roc, COR, domain|PF08477:Ras of Complex, Roc, domain of DAPkinase	-
101510598	22.4102	26.5338	36.6293	2.23855	3.16596	5.27793	28.5244	3.56081	2.9954	7.30656e-06	6.47338e-05	LOC101510598	NC_021164.1	6379698	6380732	+	1035	protein_coding	protein QUIRKY-like && sp|B8XCH5|QKY_ARATH Protein QUIRKY OS=Arabidopsis thaliana OX=3702 GN=QKY PE=2 SV=1 && PF08372:Plant phosphoribosyltransferase C-terminal	-
101515352	112.051	94.2406	107.141	44.771	40.1021	50.6681	104.477	45.1804	1.20918	7.36313e-06	6.51651e-05	LOC101515352	NC_021165.1	5183977	5185918	+	1815	protein_coding	uncharacterized LOC101515352 && sp|Q9CAK4|ROH1_ARATH Protein ROH1 OS=Arabidopsis thaliana OX=3702 GN=ROH1 PE=1 SV=1 && PF05633:Protein BYPASS1-related	-
101498642	109.25	151.883	152.011	32.459	61.2085	72.8354	137.715	55.501	1.30798	7.42577e-06	6.56112e-05	LOC101498642	NC_021165.1	21066976	21077212	+	4053	protein_coding	TMV resistance protein N && sp|A0A290U7C4|ROQ1_NICBE Disease resistance protein Roq1 OS=Nicotiana benthamiana OX=4100 GN=ROQ1 PE=1 SV=1 && PF01582:TIR domain|PF00931:NB-ARC domain	TIR
101498011	205.427	350.429	415.742	120.882	157.243	178.394	323.866	152.173	1.08901	8.15267e-06	7.11831e-05	LOC101498011	NC_021167.1	1786669	1791359	-	3693	protein_coding	FT-interacting protein 7 && sp|Q9M2R0|FTIP3_ARATH FT-interacting protein 3 OS=Arabidopsis thaliana OX=3702 GN=FTIP3 PE=1 SV=1 && PF08372:Plant phosphoribosyltransferase C-terminal|PF00168:C2 domain	C2
101507586	159.673	265.338	255.489	64.918	107.643	128.781	226.833	100.447	1.17344	8.84651e-06	7.65555e-05	LOC101507586	NC_021163.1	11166477	11171282	-	4131	protein_coding	probable LRR receptor-like serine/threonine-protein kinase At1g34110 && sp|C0LGF5|RGI5_ARATH LRR receptor-like serine/threonine-protein kinase RGI5 OS=Arabidopsis thaliana OX=3702 GN=RGI5 PE=1 SV=2 && PF08263:Leucine rich repeat N-terminal domain|PF13855:Leucine rich repeat|PF00069:Protein kinase domain	Pkinase
101507979	28.9465	53.0675	39.3764	4.4771	11.6085	8.44468	40.4635	8.17677	2.30073	9.13198e-06	7.87716e-05	LOC101507979	NC_021161.1	12860075	12865901	+	3015	protein_coding	phosphate transporter PHO1 homolog 10%2C transcript variant X1 && sp|Q6R8G0|PHO1A_ARATH Phosphate transporter PHO1 homolog 10 OS=Arabidopsis thaliana OX=3702 GN=PHO1-H10 PE=2 SV=1 && PF03105:SPX domain|PF03124:EXS family	SPX
101514638	100.846	153.713	119.961	44.771	54.8766	63.3351	124.84	54.3276	1.19895	9.31671e-06	8.02038e-05	LOC101514638	NC_021166.1	44885067	44892446	-	3377	protein_coding	protein FAR1-RELATED SEQUENCE 3-like%2C transcript variant X1 && sp|Q9ZVC9|FRS3_ARATH Protein FAR1-RELATED SEQUENCE 3 OS=Arabidopsis thaliana OX=3702 GN=FRS3 PE=1 SV=2 && PF03101:FAR1 DNA-binding domain|PF10551:MULE transposase domain|PF04434:SWIM zinc finger	SWIM
101514513	78.4357	142.733	118.129	34.6975	43.2681	54.8905	113.099	44.2854	1.35113	9.48688e-06	8.15051e-05	LOC101514513	NC_021160.1	26764542	26769441	+	4309	protein_coding	LRR receptor-like serine/threonine-protein kinase GSO1%2C transcript variant X1 && sp|C0LGQ5|GSO1_ARATH LRR receptor-like serine/threonine-protein kinase GSO1 OS=Arabidopsis thaliana OX=3702 GN=GSO1 PE=1 SV=1 && PF00069:Protein kinase domain|PF13855:Leucine rich repeat|PF08263:Leucine rich repeat N-terminal domain	Pkinase
101512645	108.316	92.4107	106.225	40.2939	42.2128	50.6681	102.317	44.3916	1.20354	9.5933e-06	8.22779e-05	LOC101512645	NC_021164.1	32500490	32504009	-	1692	protein_coding	uncharacterized LOC101512645%2C transcript variant X2 && - && PF06708:Protein of unknown function (DUF1195)	-
101511229	159.673	85.091	120.877	39.1746	48.5447	59.1128	121.88	48.944	1.31411	1.02429e-05	8.6921e-05	LOC101511229	NW_004517486.1	260367	264585	+	1893	protein_coding	RHOMBOID-like protein 9%2C chloroplastic%2C transcript variant X1 && sp|Q9FFX0|RBL9_ARATH RHOMBOID-like protein 9, chloroplastic OS=Arabidopsis thaliana OX=3702 GN=RBL9 PE=2 SV=1 && PF01694:Rhomboid family	Rhomboid
101514340	87.7733	70.4517	100.73	36.9361	31.6596	33.7787	86.3185	34.1248	1.33976	1.1013e-05	9.27222e-05	LOC101514340	NW_004515895.1	297342	299154	-	1732	protein_coding	protein DOG1-like 4%2C transcript variant X1 && sp|O04515|RAS1_ARATH Protein RESPONSE TO ABA AND SALT 1 OS=Arabidopsis thaliana OX=3702 GN=RAS1 PE=2 SV=1 && PF14144:Seed dormancy control	-
101514231	142.865	301.936	308.601	67.1565	118.196	125.615	251.134	103.656	1.2753	1.10202e-05	9.27298e-05	LOC101514231	NC_021162.1	28932522	28937656	+	4081	protein_coding	calmodulin binding protein PICBP && sp|A0A1P8BH59|PICBP_ARATH Calmodulin binding protein PICBP OS=Arabidopsis thaliana OX=3702 GN=PICBP PE=2 SV=1 && PF07839:Plant calmodulin-binding domain	-
101506906	59.7605	40.2581	41.2079	7.83493	17.9404	8.44468	47.0755	11.4067	2.04036	1.18801e-05	9.89238e-05	LOC101506906	NC_021166.1	16949186	16953359	+	1793	protein_coding	high affinity nitrate transporter 2.5 && sp|Q9LPV5|NRT25_ARATH High affinity nitrate transporter 2.5 OS=Arabidopsis thaliana OX=3702 GN=NRT2.5 PE=1 SV=1 && PF07690:Major Facilitator Superfamily	MFS_1
101491851	106.448	91.4957	71.427	32.459	44.3234	26.3896	89.7904	34.3907	1.38364	1.26301e-05	0.000104169	LOC101491851	NC_021163.1	4868295	4875223	-	2669	lncRNA	uncharacterized LOC101491851%2C transcript variant X2 && sp|F4HXP9|MYO9_ARATH Myosin-9 OS=Arabidopsis thaliana OX=3702 GN=XI-C PE=2 SV=1 && -	-
105852624	23.344	7.31966	11.9045	0	0	0	14.1894	0	6.16247	1.33329e-05	0.000109293	LOC105852624	NC_021166.1	43595268	43614260	-	1562	protein_coding	uncharacterized LOC105852624 && - && PF03004:Plant transposase (Ptta/En/Spm family)	-
101498505	115.786	157.373	161.169	69.3951	68.5957	72.8354	144.776	70.2754	1.04294	1.3376e-05	0.00010952	LOC101498505	NC_021164.1	31654461	31659400	-	1665	protein_coding	probable nucleoredoxin 2 && sp|Q0JIL1|NRX2_ORYSJ Probable nucleoredoxin 2 OS=Oryza sativa subsp. japonica OX=39947 GN=Os01g0794400 PE=2 SV=1 && PF13905:Thioredoxin-like|PF03107:C1 domain	-
101499131	112.985	215.015	183.146	59.3216	74.9276	90.7804	170.382	75.0099	1.18252	1.40033e-05	0.000113702	LOC101499131	NC_021162.1	8690950	8694190	-	1910	protein_coding	protein FAR1-RELATED SEQUENCE 5-like && - && PF10551:MULE transposase domain	-
101510329	81.237	128.094	149.264	59.3216	48.5447	39.0567	119.532	48.9743	1.28956	1.49216e-05	0.000120293	LOC101510329	NC_021161.1	34312485	34314846	-	1886	protein_coding	glycerol-3-phosphate acyltransferase 1 && sp|Q9SHJ5|GPAT1_ARATH Glycerol-3-phosphate acyltransferase 1 OS=Arabidopsis thaliana OX=3702 GN=GPAT1 PE=1 SV=1 && PF12710:haloacid dehalogenase-like hydrolase|PF01553:Acyltransferase	Acyltransferase
101512625	144.733	180.247	127.287	68.2758	78.0936	76.0022	150.755	74.1239	1.02355	1.50431e-05	0.000120999	LOC101512625	NW_004516233.1	186831	191969	+	4268	pseudogene	- && sp|Q8VY00|ESP3_ARATH Pre-mRNA-splicing factor ATP-dependent RNA helicase DEAH1 OS=Arabidopsis thaliana OX=3702 GN=ESP3 PE=1 SV=1 && PF00271:Helicase conserved C-terminal domain|PF07717:Oligonucleotide/oligosaccharide-binding (OB)-fold|PF04408:Helicas	HA2
101497080	149.401	265.338	221.607	97.377	110.808	106.614	212.115	104.933	1.01523	1.55532e-05	0.000124495	LOC101497080	NC_021164.1	288391	300845	-	3324	protein_coding	H/ACA ribonucleoprotein complex subunit 4-like && sp|F4IHU9|DTX15_ARATH Protein DETOXIFICATION 15 OS=Arabidopsis thaliana OX=3702 GN=DTX15 PE=3 SV=1 && PF01554:MatE	MatE
101514391	233.44	263.508	109.888	67.1565	109.753	66.5019	202.278	81.1372	1.3169	1.57806e-05	0.000126034	LOC101514391	NC_021165.1	57206823	57211894	+	1924	protein_coding	exportin-5-like%2C transcript variant X1 && sp|Q9SMV6|XPO1A_ARATH Protein EXPORTIN 1A OS=Arabidopsis thaliana OX=3702 GN=XPO1 PE=1 SV=1 && PF08389:Exportin 1-like protein	-
105851624	23.344	14.6393	22.8933	0	0	1.05559	20.2922	0.351862	5.7174	1.60419e-05	0.00012774	LOC105851624	NC_021161.1	22740569	22742818	+	935	lncRNA	uncharacterized LOC105851624 && - && -	-
101496805	177.414	332.129	264.646	97.377	139.302	138.282	258.063	124.987	1.04502	1.62084e-05	0.000128826	LOC101496805	NC_021160.1	27006140	27009163	+	2915	protein_coding	pentatricopeptide repeat-containing protein At5g55840-like && sp|Q9LVQ5|PP432_ARATH Pentatricopeptide repeat-containing protein At5g55840 OS=Arabidopsis thaliana OX=3702 GN=At5g55840 PE=3 SV=2 && PF12854:PPR repeat|PF13041:PPR repeat family	-
101504468	23.344	46.6628	32.9663	4.4771	8.44255	6.33351	34.3244	6.41772	2.41487	1.86446e-05	0.00014544	LOC101504468	NC_021163.1	1285700	1287793	-	513	protein_coding	WAT1-related protein At4g08300-like && sp|Q9LI65|WTR24_ARATH WAT1-related protein At3g30340 OS=Arabidopsis thaliana OX=3702 GN=At3g30340 PE=2 SV=1 && -	-
101501471	22.4102	32.9385	26.5562	1.11928	1.05532	7.3891	27.3016	3.1879	3.08706	1.87921e-05	0.000146431	LOC101501471	NW_004516047.1	121766	125225	+	576	protein_coding	ABC transporter G family member 36-like && sp|Q0JLC5|AB36G_ORYSJ ABC transporter G family member 36 OS=Oryza sativa subsp. japonica OX=39947 GN=ABCG36 PE=2 SV=1 && PF19055:ABC-2 type transporter	-
101509894	149.401	165.607	220.691	73.8722	91.8128	101.336	178.567	89.0071	1.00334	1.89768e-05	0.000147495	LOC101509894	NC_021161.1	36123909	36125541	-	1633	protein_coding	cytochrome b561 and DOMON domain-containing protein At2g04850-like && sp|Q9SJ74|B561G_ARATH Cytochrome b561 and DOMON domain-containing protein At2g04850 OS=Arabidopsis thaliana OX=3702 GN=At2g04850 PE=2 SV=2 && PF04526:Protein of unknown function (DUF568)|PF03188:Eukaryotic cytochrome b561	Cytochrom_B561
101498456	7.47007	25.6188	61.354	3.35783	3.16596	2.11117	31.481	2.87832	3.45459	1.98631e-05	0.000152997	LOC101498456	NC_021161.1	2720490	2725139	+	1807	protein_coding	cytochrome P450 82A3-like && sp|O49858|C82A3_SOYBN Cytochrome P450 82A3 OS=Glycine max OX=3847 GN=CYP82A3 PE=2 SV=1 && PF00067:Cytochrome P450	p450
101502225	71.8994	100.645	78.7529	34.6975	29.5489	36.9455	83.7659	33.7307	1.3129	2.07612e-05	0.000158323	LOC101502225	NW_004516390.1	31489	35960	-	3098	protein_coding	disease resistance protein RPM1-like && sp|Q9STE7|R13L3_ARATH Putative disease resistance RPP13-like protein 3 OS=Arabidopsis thaliana OX=3702 GN=RPP13L3 PE=3 SV=1 && PF00931:NB-ARC domain|PF18052:Rx N-terminal domain	NB-ARC
novel.190	46.6879	57.6423	57.6911	19.0277	11.6085	20.0561	54.0071	16.8974	1.67828	2.16415e-05	0.000164102	-	NW_004516642.1	261597	263464	-	1868	-	- && - && -	-
105851981	83.1045	114.37	80.5844	21.2662	37.9915	46.4458	92.6862	35.2345	1.39163	2.17479e-05	0.000164734	LOC105851981	NC_021163.1	35865076	35867572	+	2491	protein_coding	uncharacterized LOC105851981%2C transcript variant X3 && - && -	-
105852485	44.8204	76.8564	80.5844	10.0735	22.1617	28.5008	67.4204	20.2453	1.73065	2.20206e-05	0.000166564	LOC105852485	NC_021166.1	12535336	12539015	-	1863	protein_coding	uncharacterized LOC105852485 && - && PF03108:MuDR family transposase	MuDR
101505170	14.9401	41.1731	40.2922	1.11928	8.44255	3.16676	32.1351	4.24286	2.9101	2.21938e-05	0.000167638	LOC101505170	NC_021160.1	22623558	22628580	+	2106	protein_coding	cytokinin dehydrogenase 3-like && sp|Q9LTS3|CKX3_ARATH Cytokinin dehydrogenase 3 OS=Arabidopsis thaliana OX=3702 GN=CKX3 PE=1 SV=1 && PF09265:Cytokinin dehydrogenase 1, FAD and cytokinin binding|PF01565:FAD binding domain	FAD_binding_4
101502657	31.7478	14.6393	32.0506	5.59638	2.11064	1.05559	26.1459	2.92087	3.17861	2.24837e-05	0.00016941	LOC101502657	NC_021163.1	48786176	48788667	+	1124	pseudogene	- && sp|Q94CH7|EXL2_ARATH GDSL esterase/lipase EXL2 OS=Arabidopsis thaliana OX=3702 GN=EXL2 PE=2 SV=1 && PF00657:GDSL-like Lipase/Acylhydrolase	Lipase_GDSL
101497312	67.2306	78.6863	53.1124	8.95421	27.4383	25.3341	66.3431	20.5755	1.6828	2.44487e-05	0.000182803	LOC101497312	NC_021165.1	6108812	6112392	+	1724	protein_coding	serine carboxypeptidase-like 45%2C transcript variant X1 && sp|Q93Y09|SCP45_ARATH Serine carboxypeptidase-like 45 OS=Arabidopsis thaliana OX=3702 GN=SCPL45 PE=2 SV=1 && PF00450:Serine carboxypeptidase	Peptidase_S10
101500465	14.0064	9.14957	13.736	0	0	0	12.2973	0	5.95664	2.59072e-05	0.000192287	LOC101500465	NC_021160.1	5359828	5361857	+	1687	pseudogene	- && sp|Q0JIC2|GAMYB_ORYSJ Transcription factor GAMYB OS=Oryza sativa subsp. japonica OX=39947 GN=GAMYB PE=1 SV=1 && -	-
101491245	1251.24	2150.15	1818.64	354.81	748.221	620.684	1740.01	574.572	1.59835	2.59145e-05	0.000192287	LOC101491245	NC_021163.1	48006656	48013340	+	4593	protein_coding	auxilin-like protein 1%2C transcript variant X1 && sp|Q9FWS1|AUL1_ARATH Auxilin-like protein 1 OS=Arabidopsis thaliana OX=3702 GN=AUL1 PE=2 SV=2 && -	-
101490679	101.78	76.8564	66.8484	24.6241	34.8255	35.8899	81.8282	31.7798	1.3616	2.61558e-05	0.000193542	LOC101490679	NC_021167.1	7221344	7224224	+	2048	protein_coding	abscisic acid 8'-hydroxylase CYP707A2-like && sp|K4CI52|ABAH2_SOLLC Abscisic acid 8'-hydroxylase CYP707A2 OS=Solanum lycopersicum OX=4081 GN=CYP707A2 PE=2 SV=1 && PF00067:Cytochrome P450	p450
101508014	225.036	269.912	147.433	73.8722	90.7574	131.948	214.127	98.8593	1.11354	2.64545e-05	0.000195348	LOC101508014	NC_021162.1	38880770	38893733	+	5402	protein_coding	myosin-11-like%2C transcript variant X1 && sp|F4HWY6|MYO11_ARATH Myosin-11 OS=Arabidopsis thaliana OX=3702 GN=XI-E PE=3 SV=1 && PF02736:Myosin N-terminal SH3-like domain|PF01843:DIL domain|PF00063:Myosin head (motor domain)	Myosin_head
101500181	14.9401	34.7684	19.2304	2.23855	0	3.16676	22.9796	1.80177	3.67837	2.66105e-05	0.000196297	LOC101500181	NC_021162.1	4510807	4513102	+	1219	protein_coding	transcription factor MYB114-like && sp|Q9ZTC3|MYB90_ARATH Transcription factor MYB90 OS=Arabidopsis thaliana OX=3702 GN=MYB90 PE=1 SV=1 && PF00249:Myb-like DNA-binding domain	Myb_DNA-binding
101490800	94.3096	139.988	141.938	34.6975	62.2638	64.3907	125.412	53.784	1.21877	2.82459e-05	0.000206848	LOC101490800	NW_004516416.1	272345	274180	+	1836	protein_coding	alkane hydroxylase MAH1-like && sp|Q9FVS9|C96AF_ARATH Alkane hydroxylase MAH1 OS=Arabidopsis thaliana OX=3702 GN=CYP96A15 PE=2 SV=1 && PF00067:Cytochrome P450	p450
101498490	30.814	31.1085	15.5674	1.11928	4.22128	4.22234	25.83	3.18763	3.00653	2.84216e-05	0.000207798	LOC101498490	NC_021163.1	8735385	8738973	-	1138	protein_coding	ras-related protein RABC2a-like && sp|O49841|RAC2A_ARATH Ras-related protein RABC2a OS=Arabidopsis thaliana OX=3702 GN=RABC2A PE=1 SV=1 && PF00071:Ras family	Ras
novel.146	22.4102	17.3842	25.6405	3.35783	2.11064	0	21.8116	1.82282	3.59828	2.88705e-05	0.000210721	-	NC_021167.1	14397598	14398708	+	557	-	- && - && -	-
101490293	45.7542	24.7038	14.6517	0	4.22128	5.27793	28.3699	3.1664	3.14595	2.99794e-05	0.000217851	LOC101490293	NC_021164.1	32799190	32800051	+	672	protein_coding	uncharacterized protein At5g65660-like && sp|Q9LSK9|Y5566_ARATH Uncharacterized protein At5g65660 OS=Arabidopsis thaliana OX=3702 GN=At5g65660 PE=2 SV=1 && -	-
101500848	38.2841	50.3226	54.0282	11.1928	7.38723	20.0561	47.545	12.8787	1.88293	3.20307e-05	0.000230879	LOC101500848	NC_021163.1	19913857	19915986	+	2130	protein_coding	uncharacterized LOC101500848 && - && -	-
101507449	4061.85	9271.26	8380.77	1950.9	2950.67	2737.13	7237.96	2546.23	1.50719	3.42103e-05	0.000244453	LOC101507449	NC_021166.1	5493736	5513795	+	10971	protein_coding	chromatin structure-remodeling complex protein SYD%2C transcript variant X1 && sp|F4IHS2|SYD_ARATH Chromatin structure-remodeling complex protein SYD OS=Arabidopsis thaliana OX=3702 GN=SYD PE=1 SV=1 && PF14619:Snf2-ATP coupling, chromatin remodelling complex|PF00176:SNF2 family N-terminal domain|PF00271:Helicase conserved C-terminal domain	SNF2_N
101499568	184.884	197.631	233.512	58.2023	118.196	120.337	205.342	98.9116	1.05136	3.49483e-05	0.000249229	LOC101499568	NW_004516471.1	162082	180036	-	3661	protein_coding	TMV resistance protein N-like%2C transcript variant X1 && sp|A0A290U7C4|ROQ1_NICBE Disease resistance protein Roq1 OS=Nicotiana benthamiana OX=4100 GN=ROQ1 PE=1 SV=1 && PF00931:NB-ARC domain|PF01582:TIR domain	TIR
101494098	97.1109	227.824	171.242	52.606	78.0936	79.1689	165.392	69.9562	1.24019	3.54471e-05	0.000252366	LOC101494098	NC_021160.1	9981504	9991632	+	4681	protein_coding	ABC transporter G family member 36%2C transcript variant X1 && sp|Q9XIE2|AB36G_ARATH ABC transporter G family member 36 OS=Arabidopsis thaliana OX=3702 GN=ABCG36 PE=1 SV=1 && PF01061:ABC-2 type transporter|PF19055:ABC-2 type transporter|PF14510:ABC-transporter N-terminal|PF00005:ABC transporter|PF08370:Plant PDR ABC transporter associated	ABC2_membrane
101490277	27.079	23.7889	23.809	2.23855	3.16596	5.27793	24.8923	3.56081	2.7985	3.56305e-05	0.000253504	LOC101490277	NW_004517657.1	66704	71391	+	2695	pseudogene	- && sp|O23530|SNC1_ARATH Protein SUPPRESSOR OF npr1-1, CONSTITUTIVE 1 OS=Arabidopsis thaliana OX=3702 GN=SNC1 PE=1 SV=5 && -	-
101497676	53.2242	52.1526	42.1236	14.5506	17.9404	13.7226	49.1668	15.4045	1.67341	3.57642e-05	0.000254287	LOC101497676	NC_021161.1	17518139	17520612	-	2016	pseudogene	- && sp|O48923|C71DA_SOYBN Cytochrome P450 71D10 OS=Glycine max OX=3847 GN=CYP71D10 PE=2 SV=1 && PF00067:Cytochrome P450	p450
101490202	70.9657	76.8564	73.2585	31.3397	34.8255	21.1117	73.6935	29.0923	1.34187	3.75985e-05	0.000265043	LOC101490202	NC_021165.1	57940573	57945712	-	4898	protein_coding	uncharacterized LOC101490202%2C transcript variant X1 && - && -	-
113787714	40.1516	54.8974	51.281	7.83493	16.8851	17.945	48.7767	14.2217	1.77253	3.97994e-05	0.000277819	LOC113787714	NC_021166.1	19016008	19024004	+	1514	lncRNA	uncharacterized LOC113787714 && - && -	-
113788234	22.4102	7.31966	7.32585	0	0	0	12.3519	0	5.9622	4.08736e-05	0.00028453	LOC113788234	NW_004515677.1	81280	83351	-	624	lncRNA	uncharacterized LOC113788234 && - && -	-
101492423	116.72	211.355	202.377	64.918	88.6468	96.0583	176.817	83.2077	1.08636	4.1765e-05	0.000289935	LOC101492423	NC_021163.1	13746450	13750396	-	2815	protein_coding	probable serine/threonine-protein kinase WNK9 && sp|Q9CAV6|WNK1_ARATH Serine/threonine-protein kinase WNK1 OS=Arabidopsis thaliana OX=3702 GN=WNK1 PE=1 SV=1 && PF00069:Protein kinase domain	Pkinase
101502326	126.057	131.754	143.77	78.3493	70.7064	47.5014	133.86	65.519	1.03263	4.21951e-05	0.000292542	LOC101502326	NW_004516329.1	73982	79677	-	2618	protein_coding	potassium transporter 1-like && sp|O22397|POT1_ARATH Potassium transporter 1 OS=Arabidopsis thaliana OX=3702 GN=POT1 PE=1 SV=2 && PF02705:K+ potassium transporter	K_trans
101503333	75.6344	117.115	81.5001	48.1289	35.8808	26.3896	91.4163	36.7998	1.31605	4.40537e-05	0.000303758	LOC101503333	NC_021166.1	8490297	8492477	-	1737	protein_coding	cyclic dof factor 3 && sp|Q8LFV3|CDF3_ARATH Cyclic dof factor 3 OS=Arabidopsis thaliana OX=3702 GN=CDF3 PE=1 SV=2 && PF02701:Dof domain, zinc finger	zf-Dof
101503077	112.051	75.0265	120.877	52.606	21.1064	45.3902	102.651	39.7008	1.37317	4.46311e-05	0.00030695	LOC101503077	NC_021164.1	25472996	25476916	-	1912	protein_coding	internal alternative NAD(P)H-ubiquinone oxidoreductase A1%2C mitochondrial && sp|M0ZYF3|INDA1_SOLTU Internal alternative NAD(P)H-ubiquinone oxidoreductase A1, mitochondrial OS=Solanum tuberosum OX=4113 GN=NDA1 PE=3 SV=1 && PF07992:Pyridine nucleotide-disulphide oxidoreductase	Pyr_redox_2
113786975	14.9401	10.0645	9.15731	0	0	0	11.3873	0	5.84548	4.60169e-05	0.00031567	LOC113786975	NC_021165.1	17197689	17201122	-	607	protein_coding	methyltetrahydroprotoberberine 14-monooxygenase-like && sp|L7X3S1|MSH_PAPSO Methyltetrahydroprotoberberine 14-monooxygenase OS=Papaver somniferum OX=3469 GN=CYP82N4 PE=1 SV=1 && PF00067:Cytochrome P450	p450
101511956	33.6153	69.5367	109.888	17.9084	27.4383	16.8894	71.0133	20.7454	1.77455	4.66226e-05	0.000319213	LOC101511956	NW_004515836.1	253509	255381	+	1873	protein_coding	uncharacterized LOC101511956 && - && PF04937:Protein of unknown function (DUF 659)	DUF659
101491141	2037.46	3835.5	2977.96	830.503	1448.95	1103.09	2950.31	1127.51	1.38764	4.79219e-05	0.000326753	LOC101491141	NC_021163.1	40577677	40587166	+	6085	protein_coding	uncharacterized LOC101491141%2C transcript variant X2 && sp|Q9SSE9|JMJ25_ARATH Lysine-specific demethylase JMJ25 OS=Arabidopsis thaliana OX=3702 GN=JMJ25 PE=1 SV=1 && PF02373:JmjC domain, hydroxylase	JmjC
101505362	30.814	46.6628	48.5338	15.6699	10.5532	2.11117	42.0035	9.44474	2.16181	4.85862e-05	0.000330482	LOC101505362	NC_021160.1	2067379	2070737	-	971	pseudogene	- && sp|Q9ZTX0|SCAM_PEA Secretory carrier-associated membrane protein OS=Pisum sativum OX=3888 GN=PSAM2 PE=2 SV=1 && -	-
101490751	127.925	84.1761	133.697	59.3216	51.7106	47.5014	115.266	52.8445	1.1261	4.91088e-05	0.000333256	LOC101490751	NC_021160.1	21771133	21772022	+	890	protein_coding	uncharacterized LOC101490751 && - && -	-
113787109	17.7414	11.8944	5.49439	0	0	0	11.7101	0	5.88558	5.05296e-05	0.000341278	LOC113787109	NC_021165.1	42343372	42374054	+	2884	lncRNA	uncharacterized LOC113787109%2C transcript variant X1 && sp|Q9ZT94|POLR2_ARATH Retrovirus-related Pol polyprotein from transposon RE2 OS=Arabidopsis thaliana OX=3702 GN=RE2 PE=4 SV=1 && -	-
101496977	108.316	235.144	225.27	59.3216	104.477	84.4468	189.577	82.7483	1.19476	5.22264e-05	0.000351234	LOC101496977	NC_021164.1	42366254	42369998	+	2965	protein_coding	uncharacterized LOC101496977 && - && -	-
113783932	114.852	116.2	62.2697	26.8626	25.3277	54.8905	97.7739	35.6936	1.45157	5.22331e-05	0.000351234	LOC113783932	NC_021160.1	47195726	47198211	+	1560	pseudogene	- && sp|Q7TMR0|PCP_MOUSE Lysosomal Pro-X carboxypeptidase OS=Mus musculus OX=10090 GN=Prcp PE=1 SV=2 && -	-
101500334	92.4421	56.7273	56.7753	26.8626	18.9957	28.5008	68.6483	24.7864	1.47006	5.24932e-05	0.000352652	LOC101500334	NC_021163.1	33787829	33794525	+	2380	protein_coding	DNA mismatch repair protein MSH1%2C mitochondrial-like%2C transcript variant X3 && sp|Q84LK0|MSH1_ARATH DNA mismatch repair protein MSH1, mitochondrial OS=Arabidopsis thaliana OX=3702 GN=MSH1 PE=1 SV=1 && PF00488:MutS domain V	-
101506997	131.66	117.115	163.916	85.065	59.0979	57.0016	137.563	67.0548	1.03908	5.35611e-05	0.000359263	LOC101506997	NC_021165.1	50706121	50708623	-	885	protein_coding	metallothiol transferase FosB-like && - && PF00903:Glyoxalase/Bleomycin resistance protein/Dioxygenase superfamily	Glyoxalase
101512395	132.594	190.311	163	70.5144	104.477	67.5575	161.968	80.8495	1.00164	5.50112e-05	0.000368183	LOC101512395	NC_021163.1	2651898	2656074	+	3706	protein_coding	protein unc-13 homolog%2C transcript variant X2 && sp|Q8RX56|UNC13_ARATH Protein unc-13 homolog OS=Arabidopsis thaliana OX=3702 GN=PATROL1 PE=2 SV=1 && PF05664:Unc-13 homolog	-
113786606	27.079	16.4692	19.2304	0	1.05532	4.22234	20.9262	1.75922	3.55192	5.77857e-05	0.000384235	LOC113786606	NC_021164.1	27055823	27058371	+	1192	lncRNA	uncharacterized LOC113786606 && - && -	-
101510706	42.0191	38.4282	32.0506	4.4771	7.38723	14.7782	37.4993	8.88084	2.07089	5.80234e-05	0.00038516	LOC101510706	NC_021163.1	47782105	47784842	-	1382	protein_coding	uncharacterized protein At1g01500-like && sp|Q8GUH2|Y1015_ARATH Uncharacterized protein At1g01500 OS=Arabidopsis thaliana OX=3702 GN=At1g01500 PE=2 SV=1 && -	-
101501451	62.5618	53.9825	76.0057	25.7433	15.8298	28.5008	64.1833	23.358	1.45953	5.82864e-05	0.000386346	LOC101501451	NC_021167.1	13342795	13346204	-	3314	pseudogene	- && sp|B8XCH5|QKY_ARATH Protein QUIRKY OS=Arabidopsis thaliana OX=3702 GN=QKY PE=2 SV=1 && PF00168:C2 domain	C2
101499695	51.3567	35.6833	36.6293	17.9084	3.16596	7.3891	41.2231	9.48782	2.13053	6.01428e-05	0.000397076	LOC101499695	NC_021164.1	35625168	35626777	+	1142	protein_coding	uncharacterized LOC101499695 && - && -	-
101500967	28.9465	65.8769	33.8821	5.59638	15.8298	8.44468	42.9018	9.95695	2.10218	6.04079e-05	0.000398458	LOC101500967	NC_021164.1	26728983	26731206	-	2220	protein_coding	probable disease resistance protein At4g27220 && sp|Q9FG90|DRL33_ARATH Probable disease resistance protein At5g43740 OS=Arabidopsis thaliana OX=3702 GN=At5g43740 PE=2 SV=1 && PF00931:NB-ARC domain	NB-ARC
113783931	98.9784	124.434	128.202	41.4132	67.5404	57.0016	117.205	55.3184	1.08107	6.09451e-05	0.000401792	LOC113783931	NC_021167.1	11307729	11311340	+	2468	protein_coding	putative pentatricopeptide repeat-containing protein At1g12700%2C mitochondrial && - && PF13041:PPR repeat family|PF13812:Pentatricopeptide repeat domain	-
101495575	51.3567	34.7684	49.4495	14.5506	16.8851	4.22234	45.1915	11.886	1.92939	6.17915e-05	0.000406709	LOC101495575	NC_021165.1	24412972	24414261	+	1055	protein_coding	protein EARLY-RESPONSIVE TO DEHYDRATION 7%2C chloroplastic-like && sp|O48832|ERD7_ARATH Protein EARLY-RESPONSIVE TO DEHYDRATION 7, chloroplastic OS=Arabidopsis thaliana OX=3702 GN=ERD7 PE=1 SV=1 && PF06911:Senescence-associated protein	-
101502327	64.4293	63.132	76.0057	34.6975	24.2723	19.0005	67.8557	25.9901	1.3885	6.19693e-05	0.000407629	LOC101502327	NC_021163.1	2688058	2689706	-	1649	protein_coding	AT-hook motif nuclear-localized protein 20-like && sp|Q8GWQ2|AHL20_ARATH AT-hook motif nuclear-localized protein 20 OS=Arabidopsis thaliana OX=3702 GN=AHL20 PE=2 SV=1 && PF03479:Plants and Prokaryotes Conserved (PCC) domain	-
101493273	96.1771	94.2406	59.5225	36.9361	33.7702	32.7232	83.3134	34.4765	1.27345	6.27988e-05	0.000411284	LOC101493273	NC_021167.1	1681672	1683637	+	1290	pseudogene	- && sp|Q9MAA2|AT74_ARATH Phosphoglycerate mutase-like protein AT74 OS=Arabidopsis thaliana OX=3702 GN=At3g05170 PE=2 SV=1 && PF00300:Histidine phosphatase superfamily (branch 1)	-
101499614	67.2306	100.645	92.4889	31.3397	41.1574	39.0567	86.7883	37.1846	1.22151	6.50157e-05	0.000423768	LOC101499614	NC_021165.1	53711889	53716923	-	2619	protein_coding	uncharacterized LOC101499614 && sp|B2HIN2|FAA26_MYCMM Long-chain-fatty-acid--AMP ligase FadD26 OS=Mycobacterium marinum (strain ATCC BAA-535 / M) OX=216594 GN=fadD26 PE=1 SV=1 && PF13450:NAD(P)-binding Rossmann-like domain|PF01593:Flavin containing amine oxidoreductase|PF00501:AMP-binding enzyme	AMP-binding
101500245	63.4956	87.8359	105.309	27.9819	45.3787	30.612	85.5469	34.6575	1.30199	6.99079e-05	0.000451402	LOC101500245	NC_021165.1	14147291	14152191	-	3247	protein_coding	putative disease resistance protein RGA4%2C transcript variant X1 && sp|Q7XA42|RGA1_SOLBU Putative disease resistance protein RGA1 OS=Solanum bulbocastanum OX=147425 GN=RGA1 PE=2 SV=2 && PF00931:NB-ARC domain|PF18052:Rx N-terminal domain	NB-ARC
113786649	109.25	247.953	130.034	60.4409	79.1489	73.891	162.412	71.1603	1.1899	7.19139e-05	0.000462437	LOC113786649	NC_021164.1	19848981	19855328	+	6175	lncRNA	uncharacterized LOC113786649 && sp|Q94HW2|POLR1_ARATH Retrovirus-related Pol polyprotein from transposon RE1 OS=Arabidopsis thaliana OX=3702 GN=RE1 PE=2 SV=1 && PF07727:Reverse transcriptase (RNA-dependent DNA polymerase)	RVT_2
105851443	25.2115	27.4487	13.736	0	5.2766	1.05559	22.1321	2.11073	3.37136	7.35739e-05	0.000471947	LOC105851443	NW_004517902.1	57901	60578	-	2081	lncRNA	uncharacterized LOC105851443%2C transcript variant X2 && sp|Q75M08|PDI21_ORYSJ Protein disulfide isomerase-like 2-1 OS=Oryza sativa subsp. japonica OX=39947 GN=PDIL2-1 PE=2 SV=2 && -	-
113788221	35.4828	89.6658	72.3428	14.5506	31.6596	10.5559	65.8305	18.922	1.79697	7.41625e-05	0.000475341	LOC113788221	NW_004515662.1	417540	422193	-	4654	protein_coding	putative disease resistance protein At3g14460 && sp|Q9LRR5|DRL21_ARATH Putative disease resistance protein At3g14460 OS=Arabidopsis thaliana OX=3702 GN=At3g14460 PE=3 SV=1 && PF00931:NB-ARC domain|PF13855:Leucine rich repeat	NB-ARC
101497108	136.329	206.78	227.101	68.2758	105.532	109.781	190.07	94.5295	1.0062	7.50892e-05	0.000480804	LOC101497108	NC_021165.1	45449940	45454221	-	3277	protein_coding	disease resistance protein RPM1 && sp|Q39214|RPM1_ARATH Disease resistance protein RPM1 OS=Arabidopsis thaliana OX=3702 GN=RPM1 PE=1 SV=1 && PF00931:NB-ARC domain	NB-ARC
101492175	46.6879	79.6013	51.281	10.0735	16.8851	28.5008	59.1901	18.4865	1.67424	7.54229e-05	0.000482797	LOC101492175	NW_004515920.1	149013	158664	+	2459	pseudogene	- && sp|Q9LNU1|CRSP_ARATH CO(2)-response secreted protease OS=Arabidopsis thaliana OX=3702 GN=CRSP PE=2 SV=1 && PF00082:Subtilase family|PF05922:Peptidase inhibitor I9	Peptidase_S8
101491282	34.5491	35.6833	35.7135	10.0735	8.44255	9.50027	35.3153	9.33877	1.92023	7.60067e-05	0.000486311	LOC101491282	NC_021165.1	54352482	54354353	+	916	protein_coding	uncharacterized LOC101491282 && - && PF10175:M-phase phosphoprotein 6	-
101492955	89.6408	113.455	139.191	47.0096	44.3234	66.5019	114.096	52.6116	1.11615	7.82389e-05	0.000498581	LOC101492955	NW_004515775.1	292216	300877	-	2782	protein_coding	probable galactinol--sucrose galactosyltransferase 2%2C transcript variant X1 && sp|Q94A08|RFS2_ARATH Probable galactinol--sucrose galactosyltransferase 2 OS=Arabidopsis thaliana OX=3702 GN=RFS2 PE=2 SV=2 && PF05691:Raffinose synthase or seed imbibition protein Sip1	-
101511172	59.7605	107.05	57.6911	36.9361	25.3277	16.8894	74.8339	26.3844	1.50815	8.11079e-05	0.000514884	LOC101511172	NC_021166.1	6952090	6955156	+	3067	protein_coding	G-type lectin S-receptor-like serine/threonine-protein kinase LECRK1 && sp|Q7FAZ3|LERK1_ORYSJ G-type lectin S-receptor-like serine/threonine-protein kinase LECRK1 OS=Oryza sativa subsp. japonica OX=39947 GN=LECRK1 PE=2 SV=1 && PF00069:Protein kinase domain|PF01453:D-mannose binding lectin	Pkinase
101495569	117.654	93.3256	107.141	59.3216	47.4894	47.5014	106.04	51.4374	1.04511	8.1593e-05	0.00051781	LOC101495569	NC_021165.1	11093054	11095622	+	2347	protein_coding	F-box/kelch-repeat protein At1g67480%2C transcript variant X2 && sp|Q9CAG8|FBK28_ARATH F-box/kelch-repeat protein At1g67480 OS=Arabidopsis thaliana OX=3702 GN=At1g67480 PE=2 SV=1 && PF07646:Kelch motif|PF01344:Kelch motif	Kelch_1
101509145	14.9401	59.4722	74.1742	4.4771	6.33191	17.945	49.5289	9.58466	2.36458	8.30402e-05	0.00052606	LOC101509145	NC_021161.1	27598252	27608835	+	6214	protein_coding	uncharacterized LOC101509145 && sp|Q9C8K0|DRL5_ARATH Probable disease resistance protein At1g51480 OS=Arabidopsis thaliana OX=3702 GN=At1g51480 PE=3 SV=2 && PF00931:NB-ARC domain	NB-ARC
101500271	1809.62	3307.57	2795.73	612.244	1186.18	1051.36	2637.64	949.929	1.47325	8.44403e-05	0.000533512	LOC101500271	NC_021166.1	11222308	11228169	+	4036	protein_coding	protein CROWDED NUCLEI 4 && sp|Q9FLH0|CRWN4_ARATH Protein CROWDED NUCLEI 4 OS=Arabidopsis thaliana OX=3702 GN=CRWN4 PE=1 SV=2 && -	-
101515603	126.991	142.733	139.191	85.065	44.3234	71.7798	136.305	67.0561	1.02577	8.9609e-05	0.0005617	LOC101515603	NC_021166.1	10874083	10876500	+	1989	protein_coding	plant intracellular Ras-group-related LRR protein 5-like%2C transcript variant X1 && sp|Q9SVW8|PIRL4_ARATH Plant intracellular Ras-group-related LRR protein 4 OS=Arabidopsis thaliana OX=3702 GN=PIRL4 PE=1 SV=1 && PF13855:Leucine rich repeat	-
101498489	75.6344	106.135	107.141	23.5048	41.1574	54.8905	96.3033	39.8509	1.26958	9.25625e-05	0.00057768	LOC101498489	NW_004516527.1	241700	245820	+	3894	protein_coding	LRR receptor-like serine/threonine-protein kinase RCH1 && sp|Q9LHP4|RGI1_ARATH LRR receptor-like serine/threonine-protein kinase RGI1 OS=Arabidopsis thaliana OX=3702 GN=RGI1 PE=1 SV=1 && PF00069:Protein kinase domain|PF13855:Leucine rich repeat	Pkinase
101499611	103.647	118.944	87.9102	36.9361	49.6	58.0572	103.501	48.1978	1.1003	9.32794e-05	0.000581478	LOC101499611	NC_021165.1	46835978	46840415	-	2192	protein_coding	pyruvate decarboxylase 2-like && sp|Q9FFT4|PDC2_ARATH Pyruvate decarboxylase 2 OS=Arabidopsis thaliana OX=3702 GN=PDC2 PE=2 SV=1 && PF02776:Thiamine pyrophosphate enzyme, N-terminal TPP binding domain|PF00205:Thiamine pyrophosphate enzyme, central domain|PF02775:Thiamine pyrophosphate enzyme, C-terminal TPP binding domain	TPP_enzyme_N
101513373	1466.93	3334.1	2628.15	757.75	1028.94	991.195	2476.4	925.96	1.41917	9.36435e-05	0.000582977	LOC101513373	NW_004517623.1	18488	50411	+	14946	protein_coding	sacsin && sp|Q9NZJ4|SACS_HUMAN Sacsin OS=Homo sapiens OX=9606 GN=SACS PE=1 SV=2 && PF13920:Zinc finger, C3HC4 type (RING finger)	-
101504174	684.445	1338.58	1041.19	144.387	386.247	304.009	1021.4	278.214	1.87599	9.43185e-05	0.000586591	LOC101504174	NC_021164.1	10768949	10779625	+	6244	protein_coding	uncharacterized LOC101504174%2C transcript variant X1 && sp|O64973|RPS5_ARATH Disease resistance protein RPS5 OS=Arabidopsis thaliana OX=3702 GN=RPS5 PE=1 SV=2 && PF00931:NB-ARC domain	NB-ARC
101499694	134.461	139.988	101.646	48.1289	61.2085	74.9466	125.365	61.428	1.02712	9.69882e-05	0.000600755	LOC101499694	NC_021164.1	34176803	34179358	-	1741	protein_coding	protein FAM32A-like%2C transcript variant X3 && - && -	-
101495959	157.805	174.757	169.41	55.9638	71.7617	119.281	167.324	82.3355	1.02091	9.83739e-05	0.000608284	LOC101495959	NC_021162.1	36167903	36173085	-	3417	protein_coding	uncharacterized LOC101495959%2C transcript variant X1 && sp|Q767L8|MDC1_PIG Mediator of DNA damage checkpoint protein 1 OS=Sus scrofa OX=9823 GN=MDC1 PE=3 SV=1 && PF16770:Regulator of Ty1 transposition protein 107 BRCT domain	-
101512751	95.2434	111.625	114.466	45.8903	61.2085	50.6681	107.112	52.589	1.02516	9.87151e-05	0.000609879	LOC101512751	NC_021165.1	24011718	24014480	-	2155	protein_coding	BTB/POZ domain-containing protein At1g50280-like && sp|Q9LT24|Y3985_ARATH BTB/POZ domain-containing protein At3g19850 OS=Arabidopsis thaliana OX=3702 GN=At3g19850 PE=2 SV=1 && PF03000:NPH3 family	-
101497505	824.509	1930.56	1782.93	269.745	557.208	451.791	1512.67	426.248	1.82718	9.97388e-05	0.000615482	LOC101497505	NC_021163.1	1868767	1876692	-	6207	protein_coding	protein NETWORKED 1D && sp|F4HZB5|NET1D_ARATH Protein NETWORKED 1D OS=Arabidopsis thaliana OX=3702 GN=NET1D PE=3 SV=1 && PF07765:KIP1-like protein	-
101505313	179.282	302.851	248.163	85.065	167.796	111.892	243.432	121.584	1.00027	0.000102606	0.000631361	LOC101505313	NC_021162.1	28088286	28098150	-	5581	protein_coding	disease resistance protein RPP2B-like && sp|A0A290U7C4|ROQ1_NICBE Disease resistance protein Roq1 OS=Nicotiana benthamiana OX=4100 GN=ROQ1 PE=1 SV=1 && PF01582:TIR domain|PF00931:NB-ARC domain	TIR
101497771	126.991	97.9004	96.1518	49.2481	61.2085	43.279	107.014	51.2452	1.0616	0.000103174	0.000634306	LOC101497771	NC_021165.1	21057951	21061672	+	1430	protein_coding	chaperone protein dnaJ C76%2C chloroplastic%2C transcript variant X2 && sp|Q3AF07|DNAJ_CARHZ Chaperone protein DnaJ OS=Carboxydothermus hydrogenoformans (strain ATCC BAA-161 / DSM 6008 / Z-2901) OX=246194 GN=dnaJ PE=3 SV=1 && PF00226:DnaJ domain|PF13370:4Fe-4S single cluster domain of Ferredoxin I	DnaJ
101499307	74.7007	74.1115	99.8147	25.7433	43.2681	36.9455	82.8756	35.319	1.22781	0.000103945	0.000638681	LOC101499307	NC_021166.1	9669011	9672301	-	3291	protein_coding	LRR receptor-like serine/threonine-protein kinase GSO1 && - && PF13855:Leucine rich repeat|PF08263:Leucine rich repeat N-terminal domain|PF12799:Leucine Rich repeats (2 copies)	LRRNT_2
101511670	143.799	259.848	187.725	40.2939	123.472	87.6136	197.124	83.7933	1.23191	0.000104543	0.000641802	LOC101511670	NC_021164.1	28547610	28551744	+	2818	protein_coding	PKS-NRPS hybrid synthetase CHGG_01239-like && sp|Q9SZL8|FRS5_ARATH Protein FAR1-RELATED SEQUENCE 5 OS=Arabidopsis thaliana OX=3702 GN=FRS5 PE=1 SV=1 && PF10551:MULE transposase domain	-
101499947	161.54	332.129	291.203	90.6613	148.8	145.671	261.624	128.377	1.02606	0.000107044	0.000655093	LOC101499947	NC_021167.1	1827610	1832473	-	3661	protein_coding	myosin-9 && - && PF10358:N-terminal C2 in EEIG1 and EHBP1 proteins	-
101505230	79.3695	104.305	82.4158	38.0554	40.1021	44.3346	88.6968	40.8307	1.1187	0.000108551	0.000663371	LOC101505230	NC_021164.1	32501407	32506650	-	3308	protein_coding	uncharacterized LOC101505230%2C transcript variant X1 && - && PF04788:Protein of unknown function (DUF620)	-
101489963	85.9058	141.818	161.169	59.3216	62.2638	63.3351	129.631	61.6402	1.07261	0.000111173	0.000676886	LOC101489963	NC_021164.1	40238889	40240736	-	1848	protein_coding	UPF0481 protein At3g47200-like && sp|Q9SD53|Y3720_ARATH UPF0481 protein At3g47200 OS=Arabidopsis thaliana OX=3702 GN=At3g47200 PE=2 SV=1 && PF03140:Plant protein of unknown function	-
101501794	13.0726	10.0645	22.8933	0	0	1.05559	15.3435	0.351862	5.31453	0.000112696	0.000684216	LOC101501794	NW_004516558.1	147718	151085	-	1026	protein_coding	transcription factor LAF1-like && sp|Q9M0K4|LAF1_ARATH Transcription factor LAF1 OS=Arabidopsis thaliana OX=3702 GN=LAF1 PE=1 SV=2 && PF00249:Myb-like DNA-binding domain	Myb_DNA-binding
101490393	71.8994	73.1966	67.7641	39.1746	24.2723	25.3341	70.9534	29.5937	1.26528	0.000122046	0.00073271	LOC101490393	NC_021163.1	46140156	46145102	-	1417	protein_coding	3-oxo-Delta(4%2C5)-steroid 5-beta-reductase && sp|A0A221J5W8|ISY1_NEPCA (S)-8-oxocitronellyl enol synthase ISY1 OS=Nepeta cataria OX=39347 GN=ISY1 PE=1 SV=1 && -	-
105851431	112.051	139.073	101.646	49.2481	59.0979	67.5575	117.59	58.6345	1.00251	0.000122806	0.000736822	LOC105851431	NW_004517657.1	71670	75580	-	2643	lncRNA	uncharacterized LOC105851431 && sp|P29038|LDH_MAIZE L-lactate dehydrogenase OS=Zea mays OX=4577 PE=2 SV=1 && -	-
105853003	12.1389	10.0645	7.32585	0	0	0	9.84308	0	5.63536	0.000124877	0.000746339	LOC105853003	NW_004516029.1	411648	412718	-	699	protein_coding	uncharacterized LOC105853003 && - && -	-
novel.216	56.0255	129.009	78.7529	43.6518	32.7149	24.2785	87.9291	33.5484	1.39313	0.00012767	0.000760068	-	NW_004522514.1	1	2369	-	2369	-	- && - && -	-
101510481	100.846	142.733	113.551	42.5325	67.5404	63.3351	119.043	57.8027	1.04015	0.000130453	0.000774913	LOC101510481	NC_021164.1	20778044	20779850	+	1807	protein_coding	spermidine hydroxycinnamoyl transferase-like && sp|O64470|SHT_ARATH Spermidine hydroxycinnamoyl transferase OS=Arabidopsis thaliana OX=3702 GN=SHT PE=1 SV=1 && PF02458:Transferase family	-
101507107	33.6153	62.2171	35.7135	17.9084	9.49787	10.5559	43.8486	12.654	1.79855	0.000133925	0.000792685	LOC101507107	NC_021165.1	24520828	24523099	+	1350	protein_coding	abscisic acid 8'-hydroxylase 2-like && sp|O81077|ABAH2_ARATH Abscisic acid 8'-hydroxylase 2 OS=Arabidopsis thaliana OX=3702 GN=CYP707A2 PE=2 SV=1 && PF00067:Cytochrome P450	p450
113787132	47.6217	112.54	77.8372	26.8626	31.6596	32.7232	79.3329	30.4151	1.38258	0.000134134	0.000793264	LOC113787132	NC_021165.1	28869238	28872629	-	2922	lncRNA	uncharacterized LOC113787132%2C transcript variant X3 && - && -	-
101498810	21.4764	27.4487	29.3034	2.23855	6.33191	6.33351	26.0762	4.96799	2.38334	0.000134423	0.000794096	LOC101498810	NC_021161.1	28942808	28945060	+	1381	protein_coding	GDSL esterase/lipase At5g37690 && sp|Q9FHQ1|GDL80_ARATH GDSL esterase/lipase At5g37690 OS=Arabidopsis thaliana OX=3702 GN=At5g37690 PE=2 SV=1 && PF00657:GDSL-like Lipase/Acylhydrolase	Lipase_GDSL
105851743	94.3096	65.8769	36.6293	25.7433	25.3277	14.7782	65.6053	21.9497	1.58076	0.000135364	0.000799212	LOC105851743	NC_021162.1	9954194	9962168	-	2312	protein_coding	protein MAIN-LIKE 1-like%2C transcript variant X3 && sp|Q9SK32|MAIL1_ARATH Protein MAIN-LIKE 1 OS=Arabidopsis thaliana OX=3702 GN=MAIL1 PE=1 SV=1 && PF10536:Plant mobile domain	-
101493532	56.0255	35.6833	88.8259	24.6241	12.6638	21.1117	60.1783	19.4665	1.63105	0.000141651	0.000829481	LOC101493532	NC_021164.1	33338201	33338976	+	776	protein_coding	lachrymatory-factor synthase-like && - && PF10604:Polyketide cyclase / dehydrase and lipid transport	-
101494875	47.6217	43.9179	44.8708	14.5506	12.6638	19.0005	45.4702	15.405	1.56069	0.000147944	0.000861161	LOC101494875	NW_004515775.1	467672	470221	-	1404	protein_coding	remorin 4.2-like && sp|P93758|RMR42_ARATH Remorin 4.2 OS=Arabidopsis thaliana OX=3702 GN=REM4.2 PE=1 SV=1 && PF03763:Remorin, C-terminal region	-
101495685	72.8332	61.3021	77.8372	34.6975	30.6043	25.3341	70.6575	30.212	1.22738	0.000148361	0.000863355	LOC101495685	NC_021165.1	7799550	7802130	-	1002	protein_coding	probable E3 ubiquitin-protein ligase XERICO && sp|Q5M974|RN181_XENTR E3 ubiquitin-protein ligase RNF181 OS=Xenopus tropicalis OX=8364 GN=rnf181 PE=2 SV=1 && PF13639:Ring finger domain	-
113785844	49.4892	31.1085	23.809	5.59638	13.7191	4.22234	34.8023	7.84596	2.14466	0.000154053	0.000891154	LOC113785844	NC_021162.1	4687625	4688711	-	626	lncRNA	uncharacterized LOC113785844 && - && -	-
101501647	113.919	95.1555	132.781	60.4409	64.3745	44.3346	113.952	56.3833	1.01574	0.000154325	0.000892247	LOC101501647	NC_021161.1	6419628	6421584	-	1236	protein_coding	annexin A13-like && sp|P97429|ANXA4_MOUSE Annexin A4 OS=Mus musculus OX=10090 GN=Anxa4 PE=1 SV=4 && PF00191:Annexin	-
101494868	29.8803	42.088	49.4495	14.5506	11.6085	10.5559	40.4726	12.2383	1.72857	0.00016134	0.000928054	LOC101494868	NW_004515639.1	184363	189091	-	2706	protein_coding	O-fucosyltransferase 20-like && sp|O64884|OFT20_ARATH O-fucosyltransferase 20 OS=Arabidopsis thaliana OX=3702 GN=OFUT20 PE=1 SV=1 && PF10250:GDP-fucose protein O-fucosyltransferase	-
101513683	104.581	129.924	124.539	40.2939	73.8723	62.2796	119.681	58.8153	1.02235	0.000170199	0.000971713	LOC101513683	NC_021163.1	12894197	12896464	+	2268	protein_coding	uncharacterized LOC101513683 && sp|Q8LGM7|MOCOS_SOLLC Molybdenum cofactor sulfurase OS=Solanum lycopersicum OX=4081 GN=FLACCA PE=2 SV=1 && -	-
113783925	36.4166	74.1115	65.0169	20.147	21.1064	22.1673	58.515	21.1402	1.46891	0.000178455	0.00101179	LOC113783925	NC_021166.1	43587197	43591595	+	2924	protein_coding	cysteine-rich receptor-like protein kinase 10%2C transcript variant X1 && sp|Q9M0X5|CRK25_ARATH Cysteine-rich receptor-like protein kinase 25 OS=Arabidopsis thaliana OX=3702 GN=CRK25 PE=3 SV=1 && PF07714:Protein tyrosine and serine/threonine kinase|PF01657:Salt stress response/antifungal|PF11883:Domain of unknown function (DUF3403)	Pkinase_Tyr
101502234	42.0191	93.3256	58.6068	6.71565	28.4936	24.2785	64.6505	19.8292	1.6994	0.0001796	0.00101645	LOC101502234	NW_004517098.1	177908	180044	+	1811	protein_coding	protein RESTRICTED TEV MOVEMENT 2-like && sp|D9UC01|RTM2D_ARATH Inactive protein RESTRICTED TEV MOVEMENT 2 OS=Arabidopsis thaliana OX=3702 GN=RTM2 PE=3 SV=1 && PF00011:Hsp20/alpha crystallin family	-
novel.87	50.423	32.9385	36.6293	14.5506	7.38723	13.7226	39.9969	11.8868	1.75307	0.000183438	0.00103653	-	NC_021164.1	9775620	9777162	-	1543	-	- && - && -	-
101488664	39.2179	32.9385	28.3877	4.4771	4.22128	14.7782	33.5147	7.82553	2.09242	0.00018398	0.00103877	LOC101488664	NC_021160.1	2308306	2311645	+	1705	protein_coding	putative serine/threonine-protein kinase%2C transcript variant X1 && sp|Q93YN1|CRPK1_ARATH Cold-responsive protein kinase 1 OS=Arabidopsis thaliana OX=3702 GN=CRPK1 PE=1 SV=1 && PF07714:Protein tyrosine and serine/threonine kinase	Pkinase_Tyr
101511404	54.158	85.091	60.4383	25.7433	26.383	29.5564	66.5624	27.2276	1.28938	0.00018618	0.00104954	LOC101511404	NC_021167.1	11913482	11918897	-	4234	protein_coding	TMV resistance protein N%2C transcript variant X1 && sp|Q40392|TMVRN_NICGU TMV resistance protein N OS=Nicotiana glutinosa OX=35889 GN=N PE=1 SV=1 && PF00931:NB-ARC domain|PF01582:TIR domain	TIR
101493602	32.6815	34.7684	46.7023	13.4313	12.6638	7.3891	38.0507	11.1614	1.77244	0.000186766	0.00105201	LOC101493602	NC_021167.1	15256942	15261736	-	2254	protein_coding	rho guanine nucleotide exchange factor 8-like && sp|Q9LV40|ROGF8_ARATH Rho guanine nucleotide exchange factor 8 OS=Arabidopsis thaliana OX=3702 GN=ROPGEF8 PE=1 SV=1 && PF03759:PRONE (Plant-specific Rop nucleotide exchanger)	DUF315
113786602	9.33759	6.4047	11.9045	0	0	0	9.2156	0	5.54062	0.000199169	0.00111166	LOC113786602	NC_021160.1	37064901	37067298	-	489	lncRNA	uncharacterized LOC113786602 && - && -	-
novel.125	17.7414	21.044	13.736	2.23855	1.05532	2.11117	17.5071	1.80168	3.28543	0.0002017	0.00112432	-	NC_021166.1	18332326	18333572	+	1247	-	- && - && -	-
101512275	126.057	69.5367	133.697	51.4867	51.7106	49.6125	109.764	50.9366	1.10749	0.000208656	0.00115618	LOC101512275	NC_021167.1	15712147	15716143	+	1307	protein_coding	probable pectinesterase 53 && sp|Q8VYZ3|PME53_ARATH Probable pectinesterase 53 OS=Arabidopsis thaliana OX=3702 GN=PME53 PE=2 SV=1 && PF01095:Pectinesterase	-
113787164	17.7414	41.1731	31.1349	7.83493	3.16596	8.44468	30.0164	6.48186	2.21496	0.000211269	0.00116945	LOC113787164	NC_021165.1	57600704	57602599	+	1896	pseudogene	- && sp|Q9LZJ3|XXT1_ARATH Xyloglucan 6-xylosyltransferase 1 OS=Arabidopsis thaliana OX=3702 GN=XXT1 PE=1 SV=1 && PF05637:galactosyl transferase GMA12/MNN10 family	-
101501138	3658.47	7989.41	6466.9	2037.08	2753.33	2865.91	6038.26	2552.11	1.24242	0.00022186	0.00121989	LOC101501138	NC_021167.1	5794376	5820531	+	12442	protein_coding	transformation/transcription domain-associated protein && sp|A0A0R4ITC5|TRRAP_DANRE Transformation/transcription domain-associated protein OS=Danio rerio OX=7955 GN=trrap PE=3 SV=1 && PF02259:FAT domain|PF02260:FATC domain|PF00454:Phosphatidylinositol 3- and 4-kinase	PI3_PI4_kinase
101507840	57.893	101.56	47.618	19.0277	25.3277	32.7232	69.0238	25.6928	1.42346	0.000230105	0.00125813	LOC101507840	NC_021165.1	16808321	16826577	+	10284	protein_coding	uncharacterized LOC101507840%2C transcript variant X11 && - && -	-
105852657	74.7007	198.546	194.135	68.2758	64.3745	74.9466	155.794	69.199	1.17118	0.000231029	0.00126157	LOC105852657	NC_021166.1	47975940	47981968	+	5896	lncRNA	uncharacterized LOC105852657 && - && -	-
101494960	39.2179	43.003	30.2191	6.71565	12.6638	13.7226	37.48	11.034	1.75876	0.000236791	0.00128975	LOC101494960	NC_021161.1	17178193	17185551	+	4852	protein_coding	putative phospholipid-transporting ATPase 9 && sp|Q9SX33|ALA9_ARATH Putative phospholipid-transporting ATPase 9 OS=Arabidopsis thaliana OX=3702 GN=ALA9 PE=3 SV=1 && PF16209:Phospholipid-translocating ATPase N-terminal|PF16212:Phospholipid-translocating P-type ATPase C-terminal|PF13246:Cation transport ATPase (P-type)	-
113786966	57.893	31.1085	48.5338	20.147	14.7745	8.44468	45.8451	14.4554	1.66944	0.000243766	0.00132404	LOC113786966	NC_021160.1	43638876	43642904	+	1265	lncRNA	uncharacterized LOC113786966 && - && -	-
101500157	58.8268	108.88	90.6574	36.9361	41.1574	36.9455	86.1214	38.3463	1.16743	0.000244535	0.00132788	LOC101500157	NC_021166.1	19189467	19197193	+	3328	protein_coding	nucleobase-ascorbate transporter 11 && sp|Q6SZ87|NAT11_ARATH Nucleobase-ascorbate transporter 11 OS=Arabidopsis thaliana OX=3702 GN=NAT11 PE=2 SV=1 && PF00860:Permease family	-
101508835	23.344	38.4282	31.1349	10.0735	7.38723	6.33351	30.969	7.93141	1.96961	0.000246192	0.00133418	LOC101508835	NC_021162.1	23976378	23978147	-	1515	protein_coding	seipin-1 && sp|Q9FFD9|SEI1_ARATH Seipin-1 OS=Arabidopsis thaliana OX=3702 GN=SEI1 PE=2 SV=1 && PF06775:Putative adipose-regulatory protein (Seipin)	-
101490329	22.4102	28.3637	33.8821	6.71565	7.38723	6.33351	28.2186	6.81213	2.05063	0.000252971	0.00136746	LOC101490329	NC_021166.1	4771464	4772958	-	1495	protein_coding	RING-H2 finger protein ATL2-like && sp|Q8L9T5|ATL2_ARATH RING-H2 finger protein ATL2 OS=Arabidopsis thaliana OX=3702 GN=ATL2 PE=2 SV=2 && PF13639:Ring finger domain	-
101504327	98.9784	87.8359	117.214	38.0554	62.2638	47.5014	101.343	49.2735	1.0382	0.000255012	0.00137711	LOC101504327	NC_021161.1	30710849	30716614	-	2663	protein_coding	phosphoinositide phospholipase C 6-like%2C transcript variant X1 && sp|Q8GV43|PLCD6_ARATH Phosphoinositide phospholipase C 6 OS=Arabidopsis thaliana OX=3702 GN=PLC6 PE=2 SV=2 && PF00168:C2 domain|PF00388:Phosphatidylinositol-specific phospholipase C, X domain|PF00387:Phosphatidylinositol-specific phospholipase C, Y domain	PI-PLC-X
101499384	83.1045	100.645	75.09	36.9361	36.9362	48.5569	86.2799	40.8097	1.0792	0.000255974	0.00138195	LOC101499384	NC_021164.1	25721072	25722126	+	1055	protein_coding	RING-H2 finger protein ATL63 && sp|Q9LUZ9|ATL63_ARATH RING-H2 finger protein ATL63 OS=Arabidopsis thaliana OX=3702 GN=ATL63 PE=2 SV=1 && PF13639:Ring finger domain	-
101491849	90.5746	104.305	74.1742	49.2481	32.7149	45.3902	89.6846	42.4511	1.08068	0.000274267	0.00146412	LOC101491849	NW_004516329.1	27713	30090	-	2043	protein_coding	TMV resistance protein N-like && sp|V9M2S5|RPV1_VITRO Disease resistance protein RPV1 OS=Vitis rotundifolia OX=103349 GN=RPV1 PE=1 SV=1 && PF01582:TIR domain|PF00931:NB-ARC domain	TIR
101495232	40.1516	47.5778	53.1124	20.147	12.6638	17.945	46.9473	16.9186	1.47516	0.000281918	0.00149825	LOC101495232	NC_021163.1	38606225	38608883	+	1440	protein_coding	F-box protein SKP2B && sp|O49286|SKP2B_ARATH F-box protein SKP2B OS=Arabidopsis thaliana OX=3702 GN=SKP2B PE=1 SV=1 && PF00646:F-box domain	F-box
101504991	61.6281	36.5983	43.9551	12.312	22.1617	13.7226	47.3938	16.0654	1.55739	0.000286793	0.00151964	LOC101504991	NC_021162.1	16920191	16922208	-	1659	protein_coding	uncharacterized LOC101504991 && - && PF12739:ER-Golgi trafficking TRAPP I complex 85 kDa subunit	-
101491458	101.78	75.0265	77.8372	35.8168	51.7106	24.2785	84.8811	37.2686	1.18679	0.000288678	0.00152783	LOC101491458	NC_021164.1	30231934	30237749	-	2993	protein_coding	uncharacterized LOC101491458 && sp|Q8VXX4|RFC3_ARATH Replication factor C subunit 3 OS=Arabidopsis thaliana OX=3702 GN=RFC3 PE=2 SV=1 && -	-
101494911	61.6281	57.6423	73.2585	33.5783	23.217	25.3341	64.1763	27.3764	1.23181	0.000291174	0.00153943	LOC101494911	NC_021164.1	43542873	43543960	+	1088	protein_coding	uncharacterized LOC101494911 && - && -	-
101489951	112.051	85.091	83.3316	36.9361	54.8766	43.279	93.4912	45.0306	1.05178	0.000293212	0.00154906	LOC101489951	NC_021163.1	37483259	37491952	+	1106	protein_coding	probable peroxygenase 4 && sp|Q9CAB7|PXG4_ARATH Probable peroxygenase 4 OS=Arabidopsis thaliana OX=3702 GN=PXG4 PE=1 SV=1 && PF05042:Caleosin related protein	-
101509940	84.0383	83.2611	74.1742	26.8626	30.6043	50.6681	80.4912	36.045	1.15638	0.000300706	0.00158086	LOC101509940	NC_021163.1	24012663	24013939	-	1185	protein_coding	protein MAIN-LIKE 2-like && sp|Q9LMT7|MAIN_ARATH Protein MAINTENANCE OF MERISTEMS OS=Arabidopsis thaliana OX=3702 GN=MAIN PE=1 SV=1 && PF10536:Plant mobile domain	-
113785137	18.6752	65.8769	63.1855	12.312	17.9404	11.6114	49.2458	13.9546	1.81876	0.00030173	0.00158547	LOC113785137	NW_004522063.1	26353	27612	-	815	protein_coding	uncharacterized LOC113785137 && - && -	-
101511483	24.2777	48.4927	46.7023	13.4313	10.5532	12.667	39.8243	12.2172	1.70668	0.000322392	0.00168209	LOC101511483	NC_021166.1	6961134	6964489	-	3356	protein_coding	G-type lectin S-receptor-like serine/threonine-protein kinase LECRK1 && sp|Q7FAZ3|LERK1_ORYSJ G-type lectin S-receptor-like serine/threonine-protein kinase LECRK1 OS=Oryza sativa subsp. japonica OX=39947 GN=LECRK1 PE=2 SV=1 && PF01453:D-mannose binding lectin|PF00069:Protein kinase domain	Pkinase
101505579	68.1644	44.8329	70.5113	22.3855	26.383	26.3896	61.1695	25.0527	1.2864	0.00032523	0.00169442	LOC101505579	NC_021165.1	24118328	24120902	+	1879	protein_coding	probable amidase At4g34880 && sp|A0A1P8B760|AMI4G_ARATH Probable amidase At4g34880 OS=Arabidopsis thaliana OX=3702 GN=At4g34880 PE=2 SV=1 && PF01425:Amidase	Amidase
101490718	92.4421	73.1966	62.2697	27.9819	42.2128	31.6676	75.9695	33.9541	1.1596	0.000341219	0.0017687	LOC101490718	NC_021163.1	46137751	46140099	+	1638	protein_coding	uncharacterized LOC101490718 && - && PF09177:Syntaxin 6, N-terminal	-
101492155	63.4956	107.965	89.7417	40.2939	35.8808	45.3902	87.0674	40.5217	1.10385	0.000349515	0.00180864	LOC101492155	NC_021162.1	6252416	6261092	-	2562	protein_coding	uncharacterized LOC101492155 && - && -	-
101493173	40.1516	25.6188	42.1236	13.4313	9.49787	9.50027	35.9647	10.8098	1.73731	0.000350912	0.00181499	LOC101493173	NC_021162.1	29097720	29100889	+	2369	protein_coding	cytokinin dehydrogenase 1 && sp|O22213|CKX1_ARATH Cytokinin dehydrogenase 1 OS=Arabidopsis thaliana OX=3702 GN=CKX1 PE=1 SV=1 && PF09265:Cytokinin dehydrogenase 1, FAD and cytokinin binding|PF01565:FAD binding domain	FAD_binding_4
101507086	98.9784	149.138	86.9945	29.1012	70.7064	48.5569	111.704	49.4548	1.17262	0.000353639	0.00182865	LOC101507086	NC_021164.1	10737998	10748649	+	5279	protein_coding	probable disease resistance protein At1g61180 && sp|O64973|RPS5_ARATH Disease resistance protein RPS5 OS=Arabidopsis thaliana OX=3702 GN=RPS5 PE=1 SV=2 && PF00931:NB-ARC domain	NB-ARC
101489746	44.8204	53.0675	51.281	14.5506	24.2723	17.945	49.723	18.9226	1.39111	0.000362706	0.00187047	LOC101489746	NC_021164.1	8866940	8883293	-	3281	protein_coding	probable cellulose synthase A catalytic subunit 3 [UDP-forming] && sp|Q69V23|CESA3_ORYSJ Probable cellulose synthase A catalytic subunit 3 [UDP-forming] OS=Oryza sativa subsp. japonica OX=39947 GN=CESA3 PE=2 SV=1 && PF03552:Cellulose synthase|PF14569:Zinc-binding RING-finger	-
113785768	50.423	21.044	30.2191	1.11928	8.44255	12.667	33.8954	7.40962	2.18253	0.000364825	0.00187744	LOC113785768	NC_021162.1	19486492	19487493	+	466	lncRNA	uncharacterized LOC113785768 && - && -	-
113787782	78.4357	108.88	61.354	29.1012	35.8808	45.3902	82.8899	36.7907	1.16997	0.000370541	0.0019032	LOC113787782	NC_021166.1	30902518	30910798	+	6098	lncRNA	uncharacterized LOC113787782 && - && -	-
101509793	45.7542	55.8124	44.8708	13.4313	24.2723	16.8894	48.8125	18.1977	1.42039	0.000386249	0.00197255	LOC101509793	NC_021161.1	25921061	25924706	+	1741	protein_coding	protein CHUP1%2C chloroplastic%2C transcript variant X3 && sp|Q9LI74|CHUP1_ARATH Protein CHUP1, chloroplastic OS=Arabidopsis thaliana OX=3702 GN=CHUP1 PE=1 SV=1 && -	-
113786667	28.0128	35.6833	35.7135	8.95421	1.05532	13.7226	33.1365	7.91071	2.0685	0.000387997	0.00198006	LOC113786667	NC_021164.1	16753965	16755087	-	848	protein_coding	cellulose synthase A catalytic subunit 3 [UDP-forming]-like && sp|Q941L0|CESA3_ARATH Cellulose synthase A catalytic subunit 3 [UDP-forming] OS=Arabidopsis thaliana OX=3702 GN=CESA3 PE=1 SV=2 && -	-
101506615	103.647	74.1115	97.0675	49.2481	41.1574	46.4458	91.6088	45.6171	1.00647	0.00039795	0.00202315	LOC101506615	NW_004516574.1	1304418	1306268	-	1614	protein_coding	transcription factor MYB7-like && sp|Q8LPH6|MYB86_ARATH Transcription factor MYB86 OS=Arabidopsis thaliana OX=3702 GN=MYB86 PE=2 SV=1 && PF00249:Myb-like DNA-binding domain	Myb_DNA-binding
105851770	23.344	45.7479	23.809	10.0735	6.33191	7.3891	30.9669	7.9315	1.96927	0.000400273	0.0020311	LOC105851770	NC_021162.1	16919515	16923621	+	1953	protein_coding	70 kDa peptidyl-prolyl isomerase-like && sp|Q9ZT94|POLR2_ARATH Retrovirus-related Pol polyprotein from transposon RE2 OS=Arabidopsis thaliana OX=3702 GN=RE2 PE=4 SV=1 && PF00254:FKBP-type peptidyl-prolyl cis-trans isomerase	FKBP_C
105852156	78.4357	53.9825	54.0282	35.8168	13.7191	22.1673	62.1488	23.9011	1.38336	0.000402766	0.00204037	LOC105852156	NC_021164.1	27570818	27573255	+	2101	lncRNA	uncharacterized LOC105852156 && - && -	-
101497124	30.814	65.8769	70.5113	14.5506	27.4383	15.8338	55.7341	19.2742	1.52999	0.000407642	0.00206264	LOC101497124	NC_021160.1	27009872	27012856	+	1308	protein_coding	pentatricopeptide repeat-containing protein At4g11690-like && - && PF13041:PPR repeat family	-
113785780	29.8803	30.1936	41.2079	14.5506	9.49787	3.16676	33.7606	9.07174	1.90402	0.000418197	0.00210908	LOC113785780	NC_021160.1	9125346	9126271	-	621	protein_coding	EPIDERMAL PATTERNING FACTOR-like protein 8 && - && PF17181:Epidermal patterning factor proteins	-
113787065	11.2051	23.7889	13.736	3.35783	0	1.05559	16.2433	1.47114	3.49114	0.000422467	0.00212912	LOC113787065	NC_021165.1	15801040	15805169	-	2997	protein_coding	G-type lectin S-receptor-like serine/threonine-protein kinase B120%2C transcript variant X1 && sp|O81906|B120_ARATH G-type lectin S-receptor-like serine/threonine-protein kinase B120 OS=Arabidopsis thaliana OX=3702 GN=B120 PE=2 SV=1 && PF01453:D-mannose binding lectin|PF07714:Protein tyrosine and serine/threonine kinase|PF00954:S-locus glycoprotein domain|PF08276:PAN-like domain	Pkinase_Tyr
101489846	94.3096	43.9179	147.433	33.5783	26.383	48.5569	95.2201	36.1727	1.39587	0.00043798	0.002198	LOC101489846	NC_021164.1	36029820	36031169	-	1232	protein_coding	zinc finger CCCH domain-containing protein 20-like && sp|O82199|C3H20_ARATH Zinc finger CCCH domain-containing protein 20 OS=Arabidopsis thaliana OX=3702 GN=At2g19810 PE=2 SV=1 && -	-
101489486	36.4166	72.2816	52.1967	30.2204	12.6638	11.6114	53.6316	18.1652	1.56913	0.000449747	0.0022502	LOC101489486	NC_021161.1	32155262	32158391	+	2960	protein_coding	MDIS1-interacting receptor like kinase 2-like && sp|Q8VZG8|MIK2_ARATH MDIS1-interacting receptor like kinase 2 OS=Arabidopsis thaliana OX=3702 GN=MIK2 PE=1 SV=3 && PF13855:Leucine rich repeat|PF00069:Protein kinase domain	Pkinase
101508907	63.4956	53.0675	37.545	16.7891	18.9957	23.2229	51.3694	19.6693	1.38282	0.000467296	0.00232014	LOC101508907	NC_021166.1	3185795	3189053	+	1582	protein_coding	12-oxophytodienoate reductase 3 && sp|Q9FEW9|OPR3_SOLLC 12-oxophytodienoate reductase 3 OS=Solanum lycopersicum OX=4081 GN=OPR3 PE=1 SV=1 && PF00724:NADH:flavin oxidoreductase / NADH oxidase family	Oxidored_FMN
101490356	33.6153	67.7068	65.0169	19.0277	21.1064	23.2229	55.4464	21.119	1.39212	0.000485355	0.00239884	LOC101490356	NC_021167.1	7191226	7194425	-	3200	protein_coding	pentatricopeptide repeat-containing protein At4g19220%2C mitochondrial && sp|O49680|PP324_ARATH Pentatricopeptide repeat-containing protein At4g19220, mitochondrial OS=Arabidopsis thaliana OX=3702 GN=PCMP-E2 PE=3 SV=2 && PF13041:PPR repeat family|PF01535:PPR repeat	PPR
101507826	70.9657	97.9004	98.899	39.1746	47.4894	46.4458	89.255	44.3699	1.00754	0.000489413	0.00241652	LOC101507826	NC_021164.1	40009284	40012634	+	2769	protein_coding	formin-like protein 4 && sp|O04532|FH8_ARATH Formin-like protein 8 OS=Arabidopsis thaliana OX=3702 GN=FH8 PE=1 SV=1 && PF02181:Formin Homology 2 Domain	FH2
101514657	38.2841	78.6863	45.7866	22.3855	22.1617	15.8338	54.2523	20.127	1.43224	0.000492941	0.00243171	LOC101514657	NW_004515769.1	236818	239686	+	1669	protein_coding	probable trehalose-phosphate phosphatase C && sp|Q67XC9|TPPD_ARATH Probable trehalose-phosphate phosphatase D OS=Arabidopsis thaliana OX=3702 GN=TPPD PE=2 SV=1 && PF02358:Trehalose-phosphatase	-
101501122	56.0255	60.3872	62.2697	24.6241	21.1064	31.6676	59.5608	25.7993	1.20662	0.000500687	0.00246255	LOC101501122	NC_021166.1	21845978	21847816	+	1839	protein_coding	cytochrome P450 89A2-like && sp|Q9SRQ1|C89A9_ARATH Cytochrome P450 89A9 OS=Arabidopsis thaliana OX=3702 GN=CYP89A9 PE=2 SV=1 && PF00067:Cytochrome P450	p450
101505704	24.2777	35.6833	36.6293	6.71565	12.6638	8.44468	32.1968	9.27472	1.79215	0.000512847	0.00251256	LOC101505704	NC_021165.1	56899744	56903107	-	3364	protein_coding	receptor-like protein EIX2 && - && PF08263:Leucine rich repeat N-terminal domain|PF13855:Leucine rich repeat	LRRNT_2
113787209	37.3503	44.8329	40.2922	3.35783	16.8851	16.8894	40.8251	12.3774	1.71333	0.000521805	0.00255179	LOC113787209	NC_021165.1	902062	905087	+	2918	lncRNA	uncharacterized LOC113787209 && - && -	-
101495789	103.647	83.2611	67.7641	38.0554	39.0468	46.4458	84.8908	41.1826	1.04241	0.000522445	0.00255375	LOC101495789	NC_021164.1	26558058	26559439	+	707	protein_coding	uncharacterized LOC101495789%2C transcript variant X1 && - && -	-
101503759	32.6815	28.3637	30.2191	8.95421	8.44255	9.50027	30.4215	8.96568	1.76243	0.000528815	0.00258018	LOC101503759	NC_021165.1	13476045	13478605	+	1847	protein_coding	transcription factor bHLH91-like && sp|Q8GX46|BH091_ARATH Transcription factor bHLH91 OS=Arabidopsis thaliana OX=3702 GN=BHLH91 PE=2 SV=1 && PF00010:Helix-loop-helix DNA-binding domain	HLH
113787169	22.4102	25.6188	29.3034	5.59638	3.16596	9.50027	25.7775	6.08754	2.08123	0.000530394	0.00258554	LOC113787169	NC_021165.1	48379322	48381052	-	1447	lncRNA	uncharacterized LOC113787169 && - && -	-
101506543	46.6879	52.1526	54.0282	25.7433	13.7191	21.1117	50.9562	20.1914	1.339	0.000533913	0.00260092	LOC101506543	NC_021165.1	12616997	12620471	+	1704	protein_coding	peroxisomal (S)-2-hydroxy-acid oxidase-like%2C transcript variant X3 && sp|Q9LRR9|GLO1_ARATH (S)-2-hydroxy-acid oxidase GLO1 OS=Arabidopsis thaliana OX=3702 GN=GLO1 PE=1 SV=1 && PF01070:FMN-dependent dehydrogenase	FMN_dh
novel.88	3.73503	9.14957	25.6405	0	1.05532	0	12.8417	0.351773	5.05836	0.000549087	0.00266033	-	NC_021164.1	23589568	23591475	-	271	-	- && sp|Q8LF41|TFB4_ARATH General transcription and DNA repair factor IIH subunit TFB4 OS=Arabidopsis thaliana OX=3702 GN=TFB4 PE=2 SV=1 && -	-
101504934	48.5554	58.5573	62.2697	21.2662	28.4936	22.1673	56.4608	23.9757	1.2346	0.00055375	0.00267929	LOC101504934	NC_021165.1	2366015	2370030	-	2041	protein_coding	alpha-dioxygenase 2 && sp|Q9C9U3|DOX2_ARATH Alpha-dioxygenase 2 OS=Arabidopsis thaliana OX=3702 GN=DOX2 PE=2 SV=1 && PF03098:Animal haem peroxidase	An_peroxidase
101503289	877.733	1958.92	1782.93	527.179	742.945	625.962	1539.86	632.029	1.28468	0.000572967	0.00276044	LOC101503289	NC_021163.1	18214453	18218509	-	3381	protein_coding	uncharacterized LOC101503289%2C transcript variant X1 && - && -	-
novel.205	3.73503	10.0645	10.073	0	0	0	7.95754	0	5.32966	0.000578889	0.00278272	-	NW_004517340.1	1055	1731	-	677	-	- && - && -	-
101495200	54.158	57.6423	51.281	21.2662	24.2723	24.2785	54.3604	23.2723	1.22289	0.000587502	0.00281843	LOC101495200	NC_021162.1	27727721	27731494	-	1916	protein_coding	probable protein S-acyltransferase 1 && sp|O80685|ZDHC4_ARATH Probable protein S-acyltransferase 2 OS=Arabidopsis thaliana OX=3702 GN=PAT02 PE=2 SV=3 && PF01529:DHHC palmitoyltransferase	-
novel.148	52.2905	107.05	62.2697	15.6699	26.383	43.279	73.8701	28.4439	1.37348	0.000593935	0.00284484	-	NC_021167.1	16470141	16471618	+	1478	-	- && - && -	-
101507659	7007.86	15922.1	12843.1	3926.42	5793.7	5566.1	11924.4	5095.41	1.22663	0.000596815	0.00285544	LOC101507659	NC_021161.1	23430798	23449472	-	11415	protein_coding	E3 ubiquitin-protein ligase UPL1-like%2C transcript variant X1 && sp|Q8GY23|UPL1_ARATH E3 ubiquitin-protein ligase UPL1 OS=Arabidopsis thaliana OX=3702 GN=UPL1 PE=1 SV=3 && PF06012:Domain of Unknown Function (DUF908)|PF14377:Ubiquitin binding region|PF00632:HECT-domain (ubiquitin-transferase)|PF00627:UBA/TS-N domain|PF06025:Domain of Unknown Function (DUF913)	HECT
101494043	19.6089	41.1731	31.1349	0	6.33191	12.667	30.639	6.33298	2.26253	0.000623229	0.00296331	LOC101494043	NW_004516060.1	648798	651714	+	2917	pseudogene	- && sp|Q9SN39|PP320_ARATH Pentatricopeptide repeat-containing protein DOT4, chloroplastic OS=Arabidopsis thaliana OX=3702 GN=DOT4 PE=2 SV=1 && PF13041:PPR repeat family|PF14432:DYW family of nucleic acid deaminases	-
101497447	81.237	74.1115	52.1967	17.9084	33.7702	36.9455	69.1817	29.5414	1.22349	0.000623838	0.00296554	LOC101497447	NC_021160.1	10105590	10108734	+	1762	protein_coding	protein IQ-DOMAIN 14-like%2C transcript variant X1 && sp|Q9LK76|IQD26_ARATH Protein IQ-domain 26 OS=Arabidopsis thaliana OX=3702 GN=IQD26 PE=1 SV=1 && PF00612:IQ calmodulin-binding motif|PF13178:Protein of unknown function (DUF4005)	IQ
101504256	73.7669	96.0705	77.8372	30.2204	36.9362	51.7237	82.5582	39.6268	1.05677	0.000636454	0.00301616	LOC101504256	NC_021163.1	8909934	8916685	-	4250	protein_coding	histidine kinase CKI1-like && sp|O22267|CKI1_ARATH Histidine kinase CKI1 OS=Arabidopsis thaliana OX=3702 GN=CKI1 PE=1 SV=1 && PF02518:Histidine kinase-, DNA gyrase B-, and HSP90-like ATPase|PF00072:Response regulator receiver domain	HATPase_c
101504039	73.7669	150.053	150.18	35.8168	68.5957	68.6131	124.667	57.6752	1.11001	0.000637118	0.00301864	LOC101504039	NW_004515858.1	268692	271974	+	1465	protein_coding	putative pentatricopeptide repeat-containing protein At1g12700%2C mitochondrial && - && PF12854:PPR repeat|PF13041:PPR repeat family	-
101509519	947.765	2398.1	1859.85	326.828	720.783	570.016	1735.24	539.209	1.6861	0.000640099	0.00303142	LOC101509519	NC_021163.1	41134615	41147821	-	9194	protein_coding	GRIP and coiled-coil domain-containing protein 2 && - && -	-
113783943	60.6943	79.6013	55.8596	22.3855	37.9915	25.3341	65.3851	28.5704	1.19227	0.00064909	0.0030679	LOC113783943	NC_021164.1	30495577	30496418	+	738	lncRNA	uncharacterized LOC113783943 && sp|P33080|AX10A_SOYBN Auxin-induced protein X10A OS=Glycine max OX=3847 PE=2 SV=1 && -	-
101508658	1106.5	2400.85	2358.92	602.17	926.57	810.69	1955.43	779.81	1.32622	0.000662515	0.00312585	LOC101508658	NC_021163.1	30294779	30317536	-	7067	protein_coding	probable dolichyl pyrophosphate Man9GlcNAc2 alpha-1%2C3-glucosyltransferase && sp|Q9FF17|ALG6_ARATH Probable dolichyl pyrophosphate Man9GlcNAc2 alpha-1,3-glucosyltransferase OS=Arabidopsis thaliana OX=3702 GN=At5g38460 PE=2 SV=1 && PF03155:ALG6, ALG8 glycosyltransferase family	SNF2_N
101495467	878.667	1878.41	1620.84	428.683	740.834	581.628	1459.31	583.715	1.32184	0.000686978	0.00322565	LOC101495467	NC_021164.1	43015306	43024068	+	6095	protein_coding	major antigen%2C transcript variant X1 && - && -	-
113786642	63.4956	189.396	126.371	26.8626	79.1489	45.3902	126.421	50.4672	1.32273	0.000689264	0.00323497	LOC113786642	NC_021164.1	35574552	35580453	-	3551	lncRNA	uncharacterized LOC113786642%2C transcript variant X1 && - && -	-
101490229	58.8268	33.8534	58.6068	20.147	20.0511	19.0005	50.429	19.7329	1.35357	0.000693398	0.00325081	LOC101490229	NC_021167.1	2685198	2688998	-	1792	protein_coding	glutamate dehydrogenase 2%2C transcript variant X1 && sp|Q38946|DHE2_ARATH Glutamate dehydrogenase 2 OS=Arabidopsis thaliana OX=3702 GN=GDH2 PE=1 SV=1 && PF00208:Glutamate/Leucine/Phenylalanine/Valine dehydrogenase|PF02812:Glu/Leu/Phe/Val dehydrogenase, dimerisation domain	-
113784122	44.8204	36.5983	46.7023	7.83493	25.3277	5.27793	42.707	12.8135	1.73251	0.000700617	0.0032798	LOC113784122	NC_021160.1	11349106	11349516	+	411	protein_coding	uncharacterized LOC113784122 && sp|Q3T0W3|RN181_BOVIN E3 ubiquitin-protein ligase RNF181 OS=Bos taurus OX=9913 GN=RNF181 PE=2 SV=1 && PF13639:Ring finger domain	-
101493744	56.0255	71.3667	87.9102	23.5048	42.2128	30.612	71.7675	32.1098	1.15798	0.00070065	0.0032798	LOC101493744	NW_004517997.1	45436	48108	+	2592	protein_coding	uncharacterized LOC101493744 && - && -	-
113784927	15.8739	30.1936	11.9045	3.35783	3.16596	3.16676	19.324	3.23018	2.58169	0.000712091	0.0033232	LOC113784927	NW_004517305.1	24145	27495	+	3351	protein_coding	uncharacterized mitochondrial protein AtMg00810-like && sp|Q94HW2|POLR1_ARATH Retrovirus-related Pol polyprotein from transposon RE1 OS=Arabidopsis thaliana OX=3702 GN=RE1 PE=2 SV=1 && PF07727:Reverse transcriptase (RNA-dependent DNA polymerase)	RVT_2
101492182	2274.64	5564.77	5080.48	1324.1	1877.41	1735.38	4306.63	1645.63	1.38789	0.000717137	0.0033431	LOC101492182	NC_021163.1	1703216	1722201	-	12366	protein_coding	protein SPIRRIG%2C transcript variant X1 && sp|F4HZB2|BCHA1_ARATH Protein SPIRRIG OS=Arabidopsis thaliana OX=3702 GN=SPI PE=1 SV=1 && PF14844:PH domain associated with Beige/BEACH|PF02138:Beige/BEACH domain	Beach
113787705	9.33759	18.2991	24.7247	0	0	5.27793	17.4538	1.75931	3.29352	0.00072312	0.00336587	LOC113787705	NC_021166.1	14967254	14968334	-	1081	protein_coding	uncharacterized mitochondrial protein AtMg00810-like && sp|Q94HW2|POLR1_ARATH Retrovirus-related Pol polyprotein from transposon RE1 OS=Arabidopsis thaliana OX=3702 GN=RE1 PE=2 SV=1 && PF07727:Reverse transcriptase (RNA-dependent DNA polymerase)	RVT_2
novel.9	86.8395	232.399	152.011	49.2481	85.4808	85.5024	157.083	73.4105	1.09613	0.000747673	0.00346498	-	NC_021160.1	22976	24481	-	1506	-	- && - && -	-
113786313	10.2713	10.0645	11.9045	0	1.05532	0	10.7468	0.351773	4.80069	0.000754432	0.00349161	LOC113786313	NC_021163.1	37554631	37558133	+	3347	lncRNA	uncharacterized LOC113786313 && sp|Q9SSD2|PRP8A_ARATH Pre-mRNA-processing-splicing factor 8A OS=Arabidopsis thaliana OX=3702 GN=PRP8A PE=1 SV=1 && PF10597:U5-snRNA binding site 2 of PrP8	-
101489480	12.1389	22.8739	27.4719	0	2.11064	7.3891	20.8282	3.16658	2.70268	0.000754774	0.00349199	LOC101489480	NC_021161.1	9460498	9464620	+	3831	protein_coding	putative disease resistance protein RGA4%2C transcript variant X1 && sp|Q7XA40|RGA3_SOLBU Putative disease resistance protein RGA3 OS=Solanum bulbocastanum OX=147425 GN=RGA3 PE=2 SV=2 && PF18052:Rx N-terminal domain|PF00931:NB-ARC domain	NB-ARC
101497370	36.4166	38.4282	21.9776	12.312	7.38723	9.50027	32.2741	9.73318	1.73276	0.000766751	0.003539	LOC101497370	NC_021162.1	22828796	22831811	-	1079	protein_coding	LIM domain-containing protein PLIM2c-like && sp|Q1ECF5|PLI2B_ARATH LIM domain-containing protein PLIM2b OS=Arabidopsis thaliana OX=3702 GN=PLIM2B PE=1 SV=1 && PF00412:LIM domain	LIM
101498368	32.6815	27.4487	37.545	5.59638	11.6085	12.667	32.5584	9.9573	1.70327	0.000769259	0.00354905	LOC101498368	NC_021162.1	30866025	30869612	+	1572	protein_coding	transmembrane emp24 domain-containing protein p24beta3-like%2C transcript variant X2 && sp|Q9LIL4|P24B3_ARATH Transmembrane emp24 domain-containing protein p24beta3 OS=Arabidopsis thaliana OX=3702 GN=At3g22845 PE=2 SV=1 && PF01105:emp24/gp25L/p24 family/GOLD	-
101512915	1364.22	2994.65	2675.77	768.942	1148.19	1027.08	2344.88	981.405	1.25654	0.000793163	0.00364835	LOC101512915	NC_021162.1	23271140	23282288	+	7430	protein_coding	ATP-dependent helicase BRM-like && sp|Q6EVK6|BRM_ARATH ATP-dependent helicase BRM OS=Arabidopsis thaliana OX=3702 GN=BRM PE=1 SV=1 && PF00271:Helicase conserved C-terminal domain|PF08880:QLQ|PF00176:SNF2 family N-terminal domain	SNF2_N
101514188	1171.87	2097.08	1774.69	370.48	823.149	733.632	1681.21	642.42	1.38776	0.00079509	0.00365642	LOC101514188	NC_021166.1	3945046	3957399	-	7363	protein_coding	kinesin-like protein KIN-12C%2C transcript variant X1 && sp|Q27IK7|KN12C_ARATH Kinesin-like protein KIN-12C OS=Arabidopsis thaliana OX=3702 GN=KIN12C PE=1 SV=1 && PF00225:Kinesin motor domain	Kinesin
101495918	19.6089	26.5338	21.9776	5.59638	5.2766	5.27793	22.7067	5.38363	2.07737	0.000800808	0.0036772	HSFA9	NC_021166.1	2928558	2930977	+	1664	protein_coding	heat stree transcription factor A-9 && sp|Q6VBB2|HFA2B_ORYSJ Heat stress transcription factor A-2b OS=Oryza sativa subsp. japonica OX=39947 GN=HSFA2B PE=2 SV=1 && PF00447:HSF-type DNA-binding	HSF_DNA-bind
101513609	6.53631	5.48974	10.073	0	0	0	7.36637	0	5.21769	0.00080302	0.00368657	LOC101513609	NC_021164.1	32732487	32738388	-	2462	protein_coding	oligopeptide transporter 4-like && sp|Q9FME8|OPT4_ARATH Oligopeptide transporter 4 OS=Arabidopsis thaliana OX=3702 GN=OPT4 PE=1 SV=1 && PF03169:OPT oligopeptide transporter protein	OPT
101511388	78.4357	92.4107	81.5001	34.6975	33.7702	55.946	84.1155	41.4713	1.01878	0.000813136	0.00372455	LOC101511388	NC_021166.1	29962487	29969200	-	4414	protein_coding	TMV resistance protein N-like && sp|V9M398|RUN1_VITRO Disease resistance protein RUN1 OS=Vitis rotundifolia OX=103349 GN=RUN1 PE=1 SV=1 && PF00931:NB-ARC domain|PF01582:TIR domain	TIR
101496659	39.2179	35.6833	24.7247	6.71565	11.6085	12.667	33.2086	10.3304	1.67967	0.000814759	0.00372928	LOC101496659	NC_021164.1	27889328	27893502	-	3000	protein_coding	probable helicase MAGATAMA 3 && sp|Q00416|SEN1_YEAST Helicase SEN1 OS=Saccharomyces cerevisiae (strain ATCC 204508 / S288c) OX=559292 GN=SEN1 PE=1 SV=2 && PF13086:AAA domain|PF13087:AAA domain	-
101513235	52.2905	53.9825	93.4046	22.3855	37.9915	23.2229	66.5592	27.8666	1.2545	0.000816005	0.0037326	LOC101513235	NC_021167.1	11222823	11226705	+	1102	protein_coding	ras-related protein RABA6a-like && sp|Q9C9U7|RAA6A_ARATH Ras-related protein RABA6a OS=Arabidopsis thaliana OX=3702 GN=RABA6A PE=2 SV=1 && PF00071:Ras family	Ras
101512379	26.1452	27.4487	36.6293	13.4313	8.44255	2.11117	30.0744	7.99501	1.92044	0.00088972	0.00401413	LOC101512379	NC_021162.1	4174146	4177239	+	1963	protein_coding	cyclic dof factor 2 && sp|Q93ZL5|CDF2_ARATH Cyclic dof factor 2 OS=Arabidopsis thaliana OX=3702 GN=CDF2 PE=1 SV=2 && PF02701:Dof domain, zinc finger	zf-Dof
101511009	1474.4	3184.05	2853.42	576.427	1181.96	972.194	2503.96	910.193	1.45989	0.000898011	0.00404558	LOC101511009	NW_004516538.1	38978	49892	-	6695	protein_coding	early endosome antigen 1%2C transcript variant X3 && - && PF10358:N-terminal C2 in EEIG1 and EHBP1 proteins	-
101496424	3.73503	17.3842	28.3877	1.11928	0	3.16676	16.5023	1.42868	3.52693	0.000916773	0.00411368	LOC101496424	NW_004517095.1	234527	236717	+	1651	protein_coding	omega-hydroxypalmitate O-feruloyl transferase && sp|Q94CD1|HHT1_ARATH Omega-hydroxypalmitate O-feruloyl transferase OS=Arabidopsis thaliana OX=3702 GN=HHT1 PE=1 SV=1 && PF02458:Transferase family	-
novel.160	17.7414	14.6393	8.24158	0	2.11064	1.05559	13.5408	1.05541	3.66011	0.000921183	0.00412829	-	NW_004515811.1	200394	204620	+	747	-	- && sp|Q9UR07|TF211_SCHPO Transposon Tf2-11 polyprotein OS=Schizosaccharomyces pombe (strain 972 / ATCC 24843) OX=284812 GN=Tf2-11 PE=3 SV=1 && -	-
101501886	42.0191	67.7068	78.7529	14.5506	31.6596	30.612	62.8263	25.6074	1.29114	0.000938728	0.00419464	LOC101501886	NC_021162.1	33239876	33245710	-	3975	protein_coding	glucomannan 4-beta-mannosyltransferase 1 && sp|Q6UDF0|CSLA1_CYATE Glucomannan 4-beta-mannosyltransferase 1 OS=Cyamopsis tetragonoloba OX=3832 GN=ManS PE=1 SV=1 && PF13641:Glycosyltransferase like family 2	-
101495487	23.344	53.9825	38.4607	11.1928	16.8851	9.50027	38.5957	12.526	1.62288	0.000941851	0.00420422	LOC101495487	NC_021160.1	13174035	13179834	-	5800	protein_coding	callose synthase 12 && sp|Q9ZT82|CALSC_ARATH Callose synthase 12 OS=Arabidopsis thaliana OX=3702 GN=CALS12 PE=2 SV=1 && PF14288:1,3-beta-glucan synthase subunit FKS1, domain-1|PF02364:1,3-beta-glucan synthase component	-
101511904	16.8077	21.044	15.5674	3.35783	4.22128	2.11117	17.8064	3.23009	2.46352	0.00100695	0.00446102	LOC101511904	NC_021165.1	26913886	26915131	+	1245	protein_coding	dirigent protein 10-like && sp|Q9LQQ0|DIR25_ARATH Dirigent protein 25 OS=Arabidopsis thaliana OX=3702 GN=DIR25 PE=3 SV=1 && PF03018:Dirigent-like protein	-
101488447	33.6153	25.6188	31.1349	12.312	8.44255	7.3891	30.123	9.38123	1.68715	0.00102298	0.00452492	LOC101488447	NC_021165.1	21248382	21250119	-	1309	protein_coding	peroxidase 17-like && sp|Q9SJZ2|PER17_ARATH Peroxidase 17 OS=Arabidopsis thaliana OX=3702 GN=PER17 PE=2 SV=1 && PF00141:Peroxidase	-
101507676	54.158	116.2	97.9833	31.3397	50.6553	42.2234	89.4469	41.4062	1.10973	0.00103989	0.00459213	LOC101507676	NC_021162.1	21547082	21554987	+	3427	protein_coding	probable LRR receptor-like serine/threonine-protein kinase At1g06840%2C transcript variant X1 && sp|C0LGD7|Y1684_ARATH Probable LRR receptor-like serine/threonine-protein kinase At1g06840 OS=Arabidopsis thaliana OX=3702 GN=At1g06840 PE=1 SV=2 && PF00069:Protein kinase domain|PF08263:Leucine rich repeat N-terminal domain	Pkinase
101508105	57.893	47.5778	79.6686	31.3397	26.383	25.3341	61.7131	27.6856	1.15796	0.00106895	0.00470014	LOC101508105	NC_021162.1	5328787	5332886	+	1438	protein_coding	receptor-like protein kinase ANXUR2 && sp|Q3E8W4|ANX2_ARATH Receptor-like protein kinase ANXUR2 OS=Arabidopsis thaliana OX=3702 GN=ANX2 PE=1 SV=1 && PF07714:Protein tyrosine and serine/threonine kinase	Pkinase_Tyr
101504297	19.6089	21.959	20.1461	2.23855	1.05532	8.44468	20.5713	3.91285	2.38787	0.00107103	0.00470832	LOC101504297	NC_021165.1	45875667	45878564	-	2075	protein_coding	cytochrome P450 71D10-like && sp|A0A0N9HT29|C71BE_SINHE Desmethyl-deoxy-podophyllotoxin synthase OS=Sinopodophyllum hexandrum OX=93608 GN=CYP71BE54 PE=1 SV=1 && PF00067:Cytochrome P450	p450
101511367	3.73503	11.8944	16.4832	1.11928	0	0	10.7042	0.373092	4.79579	0.00109025	0.00478397	LOC101511367	NC_021165.1	46967769	46969691	+	1923	pseudogene	- && sp|Q9LFI1|PP280_ARATH Pentatricopeptide repeat-containing protein At3g53360, mitochondrial OS=Arabidopsis thaliana OX=3702 GN=PCMP-E86 PE=2 SV=1 && PF13041:PPR repeat family	-
101506852	14.0064	17.3842	11.9045	1.11928	3.16596	1.05559	14.4317	1.78027	3.012	0.00112552	0.00491187	LOC101506852	NC_021163.1	29038594	29040853	-	1440	protein_coding	protein LIGHT-DEPENDENT SHORT HYPOCOTYLS 4-like%2C transcript variant X1 && sp|Q9LW68|LSH4_ARATH Protein LIGHT-DEPENDENT SHORT HYPOCOTYLS 4 OS=Arabidopsis thaliana OX=3702 GN=LSH4 PE=1 SV=1 && PF04852:Protein of unknown function (DUF640)	-
101514233	735.802	1714.63	1642.82	369.361	642.689	524.626	1364.42	512.225	1.41333	0.00112558	0.00491187	LOC101514233	NC_021162.1	30787134	30794691	+	5748	protein_coding	protein NETWORKED 1D && sp|F4HZB5|NET1D_ARATH Protein NETWORKED 1D OS=Arabidopsis thaliana OX=3702 GN=NET1D PE=3 SV=1 && PF07765:KIP1-like protein	-
101494243	30.814	39.3432	53.1124	15.6699	14.7745	15.8338	41.0899	15.426	1.41408	0.00112698	0.00491699	LOC101494243	NC_021162.1	17277738	17283680	-	2588	protein_coding	putative receptor protein kinase ZmPK1 && sp|P17801|KPRO_MAIZE Putative receptor protein kinase ZmPK1 OS=Zea mays OX=4577 GN=PK1 PE=2 SV=2 && PF00069:Protein kinase domain|PF00954:S-locus glycoprotein domain|PF01453:D-mannose binding lectin	Pkinase
105852083	106.448	67.7068	90.6574	27.9819	55.9319	44.3346	88.2709	42.7495	1.04269	0.00114808	0.00499784	LOC105852083	NC_021164.1	12247641	12251966	-	1603	lncRNA	uncharacterized LOC105852083%2C transcript variant X1 && - && -	-
113786316	28.0128	52.1526	44.8708	11.1928	23.217	4.22234	41.6787	12.8774	1.6935	0.00116112	0.00505154	LOC113786316	NC_021163.1	1747282	1750956	+	3332	lncRNA	uncharacterized LOC113786316 && - && -	-
novel.2	56.9593	68.6218	41.2079	20.147	23.217	28.5008	55.5963	23.9549	1.21289	0.00116162	0.0050527	-	NC_021160.1	41035698	41037980	+	2283	-	- && sp|P31843|RRPO_OENBE RNA-directed DNA polymerase homolog OS=Oenothera berteroana OX=3950 PE=4 SV=1 && -	-
101507948	98.9784	107.05	47.618	41.4132	36.9362	39.0567	84.5488	39.1353	1.11159	0.00116253	0.00505461	LOC101507948	NC_021160.1	1796198	1799980	+	2924	protein_coding	cation/H(+) antiporter 15-like && sp|Q9SIT5|CHX15_ARATH Cation/H(+) antiporter 15 OS=Arabidopsis thaliana OX=3702 GN=CHX15 PE=2 SV=1 && PF00999:Sodium/hydrogen exchanger family	Na_H_Exchanger
113786784	10.2713	34.7684	21.9776	5.59638	4.22128	4.22234	22.3391	4.68	2.25872	0.00116772	0.00507409	LOC113786784	NC_021164.1	6937541	6939847	-	1390	lncRNA	uncharacterized LOC113786784 && - && -	-
113784640	17.7414	57.6423	36.6293	8.95421	11.6085	13.7226	37.3377	11.4284	1.70632	0.00120939	0.00522023	LOC113784640	NW_004516471.1	406433	408360	+	1928	protein_coding	importin-5-like && sp|O04630|SYTM1_ARATH Threonine--tRNA ligase, mitochondrial 1 OS=Arabidopsis thaliana OX=3702 GN=THRRS PE=1 SV=3 && PF18808:Importin repeat|PF02824:TGS domain|PF13646:HEAT repeats	-
101497513	12.1389	19.2141	32.0506	2.23855	6.33191	4.22234	21.1345	4.26427	2.30271	0.00121259	0.00522986	LOC101497513	NC_021163.1	7924421	7927598	+	1941	protein_coding	putative indole-3-acetic acid-amido synthetase GH3.9 && sp|O82243|GH39_ARATH Putative indole-3-acetic acid-amido synthetase GH3.9 OS=Arabidopsis thaliana OX=3702 GN=GH3.9 PE=2 SV=1 && PF03321:GH3 auxin-responsive promoter	-
101489629	37.3503	45.7479	64.1012	24.6241	12.6638	21.1117	49.0665	19.4665	1.33708	0.00122564	0.00527551	LOC101489629	NC_021163.1	47921598	47922920	+	802	protein_coding	uncharacterized LOC101489629 && - && -	-
101511913	37.3503	49.4077	16.4832	10.0735	13.7191	6.33351	34.4137	10.042	1.77685	0.001235	0.00531366	LOC101511913	NC_021165.1	58497278	58500084	+	2807	protein_coding	uncharacterized LOC101511913 && - && PF03087:Arabidopsis protein of unknown function	-
101506259	21.4764	26.5338	108.972	6.71565	18.9957	16.8894	52.3274	14.2003	1.87799	0.00133579	0.0056666	LOC101506259	NC_021161.1	34236102	34246719	+	3510	protein_coding	probable sucrose-phosphate synthase 2 && sp|Q8RY24|SPSA3_ARATH Probable sucrose-phosphate synthase 3 OS=Arabidopsis thaliana OX=3702 GN=SPS3 PE=2 SV=1 && PF00862:Sucrose synthase|PF05116:Sucrose-6F-phosphate phosphohydrolase|PF00534:Glycosyl transferases group 1	Glycos_transf_1
101507599	39.2179	40.2581	41.2079	22.3855	10.5532	12.667	40.228	15.2019	1.40982	0.00134394	0.00569667	LOC101507599	NC_021163.1	39136552	39140061	-	1704	protein_coding	protein phosphatase 2C 51 && sp|Q65XK7|P2C51_ORYSJ Protein phosphatase 2C 51 OS=Oryza sativa subsp. japonica OX=39947 GN=PP2C51 PE=1 SV=1 && PF00481:Protein phosphatase 2C	PP2C
101502209	34.5491	30.1936	28.3877	6.71565	14.7745	8.44468	31.0434	9.97827	1.63282	0.00137828	0.00582265	LOC101502209	NC_021162.1	29886938	29892567	-	2450	protein_coding	protein STRUBBELIG-RECEPTOR FAMILY 2-like && sp|Q9FG24|SRF2_ARATH Protein STRUBBELIG-RECEPTOR FAMILY 2 OS=Arabidopsis thaliana OX=3702 GN=SRF2 PE=1 SV=1 && PF08263:Leucine rich repeat N-terminal domain|PF13855:Leucine rich repeat|PF00069:Protein kinase domain	Pkinase
101514608	11.2051	33.8534	15.5674	3.35783	3.16596	5.27793	20.2086	3.9339	2.35946	0.00141333	0.00594965	LOC101514608	NC_021165.1	30862686	30867214	-	2938	protein_coding	putative poly [ADP-ribose] polymerase 3 && sp|Q1SGF1|PARP3_MEDTR Protein ADP-ribosyltransferase PARP3 OS=Medicago truncatula OX=3880 GN=PARP3 PE=3 SV=1 && PF00533:BRCA1 C Terminus (BRCT) domain|PF00644:Poly(ADP-ribose) polymerase catalytic domain|PF08063:PADR1 (NUC008) domain|PF05406:WGR domain|PF02877:Poly(ADP-ribose) polymerase, regulatory domain	WGR
101514530	903.878	2507.9	2463.32	354.81	737.668	681.908	1958.36	591.462	1.7272	0.00142643	0.00599891	LOC101514530	NC_021167.1	669839	678748	-	6050	protein_coding	protein NETWORKED 1A-like && sp|F4JIF4|NET1B_ARATH Protein NETWORKED 1B OS=Arabidopsis thaliana OX=3702 GN=NET1B PE=2 SV=1 && PF07765:KIP1-like protein	-
101507037	22.4102	21.044	27.4719	5.59638	9.49787	3.16676	23.6421	6.087	1.95642	0.0014367	0.00603382	LOC101507037	NC_021167.1	9138212	9146028	+	3367	protein_coding	nodulation receptor kinase && sp|Q8LKZ1|NORK_PEA Nodulation receptor kinase OS=Pisum sativum OX=3888 GN=NORK PE=1 SV=1 && PF07714:Protein tyrosine and serine/threonine kinase|PF12819:Malectin-like domain	Pkinase_Tyr
101493767	67.2306	47.5778	62.2697	29.1012	27.4383	26.3896	59.026	27.643	1.09474	0.00147015	0.0061502	LOC101493767	NC_021160.1	1791159	1793686	-	1233	protein_coding	putative cyclin-D6-1%2C transcript variant X1 && sp|Q9ZR04|CCD61_ARATH Putative cyclin-D6-1 OS=Arabidopsis thaliana OX=3702 GN=CYCD6-1 PE=3 SV=1 && PF02984:Cyclin, C-terminal domain|PF00134:Cyclin, N-terminal domain	Cyclin_C
101507498	2059.87	4625.11	4087.82	735.364	1702.23	1304.7	3590.93	1247.43	1.52534	0.0014781	0.00617865	LOC101507498	NC_021163.1	13439737	13447097	-	6231	protein_coding	protein NETWORKED 1A-like%2C transcript variant X1 && sp|Q9LUI2|NET1A_ARATH Protein NETWORKED 1A OS=Arabidopsis thaliana OX=3702 GN=NET1A PE=1 SV=1 && PF07765:KIP1-like protein	-
101505280	28.9465	36.5983	35.7135	7.83493	14.7745	12.667	33.7528	11.7588	1.51717	0.00148571	0.00620051	LOC101505280	NC_021166.1	29761526	29768559	+	2855	protein_coding	linoleate 9S-lipoxygenase-like && sp|Q9LUW0|LOX5_ARATH Linoleate 9S-lipoxygenase 5 OS=Arabidopsis thaliana OX=3702 GN=LOX5 PE=1 SV=2 && PF00305:Lipoxygenase	Lipoxygenase
101509884	43.8867	34.7684	28.3877	12.312	16.8851	8.44468	35.6809	12.5473	1.5071	0.00150496	0.00626161	CAHDZ12	NC_021166.1	34654282	34655881	+	1141	protein_coding	homeobox-leucine zipper protein HDZ12 && sp|Q9M276|ATB12_ARATH Homeobox-leucine zipper protein ATHB-12 OS=Arabidopsis thaliana OX=3702 GN=ATHB-12 PE=1 SV=1 && PF00046:Homeodomain|PF02183:Homeobox associated leucine zipper	Homeobox
novel.14	14.9401	10.0645	10.073	1.11928	1.05532	0	11.6926	0.724865	4.02347	0.00152165	0.00631636	-	NC_021160.1	16288350	16289383	-	514	-	- && - && -	-
101502201	3580.96	8413.95	7654.6	2218.4	3202.89	2821.58	6549.84	2747.63	1.25326	0.00152993	0.00634705	LOC101502201	NC_021162.1	7002018	7027138	+	15687	protein_coding	auxin transport protein BIG && sp|Q9SRU2|BIG_ARATH Auxin transport protein BIG OS=Arabidopsis thaliana OX=3702 GN=BIG PE=1 SV=2 && PF00569:Zinc finger, ZZ type|PF13764:E3 ubiquitin-protein ligase UBR4	ZZ
101491320	61.6281	64.962	58.6068	29.1012	33.7702	27.4452	61.7323	30.1055	1.03561	0.00155791	0.00644192	LOC101491320	NW_004515735.1	57697	59650	-	1400	protein_coding	gibberellin 20 oxidase 1-like && sp|Q39110|GAOX1_ARATH Gibberellin 20 oxidase 1 OS=Arabidopsis thaliana OX=3702 GN=GA20OX1 PE=2 SV=2 && PF14226:non-haem dioxygenase in morphine synthesis N-terminal|PF03171:2OG-Fe(II) oxygenase superfamily	2OG-FeII_Oxy
101503668	7.47007	2.74487	10.073	0	0	0	6.76266	0	5.094	0.00157568	0.00649786	LOC101503668	NC_021160.1	42117633	42121551	+	1862	protein_coding	terpene synthase 10-like%2C transcript variant X1 && sp|Q93X23|MYRS_QUEIL Myrcene synthase, chloroplastic OS=Quercus ilex OX=58334 PE=1 SV=1 && PF03936:Terpene synthase family, metal binding domain|PF01397:Terpene synthase, N-terminal domain	-
101514470	34.5491	47.5778	41.2079	10.0735	22.1617	14.7782	41.1116	15.6711	1.38747	0.00158707	0.00654107	LOC101514470	NC_021164.1	8756005	8758718	-	1622	protein_coding	inactive protein RESTRICTED TEV MOVEMENT 2 && - && -	-
101500699	13.0726	12.8094	14.6517	1.11928	2.11064	2.11117	13.5112	1.78036	2.91688	0.00163222	0.00669882	LOC101500699	NC_021166.1	27390500	27395077	-	1188	pseudogene	- && sp|Q9FLC0|PER52_ARATH Peroxidase 52 OS=Arabidopsis thaliana OX=3702 GN=PER52 PE=2 SV=1 && PF00141:Peroxidase	-
101488891	2575.31	5733.12	3932.15	803.64	2015.66	1493.65	4080.19	1437.65	1.50487	0.00163686	0.00671656	LOC101488891	NC_021165.1	17972292	17987693	+	9236	protein_coding	kinesin-like protein KIN-12D%2C transcript variant X1 && sp|Q27IK6|KN12D_ARATH Kinesin-like protein KIN-12D OS=Arabidopsis thaliana OX=3702 GN=KIN12D PE=2 SV=1 && PF00225:Kinesin motor domain	Kinesin
101492454	56.9593	69.5367	64.1012	16.7891	35.8808	34.8343	63.5324	29.1681	1.11897	0.00165587	0.0067803	LOC101492454	NC_021160.1	2981693	2986135	-	3627	protein_coding	glutamate receptor 2.7-like && sp|Q8LGN0|GLR27_ARATH Glutamate receptor 2.7 OS=Arabidopsis thaliana OX=3702 GN=GLR2.7 PE=2 SV=3 && PF00060:Ligand-gated ion channel|PF01094:Receptor family ligand binding region|PF00497:Bacterial extracellular solute-binding proteins, family 3	ANF_receptor
101515730	39.2179	67.7068	76.9214	22.3855	32.7149	26.3896	61.282	27.1633	1.17263	0.00165934	0.00679104	LOC101515730	NC_021161.1	35609523	35613398	+	2514	protein_coding	WEB family protein At5g55860 && sp|Q9FWW5|Y1215_ARATH WEB family protein At1g12150 OS=Arabidopsis thaliana OX=3702 GN=At1g12150 PE=2 SV=1 && PF05701:Weak chloroplast movement under blue light	-
101492725	21.4764	18.2991	5.49439	0	2.11064	3.16676	15.09	1.75913	3.08256	0.00166136	0.0067935	LOC101492725	NC_021161.1	31959687	31965160	-	1650	pseudogene	- && sp|D3U716|AROD2_PETHY Arogenate dehydratase 2 OS=Petunia hybrida OX=4102 GN=ADT2 PE=1 SV=1 && PF00800:Prephenate dehydratase	-
101513552	21.4764	8.23461	27.4719	6.71565	2.11064	1.05559	19.061	3.29396	2.54834	0.00167195	0.00682529	LOC101513552	NC_021161.1	21398606	21400057	-	1372	protein_coding	purine permease 1 && sp|Q9FZ96|PUP1_ARATH Purine permease 1 OS=Arabidopsis thaliana OX=3702 GN=PUP1 PE=1 SV=1 && PF16913:Purine nucleobase transmembrane transport	-
101511901	74.7007	59.4722	67.7641	29.1012	43.2681	25.3341	67.3123	32.5678	1.04609	0.00167765	0.00684358	LOC101511901	NC_021165.1	13682550	13688317	+	1058	protein_coding	uncharacterized LOC101511901 && sp|Q1G3Q4|RITF1_ARATH Protein RGF1 INDUCIBLE TRANSCRIPTION FACTOR 1 OS=Arabidopsis thaliana OX=3702 GN=RITF1 PE=1 SV=1 && PF04640:PLATZ transcription factor	-
101500706	91.5083	73.1966	76.9214	22.3855	58.0425	33.7787	80.5421	38.0689	1.07739	0.00168897	0.00688298	LOC101500706	NC_021161.1	26650260	26680634	+	4434	protein_coding	uncharacterized LOC101500706%2C transcript variant X1 && sp|Q9FGH9|E70B1_ARATH Exocyst complex component EXO70B1 OS=Arabidopsis thaliana OX=3702 GN=EXO70B1 PE=1 SV=1 && PF03081:Exo70 exocyst complex subunit|PF03106:WRKY DNA -binding domain	Exo70
113784742	38.2841	91.4957	65.0169	20.147	32.7149	30.612	64.9322	27.8246	1.22067	0.00168936	0.00688328	LOC113784742	NW_004516642.1	94401	95503	+	1041	lncRNA	uncharacterized LOC113784742 && - && -	-
113784440	48.5554	52.1526	44.8708	26.8626	18.9957	17.945	48.5263	21.2678	1.19324	0.00170804	0.00694618	LOC113784440	NC_021160.1	1228258	1229173	-	744	lncRNA	uncharacterized LOC113784440 && - && -	-
101503330	14.0064	10.9795	21.0618	4.4771	0	2.11117	15.3492	2.19609	2.8235	0.00172642	0.00701029	LOC101503330	NC_021166.1	5410972	5411631	+	660	protein_coding	monothiol glutaredoxin-S2-like && sp|Q8L8Z8|GRXS2_ARATH Monothiol glutaredoxin-S2 OS=Arabidopsis thaliana OX=3702 GN=GRXS2 PE=3 SV=1 && PF00462:Glutaredoxin	-
105852080	5.60255	7.31966	15.5674	0	1.05532	0	9.49655	0.351773	4.62278	0.00176775	0.00714834	LOC105852080	NC_021164.1	11782320	11785381	+	1294	pseudogene	- && sp|Q84MA5|CAAT1_ARATH Cationic amino acid transporter 1 OS=Arabidopsis thaliana OX=3702 GN=CAT1 PE=1 SV=1 && PF13520:Amino acid permease	-
101495019	59.7605	53.0675	46.7023	15.6699	34.8255	16.8894	53.1768	22.4616	1.23994	0.0017953	0.00724745	LOC101495019	NC_021164.1	41134231	41139477	+	1982	protein_coding	vacuolar cation/proton exchanger 3-like%2C transcript variant X2 && sp|Q39254|CAX2_ARATH Vacuolar cation/proton exchanger 2 OS=Arabidopsis thaliana OX=3702 GN=CAX2 PE=1 SV=2 && PF01699:Sodium/calcium exchanger protein	Na_Ca_ex
105852472	12.1389	17.3842	25.6405	2.23855	6.33191	2.11117	18.3878	3.56055	2.36325	0.00179779	0.00725477	LOC105852472	NC_021166.1	7516906	7518425	-	1192	lncRNA	uncharacterized LOC105852472 && - && -	-
101490031	9.33759	6.4047	3.66293	0	0	0	6.4684	0	5.02936	0.0017991	0.00725661	LOC101490031	NW_004515895.1	60798	64323	-	3070	protein_coding	uncharacterized LOC101490031 && - && PF13960:Domain of unknown function (DUF4218)|PF02992:Transposase family tnp2|PF13952:Domain of unknown function (DUF4216)	Transposase_21
101498108	8.40383	1.82991	10.073	0	0	0	6.76893	0	5.09516	0.00181971	0.00732621	LOC101498108	NC_021166.1	4934839	4935903	-	1065	protein_coding	putative F-box protein At1g67623 && - && -	-
101495295	24.2777	31.1085	20.1461	7.83493	9.49787	4.22234	25.1775	7.18505	1.8104	0.00182139	0.00732794	LOC101495295	NC_021167.1	4245285	4246123	+	839	protein_coding	calmodulin-like protein 1 && sp|Q9ZQE6|CML30_ARATH Calmodulin-like protein 30 OS=Arabidopsis thaliana OX=3702 GN=CML30 PE=2 SV=1 && PF13499:EF-hand domain pair|PF00036:EF hand	efhand
101491783	19.6089	13.7244	13.736	1.11928	1.05532	5.27793	15.6898	2.48417	2.64925	0.00185768	0.00745575	LOC101491783	NC_021165.1	8794407	8797873	+	1866	protein_coding	lysine histidine transporter-like 8 && sp|Q9SX98|LHTL8_ARATH Lysine histidine transporter-like 8 OS=Arabidopsis thaliana OX=3702 GN=AATL1 PE=1 SV=1 && PF01490:Transmembrane amino acid transporter protein	Aa_trans
101509264	35.4828	35.6833	44.8708	14.5506	16.8851	14.7782	38.679	15.4046	1.32764	0.00188688	0.00755597	LOC101509264	NC_021162.1	28767849	28768952	+	978	protein_coding	putative methyltransferase DDB_G0268948 && sp|Q55EX9|Y8948_DICDI Putative methyltransferase DDB_G0268948 OS=Dictyostelium discoideum OX=44689 GN=DDB_G0268948 PE=1 SV=2 && PF08241:Methyltransferase domain	Methyltransf_11
101514209	42.9529	41.1731	70.5113	13.4313	24.2723	26.3896	51.5458	21.3644	1.26704	0.00194073	0.00773839	LOC101514209	NC_021167.1	668450	669648	-	1199	protein_coding	uncharacterized N-acetyltransferase p20-like && sp|O34569|YOAA_BACSU Uncharacterized N-acetyltransferase YoaA OS=Bacillus subtilis (strain 168) OX=224308 GN=yoaA PE=3 SV=2 && PF13302:Acetyltransferase (GNAT) domain	-
101492443	45.7542	79.6013	49.4495	17.9084	31.6596	27.4452	58.2683	25.6711	1.1799	0.00199024	0.00790933	LOC101492443	NC_021165.1	139248	144172	-	840	protein_coding	endoglucanase 25-like && sp|Q38890|GUN25_ARATH Endoglucanase 25 OS=Arabidopsis thaliana OX=3702 GN=KOR PE=1 SV=1 && -	-
101511400	42.0191	64.962	57.6911	14.5506	25.3277	31.6676	54.8907	23.8486	1.19902	0.00200323	0.00794917	LOC101511400	NC_021161.1	32033736	32038627	+	2738	protein_coding	uncharacterized LOC101511400 && - && PF12796:Ankyrin repeats (3 copies)|PF13962:Domain of unknown function	-
novel.132	12.1389	38.4282	16.4832	4.4771	3.16596	7.3891	22.3501	5.01072	2.15646	0.00206443	0.00815137	-	NC_021166.1	33092418	33099953	+	947	-	- && - && -	-
101510147	31.7478	40.2581	30.2191	7.83493	18.9957	8.44468	34.075	11.7585	1.53103	0.00206477	0.00815137	LOC101510147	NC_021163.1	17388906	17398143	+	3422	protein_coding	lysine-specific demethylase JMJ25-like && sp|Q9SSE9|JMJ25_ARATH Lysine-specific demethylase JMJ25 OS=Arabidopsis thaliana OX=3702 GN=JMJ25 PE=1 SV=1 && PF10497:Zinc-finger domain of monoamine-oxidase A repressor R1|PF02373:JmjC domain, hydroxylase	JmjC
101514151	51.3567	62.2171	65.9327	8.95421	31.6596	33.7787	59.8355	24.7975	1.26524	0.00207663	0.00819192	LOC101514151	NC_021164.1	38105890	38110390	+	3047	protein_coding	uncharacterized LOC101514151 && sp|Q5RBA3|F214B_PONAB Protein FAM214B OS=Pongo abelii OX=9601 GN=FAM214B PE=2 SV=1 && PF13889:Chromosome segregation during meiosis	-
101505081	40.1516	80.5162	79.6686	22.3855	42.2128	23.2229	66.7788	29.2737	1.18827	0.00210772	0.00829544	LOC101505081	NC_021161.1	34212455	34215956	+	2661	protein_coding	uncharacterized LOC101505081%2C transcript variant X2 && - && -	-
105851437	457.542	294.616	295.781	0	16.8851	0	349.313	5.62837	5.95367	0.00214015	0.00840538	LOC105851437	NW_004517780.1	34704	36255	+	860	lncRNA	uncharacterized LOC105851437%2C transcript variant X6 && - && -	-
101501986	53.2242	27.4487	76.0057	24.6241	24.2723	7.3891	52.2262	18.7618	1.47963	0.00214771	0.00843198	LOC101501986	NC_021162.1	27957210	27958299	-	1090	protein_coding	uncharacterized LOC101501986 && - && -	-
113785460	50.423	70.4517	45.7866	26.8626	26.383	24.2785	55.5537	25.8414	1.10484	0.00216187	0.00847672	LOC113785460	NC_021161.1	4037997	4040410	+	1220	lncRNA	uncharacterized LOC113785460%2C transcript variant X1 && - && -	-
101498308	4.66879	6.4047	7.32585	0	0	0	6.13311	0	4.95356	0.00217456	0.00851868	LOC101498308	NC_021165.1	42783643	42784532	-	620	protein_coding	peroxidase 15-like && sp|Q9LEH3|PER15_IPOBA Peroxidase 15 OS=Ipomoea batatas OX=4120 GN=pod PE=1 SV=1 && PF00141:Peroxidase	-
101498829	44.8204	71.3667	64.1012	20.147	34.8255	28.5008	60.0961	27.8244	1.10853	0.0021914	0.00857525	LOC101498829	NC_021162.1	36776467	36780304	+	942	protein_coding	E3 ubiquitin-protein ligase MARCH1%2C transcript variant X1 && - && PF12428:Protein of unknown function (DUF3675)|PF12906:RING-variant domain	-
113784594	78.4357	12.8094	14.6517	13.4313	4.22128	6.33351	35.2989	7.99537	2.14774	0.00222321	0.00868387	LOC113784594	NW_004516357.1	279415	280520	-	569	lncRNA	uncharacterized LOC113784594 && - && -	-
101505420	31.7478	41.1731	35.7135	11.1928	12.6638	17.945	36.2115	13.9338	1.37563	0.00223503	0.00871895	LOC101505420	NC_021162.1	35154581	35156702	+	1104	lncRNA	uncharacterized LOC101505420 && sp|Q56WL5|ZPR4_ARATH Protein LITTLE ZIPPER 4 OS=Arabidopsis thaliana OX=3702 GN=ZPR4 PE=1 SV=1 && -	-
113785850	4.66879	17.3842	12.8202	0	2.11064	0	11.6244	0.703546	4.02578	0.0023302	0.00903757	LOC113785850	NC_021162.1	14847757	14848872	+	1024	protein_coding	uncharacterized LOC113785850 && - && -	-
101503563	61.6281	64.962	35.7135	22.3855	20.0511	29.5564	54.1012	23.9977	1.17185	0.00244849	0.00939947	CYP81E5	NC_021160.1	18593949	18596835	+	1747	protein_coding	isoflavone 3'-hydroxylase-like && sp|Q6WNQ9|C81E9_MEDTR Isoflavone 3'-hydroxylase (Fragment) OS=Medicago truncatula OX=3880 GN=CYP81E9 PE=1 SV=1 && PF00067:Cytochrome P450	p450
101507540	75.6344	53.0675	42.1236	20.147	15.8298	36.9455	56.9419	24.3074	1.22601	0.0024678	0.00946003	LOC101507540	NC_021166.1	2565426	2570185	-	2392	protein_coding	cyclin-H1-1-like && sp|Q8W5S1|CCH11_ARATH Cyclin-H1-1 OS=Arabidopsis thaliana OX=3702 GN=CYCH1-1 PE=1 SV=1 && PF00134:Cyclin, N-terminal domain|PF16899:Cyclin C-terminal domain	-
101508574	1724.65	4080.71	3300.3	901.017	1438.4	1464.1	3035.22	1267.84	1.25938	0.00247025	0.00946605	LOC101508574	NC_021165.1	13562038	13577928	-	12501	protein_coding	E3 ubiquitin-protein ligase UPL1-like && sp|Q8GY23|UPL1_ARATH E3 ubiquitin-protein ligase UPL1 OS=Arabidopsis thaliana OX=3702 GN=UPL1 PE=1 SV=3 && PF06025:Domain of Unknown Function (DUF913)|PF00627:UBA/TS-N domain|PF06012:Domain of Unknown Function (DUF908)|PF14377:Ubiquitin binding region|PF00632:HECT-domain (ubiquitin-transferase)	HECT
101509640	20.5427	13.7244	11.9045	3.35783	4.22128	0	15.3905	2.52637	2.6118	0.00251165	0.00960926	LOC101509640	NC_021165.1	15022060	15022793	-	734	protein_coding	protein PELPK2-like && - && -	-
113784245	14.0064	17.3842	11.9045	3.35783	2.11064	2.11117	14.4317	2.52655	2.51986	0.00259647	0.00989316	LOC113784245	NW_004515879.1	81985	91177	+	970	protein_coding	uncharacterized LOC113784245 && - && -	-
101514038	54.158	137.244	85.163	36.9361	52.766	44.3346	92.1882	44.6789	1.04423	0.00260573	0.0099249	LOC101514038	NC_021164.1	17041678	17045721	-	4044	pseudogene	- && sp|Q9LRR4|R13L1_ARATH Putative disease resistance RPP13-like protein 1 OS=Arabidopsis thaliana OX=3702 GN=RPPL1 PE=3 SV=1 && PF00931:NB-ARC domain|PF18052:Rx N-terminal domain	NB-ARC
101507295	43.8867	75.0265	80.5844	35.8168	31.6596	29.5564	66.4992	32.3443	1.04146	0.00267089	0.0101425	LOC101507295	NC_021163.1	43445448	43450091	+	4302	protein_coding	extensin-2-like && - && -	-
101488743	9.33759	20.1291	18.3146	1.11928	5.2766	2.11117	15.9271	2.83568	2.48056	0.00274565	0.0103914	LOC101488743	NC_021163.1	14511253	14512679	-	986	protein_coding	LIM domain-containing protein WLIM1-like && sp|Q94JX5|WLIM1_ARATH LIM domain-containing protein WLIM1 OS=Arabidopsis thaliana OX=3702 GN=WLIM1 PE=1 SV=1 && PF00412:LIM domain	LIM
101506374	29.8803	46.6628	31.1349	22.3855	8.44255	3.16676	35.8927	11.3316	1.67374	0.00275118	0.0104105	LOC101506374	NC_021161.1	35933417	35938651	-	1714	protein_coding	transcriptional regulator STERILE APETALA && sp|Q9FKH1|SAP_ARATH Transcriptional regulator STERILE APETALA OS=Arabidopsis thaliana OX=3702 GN=SAP PE=1 SV=1 && -	-
101512828	40.1516	54.8974	52.1967	6.71565	27.4383	24.2785	49.0819	19.4775	1.3273	0.00283267	0.0106831	LOC101512828	NC_021163.1	16749135	16751139	+	2005	pseudogene	- && sp|Q9LZQ9|DEAH2_ARATH Probable pre-mRNA-splicing factor ATP-dependent RNA helicase DEAH2 OS=Arabidopsis thaliana OX=3702 GN=At3g62310 PE=2 SV=1 && -	-
101504869	35.4828	42.088	34.7978	14.5506	17.9404	13.7226	37.4562	15.4045	1.28126	0.00291635	0.0109486	LOC101504869	NC_021161.1	13993393	13998408	+	1778	protein_coding	triose phosphate/phosphate translocator%2C chloroplastic-like && sp|P11869|TPT_SPIOL Triose phosphate/phosphate translocator, chloroplastic OS=Spinacia oleracea OX=3562 PE=1 SV=1 && PF03151:Triose-phosphate Transporter family	-
101504893	30.814	73.1966	54.9439	34.6975	11.6085	15.8338	52.9848	20.7133	1.36145	0.00306745	0.0114298	LOC101504893	NC_021162.1	36912144	36916178	+	3275	protein_coding	stachyose synthase && sp|Q93XK2|STSYN_PEA Stachyose synthase OS=Pisum sativum OX=3888 GN=STS1 PE=1 SV=1 && PF05691:Raffinose synthase or seed imbibition protein Sip1	-
101494047	14.9401	10.0645	8.24158	2.23855	1.05532	0	11.0821	1.09796	3.35577	0.00319888	0.0118393	LOC101494047	NC_021163.1	2555563	2558656	-	2704	protein_coding	uncharacterized LOC101494047%2C transcript variant X2 && - && PF00168:C2 domain	C2
101499812	17.7414	16.4692	21.0618	4.4771	5.2766	4.22234	18.4242	4.65868	1.98305	0.00323877	0.0119662	LOC101499812	NC_021160.1	3816134	3821992	-	4055	protein_coding	ABC transporter B family member 9-like%2C transcript variant X2 && sp|Q9M0M2|AB9B_ARATH ABC transporter B family member 9 OS=Arabidopsis thaliana OX=3702 GN=ABCB9 PE=3 SV=2 && PF00664:ABC transporter transmembrane region|PF00005:ABC transporter	ABC_membrane
101500519	14.9401	18.2991	25.6405	5.59638	6.33191	3.16676	19.6266	5.03168	1.96579	0.00323899	0.0119662	LOC101500519	NC_021163.1	9462122	9463125	+	900	protein_coding	zinc finger protein WIP6-like && sp|Q9FX68|ZWIP6_ARATH Zinc finger protein WIP6 OS=Arabidopsis thaliana OX=3702 GN=WIP6 PE=2 SV=1 && -	-
101491548	23.344	13.7244	22.8933	6.71565	2.11064	6.33351	19.9872	5.05327	1.9883	0.00330316	0.0121643	LOC101491548	NC_021163.1	7773132	7777890	+	1511	protein_coding	caffeoylshikimate esterase-like%2C transcript variant X1 && sp|Q9C942|CSE_ARATH Caffeoylshikimate esterase OS=Arabidopsis thaliana OX=3702 GN=CSE PE=1 SV=1 && PF12146:Serine aminopeptidase, S33	-
101506550	369.768	327.555	357.135	0	18.9957	0	351.486	6.33191	5.79296	0.00336191	0.0123468	LOC101506550	NC_021165.1	28990121	28994644	-	1497	protein_coding	protein N-lysine methyltransferase METTL21A && sp|Q5BLD8|MT21A_DANRE Protein N-lysine methyltransferase METTL21A OS=Danio rerio OX=7955 GN=mettl21a PE=2 SV=1 && PF10294:Lysine methyltransferase	-
105851446	6.53631	25.6188	10.073	0	1.05532	4.22234	14.0761	1.75922	2.98436	0.00336481	0.0123553	LOC105851446	NW_004517997.1	227847	229659	+	1628	protein_coding	serine/threonine-protein phosphatase 7 long form homolog && sp|Q9LNG5|PPP7L_ARATH Serine/threonine-protein phosphatase 7 long form homolog OS=Arabidopsis thaliana OX=3702 GN=MAIL3 PE=2 SV=1 && PF10536:Plant mobile domain	-
101493531	40.1516	31.1085	62.2697	19.0277	24.2723	10.5559	44.51	17.952	1.31072	0.00343342	0.0125728	LOC101493531	NC_021164.1	30829100	30829553	+	454	protein_coding	protein RADIALIS-like 6 && sp|Q1A173|RADL6_ARATH Protein RADIALIS-like 6 OS=Arabidopsis thaliana OX=3702 GN=RL6 PE=2 SV=1 && -	-
101491777	1876.85	4387.22	3279.23	951.384	1596.7	1667.83	3181.1	1405.3	1.1786	0.0034995	0.012782	LOC101491777	NC_021164.1	37584843	37602182	-	11536	protein_coding	E3 ubiquitin-protein ligase UPL1-like%2C transcript variant X2 && sp|Q8GY23|UPL1_ARATH E3 ubiquitin-protein ligase UPL1 OS=Arabidopsis thaliana OX=3702 GN=UPL1 PE=1 SV=3 && PF00632:HECT-domain (ubiquitin-transferase)|PF00627:UBA/TS-N domain|PF06012:Domain of Unknown Function (DUF908)|PF14377:Ubiquitin binding region|PF06025:Domain of Unknown Function (DUF913)	HECT
101489804	52.2905	61.3021	58.6068	29.1012	35.8808	19.0005	57.3998	27.9942	1.0365	0.00353759	0.0129014	LOC101489804	NC_021161.1	32169657	32173671	+	1759	protein_coding	endoglucanase 11-like && sp|O48766|GUN11_ARATH Endoglucanase 11 OS=Arabidopsis thaliana OX=3702 GN=At2g32990 PE=2 SV=1 && PF00759:Glycosyl hydrolase family 9	-
101508162	32.6815	22.8739	44.8708	12.312	14.7745	10.5559	33.4754	12.5475	1.41549	0.00358029	0.0130275	LOC101508162	NC_021165.1	47596576	47599070	-	1434	protein_coding	uncharacterized LOC101508162%2C transcript variant X1 && - && PF14383:DUF761-associated sequence motif	-
101499910	30.814	19.2141	12.8202	3.35783	8.44255	4.22234	20.9495	5.34091	1.96579	0.00361849	0.0131361	LOC101499910	NC_021165.1	17505122	17508356	-	1687	protein_coding	WUSCHEL-related homeobox 9-like%2C transcript variant X1 && sp|Q6X7J4|WOX9_ARATH WUSCHEL-related homeobox 9 OS=Arabidopsis thaliana OX=3702 GN=WOX9 PE=2 SV=1 && PF00046:Homeodomain	Homeobox
113787161	44.8204	70.4517	46.7023	26.8626	30.6043	17.945	53.9915	25.1373	1.10393	0.0036463	0.0132236	LOC113787161	NC_021165.1	3026938	3028064	+	779	lncRNA	uncharacterized LOC113787161 && - && -	-
101506808	3.73503	14.6393	12.8202	0	1.05532	1.05559	10.3982	0.703635	3.86517	0.00369319	0.0133553	NAC3	NC_021161.1	12745766	12747557	-	1168	protein_coding	NAC family transcription factor 3 && sp|K4BWV2|NAP1_SOLLC NAC domain-containing protein 1 OS=Solanum lycopersicum OX=4081 GN=NAP1 PE=2 SV=1 && PF02365:No apical meristem (NAM) protein	NAM
101497479	65.3631	38.4282	49.4495	7.83493	26.383	28.5008	51.0803	20.9062	1.28269	0.00372882	0.0134705	LOC101497479	NC_021167.1	1223075	1226136	-	1498	protein_coding	uncharacterized LOC101497479 && - && PF04720:PDDEXK-like family of unknown function	-
101495273	34.5491	43.003	38.4607	10.0735	22.1617	15.8338	38.6709	16.023	1.26695	0.00397339	0.0142214	LOC101495273	NC_021160.1	25076100	25082235	-	3425	protein_coding	pectinesterase/pectinesterase inhibitor PPE8B-like%2C transcript variant X3 && sp|Q43062|PME_PRUPE Pectinesterase/pectinesterase inhibitor PPE8B OS=Prunus persica OX=3760 PE=2 SV=1 && PF01095:Pectinesterase	-
101510991	22.4102	21.959	20.1461	7.83493	4.22128	7.3891	21.5051	6.48177	1.73317	0.00411664	0.0146713	LOC101510991	NC_021162.1	17735803	17737352	-	1096	protein_coding	WUSCHEL-related homeobox 3 && sp|Q9SIB4|WOX3_ARATH WUSCHEL-related homeobox 3 OS=Arabidopsis thaliana OX=3702 GN=WOX3 PE=1 SV=1 && PF00046:Homeodomain	Homeobox
101498203	42.0191	56.7273	50.3652	23.5048	25.3277	23.2229	49.7039	24.0184	1.0493	0.00411839	0.0146751	LOC101498203	NC_021165.1	50374050	50384364	-	4665	protein_coding	pleiotropic drug resistance protein 1 && sp|Q76CU2|PDR1_TOBAC Pleiotropic drug resistance protein 1 OS=Nicotiana tabacum OX=4097 GN=PDR1 PE=2 SV=1 && PF00005:ABC transporter|PF19055:ABC-2 type transporter|PF14510:ABC-transporter N-terminal|PF01061:ABC-2 type transporter|PF08370:Plant PDR ABC transporter associated	ABC2_membrane
101498667	1363.29	2153.81	1721.58	492.481	1076.43	915.193	1746.22	828.033	1.07634	0.0041207	0.0146809	LOC101498667	NC_021166.1	16004311	16023283	-	4156	protein_coding	structural maintenance of chromosomes protein 4 && sp|Q9FJL0|SMC4_ARATH Structural maintenance of chromosomes protein 4 OS=Arabidopsis thaliana OX=3702 GN=SMC4 PE=1 SV=1 && PF06470:SMC proteins Flexible Hinge Domain|PF02463:RecF/RecN/SMC N terminal domain	SMC_N
105851054	42.0191	88.7508	74.1742	23.5048	42.2128	32.7232	68.3147	32.8136	1.05602	0.00416921	0.0148119	LOC105851054	NC_021166.1	20343393	20345594	-	2202	protein_coding	putative pentatricopeptide repeat-containing protein At3g05240 && sp|O81767|PP348_ARATH Pentatricopeptide repeat-containing protein At4g33990 OS=Arabidopsis thaliana OX=3702 GN=EMB2758 PE=3 SV=2 && PF12854:PPR repeat|PF13041:PPR repeat family	-
101506771	28.0128	20.1291	32.0506	7.83493	10.5532	9.50027	26.7308	9.29613	1.52158	0.00423188	0.0150072	LOC101506771	NC_021165.1	22997404	23003087	-	3461	protein_coding	uncharacterized LOC101506771%2C transcript variant X1 && - && -	-
novel.126	4.66879	18.2991	10.073	0	2.11064	1.05559	11.0137	1.05541	3.36501	0.00427086	0.0151154	-	NC_021166.1	18887211	18888746	+	1420	-	- && - && -	-
101503625	15.8739	10.9795	23.809	3.35783	4.22128	4.22234	16.8875	3.93382	2.09978	0.0043534	0.0153594	LOC101503625	NC_021163.1	41845174	41851193	-	1161	protein_coding	probable 2-oxoglutarate-dependent dioxygenase AOP1 && sp|Q945B6|AOP1L_ARATH Probable 2-oxoglutarate-dependent dioxygenase AOP1.2 OS=Arabidopsis thaliana OX=3702 GN=AOP1.2 PE=2 SV=1 && PF03171:2OG-Fe(II) oxygenase superfamily|PF14226:non-haem dioxygenase in morphine synthesis N-terminal	2OG-FeII_Oxy
101493939	8.40383	4.57479	10.073	1.11928	0	0	7.68389	0.373092	4.31645	0.00445575	0.0156664	LOC101493939	NC_021163.1	2939310	2943202	+	2288	protein_coding	protein SIEVE ELEMENT OCCLUSION B-like%2C transcript variant X1 && sp|Q9SS87|SEOB_ARATH Protein SIEVE ELEMENT OCCLUSION B OS=Arabidopsis thaliana OX=3702 GN=SEOB PE=1 SV=1 && PF14576:Sieve element occlusion N-terminus|PF14577:Sieve element occlusion C-terminus	-
101496996	58.8268	58.5573	56.7753	25.7433	16.8851	41.1678	58.0531	27.9321	1.05467	0.0044687	0.0157075	LOC101496996	NC_021160.1	2449112	2452433	+	1222	protein_coding	uncharacterized LOC101496996 && - && PF04720:PDDEXK-like family of unknown function	-
101506766	23.344	30.1936	32.9663	5.59638	12.6638	12.667	28.8346	10.3091	1.47846	0.00452193	0.0158652	LOC101506766	NC_021165.1	5834682	5836683	+	1411	protein_coding	heavy metal-associated isoprenylated plant protein 7 && sp|Q9C5D3|HIP7_ARATH Heavy metal-associated isoprenylated plant protein 7 OS=Arabidopsis thaliana OX=3702 GN=HIPP07 PE=1 SV=1 && PF00403:Heavy-metal-associated domain	HMA
101512460	6.53631	19.2141	8.24158	3.35783	0	0	11.3307	1.11928	3.37838	0.00454391	0.0159216	LOC101512460	NC_021160.1	47239771	47242916	+	2532	lncRNA	uncharacterized LOC101512460%2C transcript variant X1 && sp|P42785|PCP_HUMAN Lysosomal Pro-X carboxypeptidase OS=Homo sapiens OX=9606 GN=PRCP PE=1 SV=1 && -	-
101489712	22.4102	34.7684	54.9439	13.4313	18.9957	10.5559	37.3742	14.3276	1.38318	0.0045537	0.0159532	LOC101489712	NC_021162.1	31515064	31519673	-	3337	protein_coding	protein NRT1/ PTR FAMILY 5.2-like && sp|Q9FNL7|PTR3_ARATH Protein NRT1/ PTR FAMILY 5.2 OS=Arabidopsis thaliana OX=3702 GN=NPF5.2 PE=2 SV=1 && PF00854:POT family	-
101494972	21.4764	39.3432	34.7978	10.0735	13.7191	12.667	31.8725	12.1532	1.3895	0.00457701	0.016018	LOC101494972	NC_021167.1	7404090	7408794	-	4441	protein_coding	probable LRR receptor-like serine/threonine-protein kinase At3g47570 && sp|Q9SD62|Y3471_ARATH Putative receptor-like protein kinase At3g47110 OS=Arabidopsis thaliana OX=3702 GN=At3g47110 PE=3 SV=1 && PF00069:Protein kinase domain|PF13855:Leucine rich repeat|PF08263:Leucine rich repeat N-terminal domain	Pkinase
101509175	28.0128	33.8534	25.6405	6.71565	10.5532	14.7782	29.1689	10.6823	1.44457	0.00466935	0.0163104	LOC101509175	NC_021163.1	5454668	5459509	+	2215	protein_coding	sodium/hydrogen exchanger 1-like%2C transcript variant X1 && sp|Q68KI4|NHX1_ARATH Sodium/hydrogen exchanger 1 OS=Arabidopsis thaliana OX=3702 GN=NHX1 PE=1 SV=2 && PF00999:Sodium/hydrogen exchanger family	Na_H_Exchanger
113786283	35.4828	49.4077	43.9551	16.7891	26.383	13.7226	42.9485	18.9649	1.17831	0.00467864	0.0163269	LOC113786283	NC_021163.1	49129150	49130518	+	772	lncRNA	uncharacterized LOC113786283 && - && -	-
101511643	28.9465	18.2991	23.809	8.95421	9.49787	4.22234	23.6849	7.55814	1.6499	0.00478126	0.0166255	LOC101511643	NW_004516558.1	121878	131606	+	5188	protein_coding	protein SHORTAGE IN CHIASMATA 1 && sp|F4KG50|SHOC1_ARATH Protein SHORTAGE IN CHIASMATA 1 OS=Arabidopsis thaliana OX=3702 GN=SHOC1 PE=1 SV=1 && -	-
101490667	25.2115	23.7889	36.6293	8.95421	8.44255	13.7226	28.5432	10.3731	1.45877	0.00481324	0.0167096	LOC101490667	NC_021161.1	13288230	13293266	+	2216	protein_coding	uncharacterized LOC101490667%2C transcript variant X1 && - && PF07059:Protein of unknown function (DUF1336)	-
novel.145	42.0191	52.1526	0.915731	2.23855	0	1.05559	31.6958	1.09805	4.86233	0.00485262	0.0168044	-	NC_021167.1	11997164	11998739	+	971	-	- && sp|Q8S944|DRP3A_ARATH Dynamin-related protein 3A OS=Arabidopsis thaliana OX=3702 GN=DRP3A PE=1 SV=2 && -	-
101498915	3.73503	30.1936	21.9776	5.59638	4.22128	0	18.6354	3.27255	2.51963	0.00497796	0.0171785	LOC101498915	NC_021162.1	27845437	27858405	-	5778	protein_coding	uncharacterized LOC101498915 && sp|Q9T048|DRL27_ARATH Disease resistance protein At4g27190 OS=Arabidopsis thaliana OX=3702 GN=At4g27190 PE=2 SV=1 && PF00931:NB-ARC domain	NB-ARC
101491435	36.4166	45.7479	21.0618	11.1928	18.9957	8.44468	34.4088	12.8777	1.41635	0.00500277	0.0172447	LOC101491435	NW_004516110.1	32889	35151	+	492	protein_coding	uncharacterized LOC101491435 && - && -	-
101503458	18.6752	13.7244	14.6517	5.59638	3.16596	2.11117	15.6837	3.6245	2.12165	0.0050794	0.0174808	LOC101503458	NC_021161.1	12526904	12529502	+	1687	protein_coding	cyclic dof factor 3-like && sp|Q8W1E3|CDF1_ARATH Cyclic dof factor 1 OS=Arabidopsis thaliana OX=3702 GN=CDF1 PE=1 SV=2 && PF02701:Dof domain, zinc finger	zf-Dof
101494769	12.1389	14.6393	15.5674	0	6.33191	0	14.1152	2.11064	2.72591	0.00511249	0.0175721	LOC101494769	NC_021162.1	39232944	39236042	+	2034	protein_coding	probable receptor-like protein kinase At2g42960%2C transcript variant X1 && sp|Q9SA25|WAKLG_ARATH Wall-associated receptor kinase-like 8 OS=Arabidopsis thaliana OX=3702 GN=WAKL8 PE=2 SV=1 && PF19160:SPARK|PF00069:Protein kinase domain	Pkinase
101508401	47.6217	41.1731	64.1012	27.9819	24.2723	22.1673	50.9653	24.8072	1.04027	0.00512431	0.0176042	LOC101508401	NC_021166.1	17029762	17034240	-	2028	protein_coding	uncharacterized LOC101508401 && - && -	-
101506332	39.2179	57.6423	65.0169	11.1928	32.7149	28.5008	53.959	24.1362	1.15614	0.00515945	0.017691	LOC101506332	NC_021165.1	13295760	13307761	-	7942	protein_coding	uncharacterized LOC101506332 && sp|B6SFA4|MAA3_ARATH Probable helicase MAGATAMA 3 OS=Arabidopsis thaliana OX=3702 GN=MAA3 PE=2 SV=1 && PF13087:AAA domain|PF00580:UvrD/REP helicase N-terminal domain|PF13361:UvrD-like helicase C-terminal domain|PF13086:AAA domain	UvrD-helicase
101514364	8.40383	9.14957	4.57866	1.11928	0	0	7.37735	0.373092	4.25769	0.00528253	0.0180524	UGT79B22	NC_021164.1	17046349	17047963	-	1615	protein_coding	UDP-glycosyltransferase 79B30 && sp|A0A2R6QXF8|F3GGT_ACTCC Cyanidin 3-O-galactoside 2''-O-xylosyltransferase FGGT1 OS=Actinidia chinensis var. chinensis OX=1590841 GN=F3GGT1 PE=1 SV=2 && PF00201:UDP-glucoronosyl and UDP-glucosyl transferase	UDPGT
105852241	29.8803	10.9795	12.8202	3.35783	4.22128	5.27793	17.8933	4.28568	2.05759	0.00533238	0.0181764	LOC105852241	NC_021165.1	5855388	5857114	+	696	protein_coding	HVA22-like protein e && sp|Q9FED2|HA22E_ARATH HVA22-like protein e OS=Arabidopsis thaliana OX=3702 GN=HVA22E PE=2 SV=1 && PF03134:TB2/DP1, HVA22 family	TB2_DP1_HVA22
101503676	478.084	847.25	1139.17	125.359	394.689	297.675	821.502	272.574	1.59137	0.00541244	0.0184042	LOC101503676	NC_021161.1	6522624	6525716	-	1651	protein_coding	glutamic acid-rich protein-like%2C transcript variant X2 && - && -	-
101503953	3.73503	8.23461	3.66293	0	0	0	5.21086	0	4.71854	0.00544073	0.0184869	LOC101503953	NC_021164.1	8055873	8058210	-	1362	protein_coding	glycine-rich cell wall structural protein 1.0-like%2C transcript variant X1 && - && -	-
101510971	14.9401	37.5132	40.2922	6.71565	5.2766	17.945	30.9152	9.97907	1.62861	0.00553457	0.0187493	LOC101510971	NC_021166.1	20010317	20022738	-	4113	protein_coding	ABC transporter B family member 2-like && sp|Q8LPK2|AB2B_ARATH ABC transporter B family member 2 OS=Arabidopsis thaliana OX=3702 GN=ABCB2 PE=1 SV=3 && PF00005:ABC transporter|PF00664:ABC transporter transmembrane region	ABC_membrane
novel.74	42.9529	17.3842	20.1461	7.83493	12.6638	5.27793	26.8277	8.59223	1.6406	0.00564714	0.0190705	-	NC_021164.1	6999248	7000374	+	1127	-	- && - && -	-
101489217	51.3567	49.4077	43.0394	20.147	27.4383	23.2229	47.9346	23.6027	1.02027	0.00579989	0.019482	LOC101489217	NC_021165.1	27119296	27122791	-	1321	protein_coding	two-component response regulator-like PRR1%2C transcript variant X1 && - && PF06203:CCT motif	CCT
101492383	14.0064	12.8094	25.6405	6.71565	4.22128	2.11117	17.4854	4.34937	2.01551	0.00582146	0.019536	LOC101492383	NC_021166.1	30195208	30196978	+	1362	protein_coding	ninja-family protein AFP2 && sp|Q94F39|AFP3_ARATH Ninja-family protein AFP3 OS=Arabidopsis thaliana OX=3702 GN=AFP3 PE=1 SV=1 && PF16135:Tify domain binding domain	-
101505019	8.40383	5.48974	1.83146	0	0	0	5.24168	0	4.7258	0.00599427	0.0200282	LOC101505019	NW_004519846.1	18142	20832	+	2613	protein_coding	uncharacterized LOC101505019 && - && PF02992:Transposase family tnp2|PF13963:Transposase-associated domain|PF13960:Domain of unknown function (DUF4218)	Transposase_21
113786598	14.0064	19.2141	7.32585	1.11928	2.11064	4.22234	13.5154	2.48409	2.43493	0.00602248	0.0201037	LOC113786598	NC_021164.1	41197532	41199583	-	2052	pseudogene	- && - && -	-
101488503	54.158	58.5573	43.0394	24.6241	32.7149	20.0561	51.9182	25.7984	1.00839	0.00610207	0.0203125	LOC101488503	NC_021162.1	23392148	23398321	+	4423	protein_coding	TMV resistance protein N%2C transcript variant X1 && sp|A0A290U7C4|ROQ1_NICBE Disease resistance protein Roq1 OS=Nicotiana benthamiana OX=4100 GN=ROQ1 PE=1 SV=1 && PF13855:Leucine rich repeat|PF00931:NB-ARC domain|PF01582:TIR domain	TIR
101497802	44.8204	53.9825	30.2191	19.0277	14.7745	24.2785	43.0073	19.3602	1.15126	0.00619854	0.0205825	LOC101497802	NC_021166.1	21643572	21646253	-	2590	protein_coding	ankyrin repeat-containing protein BDA1-like && sp|Q8GYH5|BAD1_ARATH Ankyrin repeat-containing protein BDA1 OS=Arabidopsis thaliana OX=3702 GN=BAD1 PE=1 SV=1 && PF12796:Ankyrin repeats (3 copies)	-
101501226	36.4166	40.2581	32.0506	11.1928	15.8298	20.0561	36.2418	15.6929	1.20411	0.00623738	0.0206986	LOC101501226	NC_021166.1	9030723	9033661	+	1877	protein_coding	tubby-like F-box protein 5%2C transcript variant X1 && sp|Q6Z2G9|TLP5_ORYSJ Tubby-like F-box protein 5 OS=Oryza sativa subsp. japonica OX=39947 GN=TULP5 PE=2 SV=1 && PF00646:F-box domain|PF01167:Tub family	Tub
101512089	39.2179	35.6833	47.618	16.7891	21.1064	19.0005	40.8397	18.9654	1.10531	0.0062869	0.0208339	LOC101512089	NC_021164.1	36643191	36645893	-	2009	protein_coding	uncharacterized LOC101512089%2C transcript variant X2 && - && -	-
101496157	31.7478	40.2581	52.1967	20.147	17.9404	19.0005	41.4009	19.0293	1.12258	0.00639484	0.0211421	LOC101496157	NC_021161.1	12232420	12238334	-	3535	protein_coding	uncharacterized LOC101496157 && - && PF07891:Protein of unknown function (DUF1666)	-
101499388	18.6752	11.8944	17.3989	4.4771	2.11064	5.27793	15.9895	3.95522	2.017	0.00644954	0.0212775	LOC101499388	NC_021164.1	35616815	35620005	+	2028	protein_coding	endoglucanase 16 && sp|Q8VYG3|GUN16_ARATH Endoglucanase 16 OS=Arabidopsis thaliana OX=3702 GN=At3g43860 PE=2 SV=1 && PF00759:Glycosyl hydrolase family 9	-
101488735	19.6089	19.2141	16.4832	6.71565	4.22128	5.27793	18.4354	5.40495	1.7736	0.00648956	0.0213767	LOC101488735	NC_021163.1	6031081	6037402	-	3592	protein_coding	kinesin-like protein KIN-14G && sp|O81635|KN14G_ARATH Kinesin-like protein KIN-14G OS=Arabidopsis thaliana OX=3702 GN=KIN14G PE=1 SV=2 && PF00307:Calponin homology (CH) domain|PF00225:Kinesin motor domain	Kinesin
113784925	13.0726	7.31966	11.9045	1.11928	0	3.16676	10.7656	1.42868	2.90944	0.00659555	0.0216659	LOC113784925	NW_004517293.1	25014	27434	+	1629	lncRNA	uncharacterized LOC113784925 && - && -	-
101514872	43.8867	33.8534	29.3034	16.7891	18.9957	9.50027	35.6812	15.095	1.24194	0.00665379	0.0218304	LOC101514872	NC_021162.1	28943734	28946310	-	1893	protein_coding	probable protein phosphatase 2C 43 && sp|Q7XUC5|P2C43_ORYSJ Probable protein phosphatase 2C 43 OS=Oryza sativa subsp. japonica OX=39947 GN=Os04g0584300 PE=3 SV=2 && PF00481:Protein phosphatase 2C	PP2C
101511148	15.8739	10.9795	7.32585	0	4.22128	0	11.3931	1.40709	2.99933	0.00666497	0.0218604	LOC101511148	NC_021165.1	16930681	16934058	+	2380	protein_coding	transcriptional repressor TUP1-like%2C transcript variant X1 && sp|Q9FUY2|LEUNG_ARATH Transcriptional corepressor LEUNIG OS=Arabidopsis thaliana OX=3702 GN=LUG PE=1 SV=2 && -	-
101495087	30.814	42.088	75.09	25.7433	18.9957	22.1673	49.3307	22.3021	1.14734	0.00670083	0.0219646	LOC101495087	NW_004515725.1	237205	238512	-	1308	protein_coding	alkane hydroxylase MAH1-like && sp|Q9FVS9|C96AF_ARATH Alkane hydroxylase MAH1 OS=Arabidopsis thaliana OX=3702 GN=CYP96A15 PE=2 SV=1 && PF00067:Cytochrome P450	p450
101503430	15.8739	28.3637	50.3652	11.1928	11.6085	11.6114	31.5343	11.4709	1.45944	0.00672686	0.0220264	LOC101503430	NC_021160.1	5531608	5532707	+	1100	protein_coding	uncharacterized LOC101503430 && - && PF04520:Senescence regulator	-
101510818	42.0191	31.1085	46.7023	14.5506	24.2723	14.7782	39.9433	17.867	1.15843	0.00682905	0.0223235	LOC101510818	NC_021164.1	44668597	44674826	+	4001	protein_coding	proline-rich receptor-like protein kinase PERK14%2C transcript variant X1 && sp|O65530|PEK14_ARATH Proline-rich receptor-like protein kinase PERK14 OS=Arabidopsis thaliana OX=3702 GN=PERK14 PE=2 SV=1 && PF00069:Protein kinase domain	Pkinase
105852420	9.33759	17.3842	11.9045	1.11928	3.16596	3.16676	12.8754	2.484	2.36532	0.00685495	0.0223945	LOC105852420	NC_021165.1	51220440	51223085	+	2557	protein_coding	uncharacterized LOC105852420 && - && PF03108:MuDR family transposase|PF10551:MULE transposase domain	MuDR
101495520	46.6879	36.5983	55.8596	19.0277	23.217	25.3341	46.3819	22.5263	1.0402	0.0069959	0.0227717	LOC101495520	NW_004515694.1	131164	131921	+	641	protein_coding	uncharacterized LOC101495520 && - && PF17181:Epidermal patterning factor proteins	-
113784056	3.73503	3.65983	7.32585	0	0	0	4.9069	0	4.63173	0.0070096	0.0228059	LOC113784056	NW_004515733.1	462926	481892	+	1081	lncRNA	uncharacterized LOC113784056%2C transcript variant X1 && - && -	-
101514046	48.5554	107.05	76.9214	21.2662	50.6553	43.279	77.509	38.4002	1.01048	0.00704816	0.022921	LOC101514046	NC_021164.1	42788315	42793336	+	2595	protein_coding	ankyrin-3%2C transcript variant X1 && - && PF12796:Ankyrin repeats (3 copies)	-
101494011	1395.97	3557.35	2560.38	644.703	1374.03	1136.87	2504.57	1051.86	1.25155	0.00705318	0.0229269	LOC101494011	NC_021166.1	32268085	32312676	+	16960	protein_coding	midasin && sp|A0A1P8AUY4|MDN1_ARATH Midasin OS=Arabidopsis thaliana OX=3702 GN=MDN1 PE=1 SV=1 && PF17867:Midasin AAA lid domain|PF07728:AAA domain (dynein-related subfamily)|PF17865:Midasin AAA lid domain	AAA_5
113786116	35.4828	57.6423	53.1124	24.6241	21.1064	26.3896	48.7458	24.04	1.02065	0.00725131	0.0234996	LOC113786116	NC_021163.1	47383390	47384579	+	801	protein_coding	leucine-rich repeat extensin-like protein 3 && - && -	-
101512524	43.8867	64.047	50.3652	10.0735	23.217	38.0011	52.7663	23.7639	1.14604	0.00728839	0.023602	LOC101512524	NW_004519166.1	45459	52647	-	3608	protein_coding	protein ENHANCED DOWNY MILDEW 2-like%2C transcript variant X2 && sp|F4K3G5|EDM2_ARATH Protein ENHANCED DOWNY MILDEW 2 OS=Arabidopsis thaliana OX=3702 GN=EDM2 PE=1 SV=1 && -	-
101493229	20.5427	15.5543	17.3989	7.83493	3.16596	4.22234	17.832	5.07441	1.82079	0.0073696	0.0238074	LOC101493229	NC_021165.1	7121101	7127698	-	2195	protein_coding	probable cysteine desulfurase && - && PF00266:Aminotransferase class-V	Aminotran_5
101488413	34.5491	47.5778	40.2922	11.1928	24.2723	20.0561	40.8063	18.5071	1.13665	0.0076085	0.0244429	LOC101488413	NC_021163.1	15859023	15862082	+	2655	protein_coding	LEAF RUST 10 DISEASE-RESISTANCE LOCUS RECEPTOR-LIKE PROTEIN KINASE-like 1.1 && sp|Q9C6K9|LRL11_ARATH LEAF RUST 10 DISEASE-RESISTANCE LOCUS RECEPTOR-LIKE PROTEIN KINASE-like 1.1 OS=Arabidopsis thaliana OX=3702 GN=LRK10L-1.1 PE=2 SV=1 && PF00069:Protein kinase domain	Pkinase
101512166	40.1516	43.003	43.0394	16.7891	22.1617	22.1673	42.0647	20.3727	1.04399	0.0077024	0.024715	LOC101512166	NC_021162.1	34586694	34588596	+	1826	protein_coding	UDP-glycosyltransferase 73C6-like%2C transcript variant X1 && sp|K4GGT4|73C11_BARVU UDP-glycosyltransferase 73C11 OS=Barbarea vulgaris OX=50459 GN=UGT73C11 PE=1 SV=1 && PF00201:UDP-glucoronosyl and UDP-glucosyl transferase	UDPGT
101503808	19.6089	21.044	26.5562	5.59638	5.2766	11.6114	22.4031	7.49481	1.57662	0.00779863	0.0249677	LOC101503808	NC_021161.1	35396689	35402547	+	2114	protein_coding	cytochrome P450 71D10-like%2C transcript variant X1 && sp|O48923|C71DA_SOYBN Cytochrome P450 71D10 OS=Glycine max OX=3847 GN=CYP71D10 PE=2 SV=1 && PF00067:Cytochrome P450	p450
101507597	16.8077	8.23461	6.41012	0	2.11064	2.11117	10.4841	1.40727	2.87843	0.00812429	0.0258598	LOC101507597	NC_021163.1	29038594	29044499	-	1415	protein_coding	protein LIGHT-DEPENDENT SHORT HYPOCOTYLS 4-like%2C transcript variant X1 && sp|Q9LW68|LSH4_ARATH Protein LIGHT-DEPENDENT SHORT HYPOCOTYLS 4 OS=Arabidopsis thaliana OX=3702 GN=LSH4 PE=1 SV=1 && PF04852:Protein of unknown function (DUF640)	-
105852648	4.66879	7.31966	17.3989	1.11928	0	2.11117	9.79578	1.07682	3.18696	0.00820653	0.0260828	LOC105852648	NC_021166.1	45461359	45464445	+	862	protein_coding	MLP-like protein 34 && sp|Q9SSK5|MLP43_ARATH MLP-like protein 43 OS=Arabidopsis thaliana OX=3702 GN=MLP43 PE=1 SV=1 && PF00407:Pathogenesis-related protein Bet v 1 family	-
101503850	12.1389	20.1291	12.8202	2.23855	6.33191	2.11117	15.0294	3.56055	2.07236	0.0082508	0.026208	LOC101503850	NC_021163.1	20058948	20059948	+	1001	protein_coding	uncharacterized LOC101503850 && - && PF04520:Senescence regulator	-
101489857	429.529	871.954	615.371	183.561	375.694	333.565	638.952	297.607	1.10202	0.00832607	0.0264119	LOC101489857	NC_021165.1	27382126	27390798	-	6245	protein_coding	uncharacterized LOC101489857 && - && -	-
101501049	31.7478	49.4077	54.0282	15.6699	13.7191	31.6676	45.0612	20.3522	1.14494	0.00842024	0.0266619	LOC101501049	NW_004516753.1	416921	426292	-	2755	protein_coding	uncharacterized LOC101501049%2C transcript variant X1 && - && PF13962:Domain of unknown function|PF12796:Ankyrin repeats (3 copies)	-
101496421	30.814	22.8739	27.4719	11.1928	10.5532	10.5559	27.0533	10.7673	1.32936	0.00844911	0.0267196	LOC101496421	NC_021163.1	13169405	13171062	-	1063	protein_coding	uncharacterized LOC101496421 && - && PF05097:Protein of unknown function (DUF688)	-
113786731	32.6815	52.1526	45.7866	22.3855	24.2723	15.8338	43.5402	20.8305	1.06496	0.00849882	0.0268566	LOC113786731	NC_021164.1	30506191	30506646	-	456	protein_coding	auxin-induced protein X10A-like && sp|P33080|AX10A_SOYBN Auxin-induced protein X10A OS=Glycine max OX=3847 PE=2 SV=1 && -	-
101497388	24.2777	18.2991	18.3146	7.83493	8.44255	3.16676	20.2972	6.48141	1.64935	0.00851091	0.0268908	LOC101497388	NC_021163.1	202598	204747	-	2150	protein_coding	exocyst complex component EXO70H1-like && sp|Q8VY27|E70H1_ARATH Exocyst complex component EXO70H1 OS=Arabidopsis thaliana OX=3702 GN=EXO70H1 PE=1 SV=1 && PF03081:Exo70 exocyst complex subunit	Exo70
novel.158	11.2051	30.1936	45.7866	7.83493	11.6085	10.5559	29.0618	9.99976	1.53772	0.00851826	0.0269061	-	NW_004515797.1	97642	109660	+	300	-	- && - && -	-
101510104	2.80128	8.23461	15.5674	0	1.05532	1.05559	8.86777	0.703635	3.6364	0.00852032	0.0269086	LOC101510104	NC_021166.1	28911430	28912916	+	1275	protein_coding	1-aminocyclopropane-1-carboxylate oxidase homolog 12-like && sp|Q9LTH7|ACH12_ARATH 1-aminocyclopropane-1-carboxylate oxidase homolog 12 OS=Arabidopsis thaliana OX=3702 GN=At5g59540 PE=2 SV=1 && PF03171:2OG-Fe(II) oxygenase superfamily|PF14226:non-haem dioxygenase in morphine synthesis N-terminal	2OG-FeII_Oxy
101506231	28.9465	72.2816	76.0057	22.3855	29.5489	32.7232	59.0779	28.2192	1.06493	0.00864428	0.02722	LOC101506231	NC_021166.1	6834442	6837261	+	1677	protein_coding	equilibrative nucleotide transporter 8 && sp|Q84XI3|ENT8_ARATH Equilibrative nucleotide transporter 8 OS=Arabidopsis thaliana OX=3702 GN=ETN8 PE=2 SV=1 && PF01733:Nucleoside transporter	-
101489793	38.2841	32.9385	30.2191	16.7891	15.8298	12.667	33.8139	15.0953	1.1646	0.00871869	0.02741	LOC101489793	NC_021166.1	32092726	32093347	-	622	protein_coding	uncharacterized LOC101489793 && - && PF12023:Domain of unknown function (DUF3511)	-
101515181	4.66879	17.3842	10.073	1.11928	3.16596	0	10.7087	1.42841	2.90331	0.0087562	0.0275118	LOC101515181	NC_021161.1	32133800	32134997	-	1161	pseudogene	- && sp|Q84MA5|CAAT1_ARATH Cationic amino acid transporter 1 OS=Arabidopsis thaliana OX=3702 GN=CAT1 PE=1 SV=1 && PF13520:Amino acid permease	-
novel.128	30.814	19.2141	10.9888	5.59638	4.22128	8.44468	20.339	6.08745	1.73843	0.00886401	0.0278179	-	NC_021166.1	27832983	27834241	+	666	-	- && - && -	-
101505902	33.6153	78.6863	81.5001	24.6241	43.2681	26.3896	64.6006	31.4273	1.03845	0.0088853	0.0278725	LOC101505902	NC_021165.1	13506537	13508457	+	1921	protein_coding	protein UNUSUAL FLORAL ORGANS && sp|Q39090|UFO_ARATH Protein UNUSUAL FLORAL ORGANS OS=Arabidopsis thaliana OX=3702 GN=UFO PE=1 SV=2 && -	-
101497806	3.73503	4.57479	5.49439	0	0	0	4.6014	0	4.53894	0.00889579	0.0278989	LOC101497806	NC_021161.1	7256569	7258276	-	1164	protein_coding	uncharacterized LOC101497806 && - && PF13952:Domain of unknown function (DUF4216)	-
101490979	21.4764	20.1291	19.2304	6.71565	5.2766	8.44468	20.2786	6.81231	1.57343	0.00900749	0.0282022	LOC101490979	NC_021166.1	13862767	13863868	-	937	protein_coding	late embryogenesis abundant protein D-29 && - && -	-
101500739	35.4828	30.1936	43.0394	8.95421	23.217	14.7782	36.2386	15.6498	1.20668	0.00905985	0.0283248	LOC101500739	NW_004516753.1	439164	445424	-	1897	protein_coding	uncharacterized LOC101500739 && - && PF13962:Domain of unknown function	-
101506415	38.2841	75.9414	43.9551	14.5506	37.9915	20.0561	52.7269	24.1994	1.12055	0.00923807	0.028751	LOC101506415	NW_004519076.1	6141	24914	+	5867	protein_coding	myosin-6%2C transcript variant X1 && sp|F4I460|MYO8_ARATH Myosin-8 OS=Arabidopsis thaliana OX=3702 GN=XI-B PE=3 SV=1 && PF00063:Myosin head (motor domain)|PF02736:Myosin N-terminal SH3-like domain|PF01843:DIL domain	Myosin_head
101496154	7.47007	13.7244	9.15731	1.11928	0	3.16676	10.1172	1.42868	2.82073	0.00947877	0.0293987	LOC101496154	NC_021166.1	32928835	32933545	-	3400	pseudogene	- && - && -	-
101492881	13.0726	42.088	18.3146	6.71565	11.6085	5.27793	24.4918	7.86736	1.63738	0.00960714	0.0297281	LOC101492881	NC_021164.1	20917721	20920965	+	2519	pseudogene	- && sp|Q7XA40|RGA3_SOLBU Putative disease resistance protein RGA3 OS=Solanum bulbocastanum OX=147425 GN=RGA3 PE=2 SV=2 && PF00931:NB-ARC domain	NB-ARC
101499302	47.6217	61.3021	32.9663	17.9084	20.0511	30.612	47.2967	22.8572	1.04694	0.00995043	0.0306532	LOC101499302	NC_021160.1	10665458	10670180	+	2108	protein_coding	uncharacterized LOC101499302%2C transcript variant X1 && - && -	-
101495530	40.1516	24.7038	18.3146	10.0735	11.6085	10.5559	27.7234	10.7459	1.36572	0.00995641	0.0306635	LOC101495530	NW_004515998.1	287396	291269	-	2053	pseudogene	- && sp|O65361|P5CS_MESCR Delta-1-pyrroline-5-carboxylate synthase OS=Mesembryanthemum crystallinum OX=3544 GN=P5CS PE=2 SV=1 && PF04862:Protein of unknown function (DUF642)	-
101501402	9.33759	5.48974	27.4719	0	2.11064	5.27793	14.0998	2.46286	2.50362	0.0099974	0.0307493	LOC101501402	NC_021165.1	20698734	20704750	-	1829	protein_coding	(-)-germacrene D synthase-like%2C transcript variant X1 && sp|Q6Q3H3|TPSGD_VITVI (-)-germacrene D synthase OS=Vitis vinifera OX=29760 GN=VIT_19s0014g04930 PE=1 SV=1 && PF01397:Terpene synthase, N-terminal domain|PF03936:Terpene synthase family, metal binding domain	-
101493511	40.1516	33.8534	18.3146	14.5506	10.5532	12.667	30.7732	12.5903	1.29062	0.0102154	0.0312628	LOC101493511	NW_004516955.1	106183	107917	+	1621	pseudogene	- && sp|Q8GYH5|BAD1_ARATH Ankyrin repeat-containing protein BDA1 OS=Arabidopsis thaliana OX=3702 GN=BAD1 PE=1 SV=1 && PF12796:Ankyrin repeats (3 copies)	-
101512931	32.6815	62.2171	56.7753	19.0277	31.6596	24.2785	50.558	24.9886	1.01496	0.010221	0.0312756	LOC101512931	NC_021162.1	35052039	35062903	+	4532	pseudogene	- && sp|Q7PC84|AB39G_ARATH ABC transporter G family member 39 OS=Arabidopsis thaliana OX=3702 GN=ABCG39 PE=3 SV=1 && PF19055:ABC-2 type transporter|PF01061:ABC-2 type transporter|PF00005:ABC transporter|PF08370:Plant PDR ABC transporter associated|PF14510	ABC2_membrane
101513768	12.1389	14.6393	24.7247	4.4771	5.2766	5.27793	17.1676	5.01054	1.77568	0.0103586	0.031593	LOC101513768	NC_021162.1	23326371	23330051	-	2059	protein_coding	protein DETOXIFICATION 34 && sp|F4JH46|DTX34_ARATH Protein DETOXIFICATION 34 OS=Arabidopsis thaliana OX=3702 GN=DTX34 PE=2 SV=1 && PF01554:MatE	MatE
101507334	24.2777	93.3256	83.3316	29.1012	24.2723	39.0567	66.9783	30.8101	1.12059	0.0103749	0.0316291	LOC101507334	NC_021166.1	11462867	11467601	+	3616	protein_coding	calcium-transporting ATPase 2%2C plasma membrane-type-like && sp|O81108|ACA2_ARATH Calcium-transporting ATPase 2, plasma membrane-type OS=Arabidopsis thaliana OX=3702 GN=ACA2 PE=1 SV=1 && PF13246:Cation transport ATPase (P-type)|PF00690:Cation transporter/ATPase, N-terminus|PF00122:E1-E2 ATPase|PF12515:Ca2+-ATPase N terminal autoinhibitory domain|PF00689:Cation transporting ATPase, C-terminus	Cation_ATPase_C
101499169	7.47007	14.6393	9.15731	2.23855	2.11064	1.05559	10.4222	1.80159	2.53708	0.0106383	0.0322625	LOC101499169	NC_021163.1	35651124	35653415	+	1643	protein_coding	chaperone protein dnaJ C76%2C chloroplastic && sp|Q9FMX6|DJC76_ARATH Chaperone protein dnaJ C76, chloroplastic OS=Arabidopsis thaliana OX=3702 GN=DJC76 PE=2 SV=1 && PF13370:4Fe-4S single cluster domain of Ferredoxin I|PF00226:DnaJ domain	DnaJ
105852587	26.1452	47.5778	29.3034	12.312	18.9957	13.7226	34.3421	15.0101	1.19249	0.0108247	0.0327721	LOC105852587	NC_021166.1	32067121	32068747	-	1368	lncRNA	uncharacterized LOC105852587 && - && -	-
101494254	4.66879	13.7244	19.2304	2.23855	2.11064	3.16676	12.5412	2.50532	2.323	0.0109291	0.0330368	LOC101494254	NC_021162.1	30310111	30312395	-	2027	protein_coding	probable indole-3-acetic acid-amido synthetase GH3.6 && sp|Q60EY1|GH36_ORYSJ Probable indole-3-acetic acid-amido synthetase GH3.6 OS=Oryza sativa subsp. japonica OX=39947 GN=GH3.6 PE=2 SV=2 && PF03321:GH3 auxin-responsive promoter	-
101506028	12.1389	14.6393	21.9776	3.35783	4.22128	6.33351	16.2519	4.63754	1.80569	0.0112662	0.0338697	LOC101506028	NC_021165.1	53767222	53773129	-	1654	protein_coding	beta-glucosidase 12-like && sp|B8AVF0|BGL12_ORYSI Beta-glucosidase 12 OS=Oryza sativa subsp. indica OX=39946 GN=BGLU12 PE=3 SV=1 && PF00232:Glycosyl hydrolase family 1	Glyco_hydro_1
101501971	2.80128	21.044	5.49439	0	2.11064	1.05559	9.77989	1.05541	3.19536	0.0112883	0.033903	LOC101501971	NC_021161.1	31398718	31408657	-	3367	protein_coding	probable leucine-rich repeat receptor-like serine/threonine-protein kinase At3g14840 && sp|C0LGN2|Y3148_ARATH Probable leucine-rich repeat receptor-like serine/threonine-protein kinase At3g14840 OS=Arabidopsis thaliana OX=3702 GN=LRR-RLK PE=1 SV=1 && PF11721:Malectin domain|PF07714:Protein tyrosine and serine/threonine kinase	Pkinase_Tyr
113786732	13.0726	14.6393	18.3146	5.59638	3.16596	4.22234	15.3422	4.32823	1.83034	0.0113193	0.0339493	LOC113786732	NC_021164.1	30487325	30488950	+	520	lncRNA	uncharacterized LOC113786732 && sp|P33083|AX6B_SOYBN Auxin-induced protein 6B OS=Glycine max OX=3847 PE=2 SV=1 && -	-
113786282	4.66879	10.0645	11.9045	1.11928	2.11064	0	8.87928	1.07664	3.04535	0.0114802	0.0343606	LOC113786282	NC_021163.1	24729313	24731831	-	2434	lncRNA	uncharacterized LOC113786282 && - && -	-
105851911	14.0064	46.6628	33.8821	4.4771	11.6085	17.945	31.5171	11.3435	1.46918	0.0115747	0.0346128	LOC105851911	NC_021163.1	19516439	19518135	-	1660	pseudogene	- && sp|Q84MA5|CAAT1_ARATH Cationic amino acid transporter 1 OS=Arabidopsis thaliana OX=3702 GN=CAT1 PE=1 SV=1 && PF13520:Amino acid permease	-
101498761	26.1452	34.7684	32.9663	15.6699	12.6638	13.7226	31.2933	14.0188	1.16031	0.0117175	0.0349667	LOC101498761	NC_021165.1	7876135	7878410	+	1440	protein_coding	protein NEN4%2C transcript variant X1 && sp|F4JJ23|NEN4_ARATH Protein NEN4 OS=Arabidopsis thaliana OX=3702 GN=NEN4 PE=2 SV=1 && PF00929:Exonuclease	Exonuc_X-T
113787681	7.47007	5.48974	0.915731	0	0	0	4.62518	0	4.54531	0.0118424	0.0352999	LOC113787681	NC_021166.1	39103799	39106808	-	1145	lncRNA	uncharacterized LOC113787681 && - && -	-
101509204	28.0128	47.5778	32.0506	17.9084	20.0511	10.5559	35.8804	16.1718	1.15132	0.0118565	0.0353287	LOC101509204	NC_021165.1	13798782	13801263	+	1846	pseudogene	- && sp|Q9M0M2|AB9B_ARATH ABC transporter B family member 9 OS=Arabidopsis thaliana OX=3702 GN=ABCB9 PE=3 SV=2 && -	-
101506134	26.1452	16.4692	15.5674	7.83493	5.2766	6.33351	19.394	6.48168	1.58332	0.0118631	0.0353421	LOC101506134	NC_021166.1	7508977	7510472	+	1403	protein_coding	transcription factor TCP12 && sp|A0AQW4|TCP12_ARATH Transcription factor TCP12 OS=Arabidopsis thaliana OX=3702 GN=TCP12 PE=2 SV=1 && PF03634:TCP family transcription factor	TCP
101507025	265.187	671.579	592.478	162.295	250.111	280.786	509.748	231.064	1.14129	0.0120161	0.0357137	LOC101507025	NC_021161.1	23289943	23351840	-	8624	protein_coding	protein SABRE-like && sp|Q6IMT1|SAB_ARATH Protein SABRE OS=Arabidopsis thaliana OX=3702 GN=SAB PE=1 SV=1 && PF10351:Golgi-body localisation protein domain	-
101489500	46.6879	24.7038	30.2191	24.6241	9.49787	6.33351	33.8703	13.4851	1.33622	0.012218	0.0362384	LOC101489500	NC_021162.1	33744754	33746669	-	1137	protein_coding	nucleotide-sugar uncharacterized transporter 3-like%2C transcript variant X2 && sp|A8MRY9|UGNT1_ARATH UDP-N-acetylglucosamine transporter UGNT1 OS=Arabidopsis thaliana OX=3702 GN=UGNT1 PE=1 SV=1 && -	-
101514268	15.8739	13.7244	12.8202	1.11928	6.33191	3.16676	14.1395	3.53932	1.98779	0.0122534	0.0363311	LOC101514268	NC_021163.1	32200936	32213215	+	4401	protein_coding	putative leucine-rich repeat-containing protein DDB_G0290503%2C transcript variant X1 && - && -	-
113785432	16.8077	10.9795	21.0618	3.35783	8.44255	1.05559	16.283	4.28532	1.92283	0.0123518	0.0365544	LOC113785432	NC_021161.1	24649717	24651959	+	765	lncRNA	uncharacterized LOC113785432 && - && -	-
101493870	17.7414	23.7889	21.0618	5.59638	9.49787	7.3891	20.864	7.49445	1.47402	0.0124111	0.0366893	LOC101493870	NC_021165.1	20947629	20952061	-	599	protein_coding	vascular-related unknown protein 1-like && - && -	-
101499913	5.60255	10.0645	2.74719	1.11928	0	0	6.13809	0.373092	3.99276	0.012725	0.0374724	LOC101499913	NC_021160.1	1944917	1946057	+	957	misc_RNA	uncharacterized LOC101499913 && - && -	-
101504665	16.8077	20.1291	14.6517	3.35783	8.44255	4.22234	17.1961	5.34091	1.68179	0.0133789	0.0391294	LOC101504665	NC_021167.1	8056800	8060837	+	3245	protein_coding	disease resistance protein RPM1 && sp|P0DO07|PIK2_ORYSJ Disease resistance protein Pik-2 OS=Oryza sativa subsp. japonica OX=39947 GN=PIK-2 PE=3 SV=1 && PF18052:Rx N-terminal domain|PF00931:NB-ARC domain	NB-ARC
101506783	20.5427	14.6393	29.3034	7.83493	10.5532	4.22234	21.4951	7.53682	1.51251	0.013604	0.0397012	LOC101506783	NC_021165.1	57709416	57711646	-	1181	protein_coding	uncharacterized LOC101506783 && - && -	-
113785452	33.6153	29.2786	13.736	2.23855	12.6638	11.6114	25.5433	8.83794	1.5227	0.0139154	0.0404613	LOC113785452	NC_021161.1	2342015	2345699	-	1133	protein_coding	DNA polymerase lambda-like%2C transcript variant X3 && sp|Q9M9V7|PTR8_ARATH Protein NRT1/ PTR FAMILY 2.9 OS=Arabidopsis thaliana OX=3702 GN=NPF2.9 PE=1 SV=1 && -	-
101488786	19.6089	24.7038	23.809	7.83493	9.49787	9.50027	22.7073	8.94436	1.34277	0.0144508	0.0418139	LOC101488786	NC_021160.1	1083940	1087981	-	2318	protein_coding	metacaspase-3-like%2C transcript variant X1 && sp|Q9FMG1|MCA3_ARATH Metacaspase-3 OS=Arabidopsis thaliana OX=3702 GN=AMC3 PE=2 SV=1 && PF00656:Caspase domain	Peptidase_C14
101497704	6.53631	8.23461	0	0	0	0	4.92364	0	4.63599	0.0145006	0.0419213	LOC101497704	NC_021162.1	25103041	25106000	-	1005	protein_coding	LEAF RUST 10 DISEASE-RESISTANCE LOCUS RECEPTOR-LIKE PROTEIN KINASE-like 2.4 && sp|F4HQ22|LRL24_ARATH LEAF RUST 10 DISEASE-RESISTANCE LOCUS RECEPTOR-LIKE PROTEIN KINASE-like 2.4 OS=Arabidopsis thaliana OX=3702 GN=LRK10L-2.4 PE=3 SV=1 && PF13947:Wall-associated receptor kinase galacturonan-binding|PF14380:Wall-associated receptor kinase C-terminal	-
101512147	44.8204	22.8739	52.1967	20.147	13.7191	22.1673	39.9637	18.6778	1.09792	0.014669	0.0422856	LOC101512147	NC_021167.1	3383610	3384257	+	535	protein_coding	phytosulfokines 3 && sp|Q9M2Y0|PSK3_ARATH Phytosulfokines 3 OS=Arabidopsis thaliana OX=3702 GN=PSK3 PE=2 SV=2 && -	-
101499058	28.9465	76.8564	58.6068	19.0277	23.217	38.0011	54.8032	26.7486	1.03314	0.0148608	0.0427407	LOC101499058	NW_004518855.1	66846	77203	-	5028	protein_coding	centromere protein F-like && - && -	-
101509420	373.503	790.523	667.568	145.506	374.638	281.841	610.532	267.328	1.19118	0.0148949	0.0428158	LOC101509420	NC_021165.1	4857689	4864599	-	5036	protein_coding	COP1-interactive protein 1%2C transcript variant X1 && sp|F4JZY1|CIP1_ARATH COP1-interactive protein 1 OS=Arabidopsis thaliana OX=3702 GN=CIP1 PE=1 SV=1 && PF07765:KIP1-like protein	-
101503580	7.47007	10.0645	4.57866	0	1.05532	1.05559	7.37108	0.703635	3.36868	0.01502	0.0430831	LOC101503580	NC_021167.1	427113	429507	+	2183	protein_coding	COBRA-like protein 10 && sp|Q9LJU0|CBL10_ARATH COBRA-like protein 10 OS=Arabidopsis thaliana OX=3702 GN=COBL10 PE=1 SV=1 && PF04833:COBRA-like protein	-
101509504	4.66879	7.31966	17.3989	3.35783	1.05532	0	9.79578	1.47105	2.75765	0.0150367	0.0431091	LOC101509504	NW_004516403.1	41858	43353	-	1496	protein_coding	pectinesterase/pectinesterase inhibitor-like && sp|Q1JPL7|PME18_ARATH Pectinesterase/pectinesterase inhibitor 18 OS=Arabidopsis thaliana OX=3702 GN=PME18 PE=1 SV=3 && PF04043:Plant invertase/pectin methylesterase inhibitor|PF01095:Pectinesterase	-
101505389	40.1516	32.0235	35.7135	13.4313	17.9404	21.1117	35.9629	17.4945	1.03666	0.0151977	0.0434764	LOC101505389	NC_021166.1	17863258	17920386	+	2342	pseudogene	- && sp|Q8GZ99|HPCA1_ARATH Leucine-rich repeat receptor protein kinase HPCA1 OS=Arabidopsis thaliana OX=3702 GN=HPCA1 PE=1 SV=1 && PF07714:Protein tyrosine and serine/threonine kinase	Pkinase_Tyr
101505441	15.8739	10.0645	4.57866	1.11928	1.05532	3.16676	10.1724	1.78045	2.50732	0.0153086	0.0437412	LOC101505441	NC_021163.1	21502135	21505558	+	1133	protein_coding	aspartic proteinase-like protein 2 && sp|Q4V3D2|ASP36_ARATH Aspartic proteinase 36 OS=Arabidopsis thaliana OX=3702 GN=A36 PE=1 SV=1 && PF14541:Xylanase inhibitor C-terminal|PF14543:Xylanase inhibitor N-terminal	-
113787083	31.7478	43.9179	25.6405	25.7433	9.49787	7.3891	33.7687	14.2101	1.2569	0.0155057	0.044169	LOC113787083	NC_021165.1	46115872	46118590	-	243	lncRNA	uncharacterized LOC113787083 && - && -	-
101491752	6.53631	21.044	8.24158	1.11928	2.11064	4.22234	11.9406	2.48409	2.25763	0.0156514	0.0445097	LOC101491752	NW_004516250.1	38889	42635	-	2862	protein_coding	probable serine/threonine-protein kinase DDB_G0282963 && - && -	-
101509711	28.0128	35.6833	46.7023	15.6699	20.0511	17.945	36.7995	17.8886	1.03972	0.0157327	0.0446909	LOC101509711	NC_021162.1	38328982	38330750	+	1311	protein_coding	transcription factor bHLH94-like && sp|Q9SK91|BH094_ARATH Transcription factor bHLH94 OS=Arabidopsis thaliana OX=3702 GN=BHLH94 PE=1 SV=2 && PF00010:Helix-loop-helix DNA-binding domain	HLH
101491454	28.9465	17.3842	29.3034	11.1928	10.5532	9.50027	25.2114	10.4154	1.27595	0.0159831	0.0452703	LOC101491454	NC_021164.1	14290269	14294139	+	1362	protein_coding	protein trichome birefringence-like 38 && sp|Q8VY22|TBL38_ARATH Protein trichome birefringence-like 38 OS=Arabidopsis thaliana OX=3702 GN=TBL38 PE=2 SV=1 && PF14416:PMR5 N terminal Domain|PF13839:GDSL/SGNH-like Acyl-Esterase family found in Pmr5 and Cas1p	-
101498122	14.0064	36.5983	23.809	8.95421	10.5532	9.50027	24.8046	9.66922	1.35908	0.0162836	0.0459757	LOC101498122	NC_021166.1	21697608	21698768	-	1161	protein_coding	putative F-box protein At3g16210 && sp|Q9LU24|FB145_ARATH Putative F-box protein At3g16210 OS=Arabidopsis thaliana OX=3702 GN=At3g16210 PE=4 SV=1 && -	-
novel.19	22.4102	11.8944	30.2191	3.35783	10.5532	8.44468	21.5079	7.4519	1.52255	0.0166083	0.0466853	-	NC_021161.1	5948175	5949065	+	645	-	- && - && -	-
6797556	32.6815	82.3461	101.646	30.2204	54.8766	22.1673	72.2246	35.7548	1.01394	0.0169687	0.0475034	trnG-GCC	NC_011163.1	51786	52531	-	72	tRNA	tRNA-Gly && - && -	-
113785139	37.3503	33.8534	42.1236	7.83493	20.0511	25.3341	37.7758	17.74	1.08479	0.0173276	0.0483206	LOC113785139	NW_004522133.1	348	1067	-	323	lncRNA	uncharacterized LOC113785139 && sp|Q9FIK1|Y5780_ARATH BTB/POZ domain-containing protein At5g47800 OS=Arabidopsis thaliana OX=3702 GN=At5g47800 PE=2 SV=1 && -	-
113787227	5.60255	6.4047	9.15731	0	1.05532	1.05559	7.05486	0.703635	3.30582	0.0173372	0.0483354	LOC113787227	NC_021165.1	13014654	13017336	-	763	lncRNA	uncharacterized LOC113787227 && - && -	-
101509736	12.1389	26.5338	10.9888	4.4771	1.05532	8.44468	16.5538	4.65904	1.82905	0.0178016	0.0493903	LOC101509736	NC_021162.1	34576055	34577578	-	1287	protein_coding	abscisic acid receptor PYL4-like && sp|O80920|PYL4_ARATH Abscisic acid receptor PYL4 OS=Arabidopsis thaliana OX=3702 GN=PYL4 PE=1 SV=1 && PF10604:Polyketide cyclase / dehydrase and lipid transport	SRF-TF
101498176	0.933759	62.2171	1.83146	0	0	0	21.6608	0	6.77362	0.0180225	0.0499398	LOC101498176	NW_004522752.1	8655	13175	+	2232	protein_coding	uncharacterized LOC101498176 && - && -	-
