# Supplementary material for: Control of compound leaf patterning by MULTI-PINNATE LEAF1 (MPL1) in chickpea
Source: Nat Commun. 2023 Dec 7;14:8088. doi: 10.1038/s41467-023-43975-9 (PMC10703836; doi:10.1038/s41467-023-43975-9)
Supplement: Supplementary file 8 — Supplementary Data 5 [file 41467_2023_43975_MOESM8_ESM.xlsx]

## Sheet: Supplementary Data 5
Supplementary Data 5. Selected differentially expressed genes in RNA-Seq analysis of the mpl1-1 mutant and WT.
Gene Name	Putative Funcation	log2FoldChange mpl1-1/WT	p-value
CaARF23	auxin response factor 23	4.42598	1.68761e-163
CaARF20	auxin response factor 20	2.04071	4.74137e-23
CaARF4	auxin response factor 4	1.41945	1.62696e-17
CaARF11	auxin response factor 11	1.17379	2.81353e-11
CaARF18	auxin response factor 18	1.00449	2.8312e-07
CaGH3.6	Indole-3-acetic acid-amido synthetase GH3.6	2.323	0.0109291
CaGH3.9	Indole-3-acetic acid-amido synthetase GH3.9	2.30271	0.00121259
CaIAA6	auxin-induced protein IAA6	-1.88867	3.01824e-06
CaIAA14	auxin-induced protein IAA14-LIKE	-1.76852	1.22859e-16
CaIAA32	auxin-induced protein IAA32	-1.59886	6.58947e-06
CaPIN5	Auxin efflux carrier component	-3.55636	0.0119591
CaCKX1	Cytokinin dehydrogenase 1	1.73731	0.000350912
CaCKX3	Cytokinin dehydrogenase 3	2.9101	2.21938e-05
CaCKX5	Cytokinin dehydrogenase 5	-1.15692	6.09509e-05
CaLEAFY	Protein LEAFY/PEA Protein UNIFOLIATA	3.88863	4.31774e-101
CaCUC3	Protein CUP-SHAPED COTYLEDON 3	1.30199	1.7135e-12
CaFCL1	homeobox protein knotted-1-like	3.42697	4.33677e-95
CaSTMa	homeobox protein STM	0.191277	0.356493
CaSTMb	homeobox protein STM-like	0.587511	0.00186612
CaKNAT1	homeobox protein knotted-1-like 1	0.576452	0.000390817
CaKNAT2	homeobox protein knotted-1-like 2	0.576452	0.851627
CaKNAT6	homeobox protein knotted-1-like 6	0.231337	0.36554
