# Supplementary material for: Control of compound leaf patterning by MULTI-PINNATE LEAF1 (MPL1) in chickpea
Source: Nat Commun. 2023 Dec 7;14:8088. doi: 10.1038/s41467-023-43975-9 (PMC10703836; doi:10.1038/s41467-023-43975-9)
Supplement: Supplementary file 9 — Supplementary Data 6 [file 41467_2023_43975_MOESM9_ESM.xlsx]

## Sheet: Supplementary Data 6
Supplementary Data 6. PCR primer sequences used in this study.
Primer name Sequence (5'-3')
Primers used for Cloning the MPL1 CDS of WT and mpl1
MPL1-F	ATGGCTGCAGATATTGGGTTTGT
MPL1-R	CTATGCTGGCTTATGCCCCA
mpl1-MPL1-R	TTAACCACCATAATAAATATATGA
Primers used for genotyping of the WT and mpl1
MPL1-5'UTR-F(P13028)	AGGCTTCACTTTGTCTTGACT
MPL1-3'UTR-R(P12797)	TCAGTCTCTTATTCAAAACCCT
FGP14929	TAACTCCACCACCGCCTCAT
FGP14932	ATCAATGGAGGTGGAAGAACCA
FGP16222	GGTCATAGGACGGAAGAAATGGT
Primers used for making constructs in protein location assay
GFP-MPL1-F	gttaacccgggacgtcacATGGCTGCAGATATTGGGTTTGT
GFP-MPL1-R	tcacctgtaattcacacgtgCTATGCTGGCTTATGCCCCA
GFP-MPL1-R-mpl1	tcacctgtaattcacacgtgTTAACCACCATAATAAATATATGA
Primers used for genotyping of the palm1 mutant in PALM1pro::MPLL1 transgenic plant
NOS-R(XK290)	CGCGTATTAAATGTATAATTGCGGGAC
PALM1-F	ATGGCTACAGATATTGGCCTTCT
PALM1-R	TCAAGTTGGTGTTGGCTTGTTC
Tnt-R2	CAGAGAACGAGCAGAACCTGTG
Primers used for RNA in situ hybridization assay
T7-MPL1-R	TGTAATACGACTCACTATAGGGCCTATGCTGGCTTATGCCCCA
CaSTMa-F	ATGGAGGGTAGTTCTAATGGAACA
T7-CaSTMa-R	TGTAATACGACTCACTATAGGGCCTAGAGCATGGTGTTAGGAAGA
CaLFY-F	ATGGATCCCGACGCATTCACCG
T7-CaLFY-R	TGTAATACGACTCACTATAGGGCTTAGAAAGGAAGGTGAGCAGTTC
CaBP1-F	ATGCATAATCATCATCAAGGA
T7-CaBP1-R	TGTAATACGACTCACTATAGGGCTCATGGACCAAGACGGTAGGGA
Primers used for EMSA assay
MBP-MPL1-F	aggatttcacatatgtccatgATGACTCAGATCCAAAATTCA
MBP-MPL1-F	agggaattcggatccgtcgacCTATGCTGGCTTATGCCCCA
proCaLFY-P1-F-Biotin	AAACCACATCATTGTAGCT
proCaLFY-P1-R	ATAGTGAGTAATGGAAGAACAGTG
proCaLFY-P2-F-Biotin	CATTATGTGACATTTATTTAAC
proCaLFY-P2-R	ATCCGACCAGATGGATCACT
proCaLFY-P3-F-Biotin	GCAAGATGATGGTGATTTA
proCaLFY-P3-R	TTATTTGCACCGTTATACA
proCaLFY-P4-F-Biotin	TAATTATAGGATATGACGAAAAG
proCaLFY-P4-R	AAAAATTACAAACTCAATA
Primers used for qRT-PCR assay
MPL1-qRT-F	TAACTCCACCACCGCCTCAT
MPL1-qRT-R	ACCTTGGTGGCCATGTAGTG
CaLFY-qRT-F	CGCATTCACCGCCAGCTTAT
CaLFY-qRT-R	AAGGGAGAGGAGCGGTTGTT
CaARF23-qRT-F	AAGTGCTTCCACCCACTGGA
CaARF23-qRT-R	TGTTCTCTCGGATGGCTGTGA
CaARF20-qRT-F	GCTGGCATCAGACATCGGTC
CaARF20-qRT-R	CTACGCGGCACAGAGAATCC
CaGH3.9-qRT-F	TGGAGAGCCTAAATTGATGCCA
CaGH3.9-qRT-R	TGGCCTTCCCCTCATCAAGA
CaIAA6-qRT-F	ATGGAGCTCCTTTCTTGCGT
CaIAA6-qRT-R	CCCCATCCTTCAATGCCTCT
CaCKX3-qRT-F	CGTCCAACAACGGTGAACGA
CaCKX3-qRT-R	CGTGGAATGTCCTTGCCCTC
CaCUC3-qRT-F	CCAGAAGTGGCAAAGATGGGT
CaCUC3-qRT-R	GTAACCAGCACCAGTGGCTC
CaFCL1-qRT-F	GCATGGAAGAAACTGGTCAACAC
CaFCL1-qRT-R	TTCAGCTTGCTCAGTGCCAT
CaGADPH-qRT-F	ACACAGGAACCCAGAGGAGA
CaGADPH-qRT-R	AGCAGCCTTGTCCTTATCGG
MtACTIN-RT-F	TCAATGTGCCTGCCATGTATGT
MtACTIN-RT-R	ACTCACACCGTCACCAGAATCC
