# Supplementary material for: Control of compound leaf patterning by MULTI-PINNATE LEAF1 (MPL1) in chickpea
Source: Nat Commun. 2023 Dec 7;14:8088. doi: 10.1038/s41467-023-43975-9 (PMC10703836; doi:10.1038/s41467-023-43975-9)
Supplement: Supplementary file 10 — Supplementary Data 7 [file 41467_2023_43975_MOESM10_ESM.txt]

CLUSTAL 2.1 multiple sequence alignment


BXH3_00009127-R1                   --------------------------------------------------
BXH2_00014679-R1                   --------------------------------------------------
ITC1587_Bchr4_P11137               --------------------------------------------------
Mba04_g34410.1                     --------------------------------------------------
MA_2800g0010                       --------------------------------------------------
Thupl.29378253s0008                --------------------------------------------------
Gb_27734                           --------------------------------------------------
Glyma.11G043200                    --------------------------------------------------
Glyma.01G198700                    --------------------------------------------------
Lj2g3v1984740.1                    --------------------------------------------------
Psat2g173360.1                     --------------------------------------------------
Psat2g173880.1                     --------------------------------------------------
MtPALM1_Medtr5g014400.1            --------------------------------------------------
MPL1_Ca_02268.1                    --------------------------------------------------
Glyma.17G155600                    --------------------------------------------------
Glyma.05G111400                    --------------------------------------------------
Soltu.DM.06G018550                 --------------------------------------------------
Solyc06g061160.1                   --------------------------------------------------
orange1.1g045333m.g                --------------------------------------------------
Ptrif.0004s2776                    --------------------------------------------------
Gorai.004G185800                   --------------------------------------------------
Thecc.03G228800                    --------------------------------------------------
Gorai.006G216400                   --------------------------------------------------
POP_Aqcoe3G231100.1                --------------------------------------------------
BUSI_016244-RA                     --------------------------------------------------
Solyc08g077000.1                   --------------------------------------------------
Soltu.DM.08G022840                 --------------------------------------------------
VIT_202s0012g01190                 --------------------------------------------------
Sapur.003G058900                   --------------------------------------------------
FvH4_5g21930                       --------------------------------------------------
FvH4_5g21910                       --------------------------------------------------
evm.TU.supercontig_239.1           --------------------------------------------------
LitulAlt.16G109800                 --------------------------------------------------
LitulAlt.05G121600                 --------------------------------------------------
CKAN_01882100                      --------------------------------------------------
DCAR_008275                        --------------------------------------------------
Gorai.003G181300                   --------------------------------------------------
Gorai.008G226800                   --------------------------------------------------
Sp7g16290                          --------------------------------------------------
Myper.0006s1302                    --------------------------------------------------
AT4G17810                          --------------------------------------------------
CARHR224540.1                      --------------------------------------------------
MgTOL.E0867                        --------------------------------------------------
MA_357706g0010                     --------------------------------------------------
Thupl.29380027s0001                --------------------------------------------------
Nycol.D01707                       --------------------------------------------------
Nycol.L01116                       --------------------------------------------------
AmTrH2.13G007000                   --------------------------------------------------
CKAN_01634200                      --------------------------------------------------
Pp3c1_8210                         --------------------------------------------------
Pp3c2_32900                        --------------------------------------------------
Pp3c11_13030                       --------------------------------------------------
Pp3c7_19440                        --------------------------------------------------
Pp3c3_5040                         --------------------------------------------------
Pp3c26_13140                       --------------------------------------------------
Dicom.16G013700                    --------------------------------------------------
Dicom.Y387000                      --------------------------------------------------
Dicom.14G059300                    --------------------------------------------------
Dioal.16G012600                    --------------------------------------------------
Azfi_s0008.g011541                 --------------------------------------------------
Acora.08G017400                    --------------------------------------------------
Sacu_v1.1_s0140.g022714            --------------------------------------------------
MgTOL.F0803                        --------------------------------------------------
Sacu_v1.1_s0125.g021695            --------------------------------------------------
Dioal.11G027500                    --------------------------------------------------
Dioal.04G161900                    --------------------------------------------------
Dioal.04G162200                    --------------------------------------------------
Azfi_s0034.g025408                 --------------------------------------------------
LOC_Os07g01180                     --------------------------------------------------
Zm00001d018605                     --------------------------------------------------
Zm00001d048590                     --------------------------------------------------
LOC_Os11g48000                     --------------------------------------------------
Zm00001d002494                     --------------------------------------------------
Zm00001d026034                     --------------------------------------------------
LOC_Os04g50070                     --------------------------------------------------
Sp4g20110                          --------------------------------------------------
Myper.0003s1223                    --------------------------------------------------
CARHR131790.1                      --------------------------------------------------
AT2G37740                          --------------------------------------------------
BXH3_00031420-R1                   --------------------------------------------------
Mba02_g17040.1                     --------------------------------------------------
ITC1587_Bchr2_P04542               --------------------------------------------------
BXH2_00033778-R1                   MKDTIALRQLLRSLCHNTQWDYAVFWKLNQGSEIILSWEDSYFDDTKARV
BXH3_00004068-R1                   --------------------------------------------------
BXH2_00002388-R1                   --------------------------------------------------
ITC1587_Bchr8_P23849               --------------------------------------------------
Mba08_g21120.1                     --------------------------------------------------
ITC1587_Bchr10_P28847              --------------------------------------------------
Mba10_g01460.1                     --------------------------------------------------
ITC1587_Bchr5_P12289               --------------------------------------------------
Mba05_g10710.1                     --------------------------------------------------
BXH2_00007865-R1                   --------------------------------------------------
BXH3_00025654-R1                   --------------------------------------------------
BXH2_00019168-R1                   --------------------------------------------------
ITC1587_Bchr7_P21403               --------------------------------------------------
Aco014163                          --------------------------------------------------
Aco001423                          --------------------------------------------------
DCAR_027597                        --------------------------------------------------
DCAR_011730                        --------------------------------------------------
LOC_Os05g20930                     --------------------------------------------------
Glyma.03G067700                    --------------------------------------------------
Glyma.01G101800                    --------------------------------------------------
Lj0g3v0263419.1                    --------------------------------------------------
Psat7g239240.1                     --------------------------------------------------
Medtr4g021270                      --------------------------------------------------
Ca_24802.1                         --------------------------------------------------
Glyma.18G186000                    --------------------------------------------------
Glyma.07G135900                    --------------------------------------------------
Spipo6G0073900                     --------------------------------------------------
Glyma.11G221500                    --------------------------------------------------
Glyma.18G036000                    --------------------------------------------------
Lj3g3v2835370.1                    --------------------------------------------------
St_Psat5g124000.1                  --------------------------------------------------
Medtr3g068095                      --------------------------------------------------
Ca_13322.1                         --------------------------------------------------
Glyma.14G066500                    --------------------------------------------------
Glyma.02G250100                    --------------------------------------------------
Lj0g3v0352099.1                    --------------------------------------------------
Psat0s2044g0080.1                  --------------------------------------------------
Medtr5g080660                      --------------------------------------------------
Gorai.013G022000                   --------------------------------------------------
Thecc.10G039000                    --------------------------------------------------
orange1.1g046885m.g                --------------------------------------------------
Ptrif.0004s0071                    --------------------------------------------------
evm.TU.supercontig_19.277          --------------------------------------------------
FvH4_7g23040                       --------------------------------------------------
orange1.1g021556m.g                --------------------------------------------------
Ptrif.0006s0692                    --------------------------------------------------
Gorai.012G106300                   --------------------------------------------------
Thecc.05G033900                    --------------------------------------------------
Gorai.007G377000                   --------------------------------------------------
Sapur.016G090900                   --------------------------------------------------
Sapur.006G073300                   --------------------------------------------------
VIT_208s0007g00880                 --------------------------------------------------
BUSI_003908-RA                     --------------------------------------------------
BUSI_011756-RA                     --------------------------------------------------
VIT_213s0019g02120                 --------------------------------------------------
VIT_206s0004g05270                 --------------------------------------------------
Aqcoe1G101500                      --------------------------------------------------
Sapur.008G046500                   --------------------------------------------------
Sapur.010G156700                   --------------------------------------------------
FvH4_6g13130                       --------------------------------------------------
MgTOL.L1789                        --------------------------------------------------
MgTOL.J0298                        --------------------------------------------------
Solyc09g011120.1                   --------------------------------------------------
Soltu.DM.09G001810                 --------------------------------------------------
DCAR_012118                        --------------------------------------------------
Acora.09G109200                    --------------------------------------------------
Acora.09G013400                    --------------------------------------------------
LitulAlt.07G073400                 --------------------------------------------------
CKAN_01501200                      --------------------------------------------------
LitulAlt.T158100                   --------------------------------------------------
Aco016842                          --------------------------------------------------
Nycol.F01217                       --------------------------------------------------
Nycol.E00191                       --------------------------------------------------
AmTrH2.08G033000                   --------------------------------------------------
Dioal.09G079800                    --------------------------------------------------
Zosma02g20650                      --------------------------------------------------
EL10As1g23120                      --------------------------------------------------
Sp6g36840                          --------------------------------------------------
Myper.0004s0735                    --------------------------------------------------
CARHR206770.1                      --------------------------------------------------
RBE_AT5G06070                      --------------------------------------------------
Zosma01g41230                      --------------------------------------------------
Zosma01g16140                      --------------------------------------------------
BXH3_00011806-R1                   --------------------------------------------------
BXH2_00005892-R1                   --------------------------------------------------
ITC1587_BchrUn_random_P36445       --------------------------------------------------
Mba09_g19080.1                     --------------------------------------------------
Aco026992                          --------------------------------------------------
Dioal.02G053700                    --------------------------------------------------
CKAN_02083900                      --------------------------------------------------
BUSI_019694-RA                     --------------------------------------------------
Aqcoe2G368300                      --------------------------------------------------
Acora.10G133300                    --------------------------------------------------
Acora.01G171300                    --------------------------------------------------
LitulAlt.18G023900                 --------------------------------------------------
SpUn0229_0010                      --------------------------------------------------
Myper.0007s0629                    --------------------------------------------------
CARHR099060.1                      --------------------------------------------------
SUPERMAN_AT3G23130                 --------------------------------------------------
Spipo11G0057400                    --------------------------------------------------
Psat5g237280.1                     --------------------------------------------------
Medtr2g076060                      --------------------------------------------------
Ca_12901.1                         --------------------------------------------------
Glyma.12G230200                    --------------------------------------------------
Glyma.13G269400                    --------------------------------------------------
FvH4_4g03010                       --------------------------------------------------
FvH4_3g12221                       --------------------------------------------------
Solyc06g053720                     --------------------------------------------------
Soltu.DM.06G014710                 --------------------------------------------------
orange1.1g041626m.g                --------------------------------------------------
Ptrif.0009s0743                    --------------------------------------------------
VIT_205s0049g00070                 --------------------------------------------------
Thecc.04G248900                    --------------------------------------------------
evm.TU.supercontig_44.99           --------------------------------------------------
Sapur.008G133100                   --------------------------------------------------
Gorai.005G047800                   --------------------------------------------------
Gorai.002G025300                   --------------------------------------------------
Gorai.006G247700                   --------------------------------------------------
Solyc09g089590.1                   --------------------------------------------------
Soltu.DM.09G026140                 --------------------------------------------------
MgTOL.G0443                        --------------------------------------------------
DCAR_030730                        --------------------------------------------------
Glyma.03G160700                    --------------------------------------------------
Glyma.19G162500                    --------------------------------------------------
Lj1g3v4483350.1                    --------------------------------------------------
Psat6g057080.1                     --------------------------------------------------
Medtr1g070265                      --------------------------------------------------
Glyma.10G034600                    --------------------------------------------------
Glyma.13G120900                    --------------------------------------------------
FvH4_2g22040                       --------------------------------------------------
Sp4g24560                          --------------------------------------------------
Myper.0017s0454                    --------------------------------------------------
AT2G42410                          --------------------------------------------------
CARHR137470.1                      --------------------------------------------------
evm.TU.supercontig_50.50           --------------------------------------------------
Thecc.01G263000                    --------------------------------------------------
Ptrif.0003s3370                    --------------------------------------------------
Sacu_v1.1_s0001.g000637            --------------------------------------------------
Zm00001d014917                     --------------------------------------------------
Nycol.D01044                       --------------------------------------------------
Gb_27735                           --------------------------------------------------
Zm00001d025051                     --------------------------------------------------
SRO_LOC_Os04g08600                 --------------------------------------------------
Zm00001d020430                     --------------------------------------------------
AmTrH2.07G099100                   --------------------------------------------------
                                                                                     

BXH3_00009127-R1                   --------------------------------------------------
BXH2_00014679-R1                   --------------------------------------------------
ITC1587_Bchr4_P11137               --------------------------------------------------
Mba04_g34410.1                     --------------------------------------------------
MA_2800g0010                       --------------------------------------------------
Thupl.29378253s0008                --------------------------------------------------
Gb_27734                           --------------------------------------------------
Glyma.11G043200                    --------------------------------------------------
Glyma.01G198700                    --------------------------------------------------
Lj2g3v1984740.1                    --------------------------------------------------
Psat2g173360.1                     --------------------------------------------------
Psat2g173880.1                     --------------------------------------------------
MtPALM1_Medtr5g014400.1            --------------------------------------------------
MPL1_Ca_02268.1                    --------------------------------------------------
Glyma.17G155600                    --------------------------------------------------
Glyma.05G111400                    --------------------------------------------------
Soltu.DM.06G018550                 --------------------------------------------------
Solyc06g061160.1                   --------------------------------------------------
orange1.1g045333m.g                --------------------------------------------------
Ptrif.0004s2776                    --------------------------------------------------
Gorai.004G185800                   --------------------------------------------------
Thecc.03G228800                    --------------------------------------------------
Gorai.006G216400                   --------------------------------------------------
POP_Aqcoe3G231100.1                --------------------------------------------------
BUSI_016244-RA                     --------------------------------------------------
Solyc08g077000.1                   --------------------------------------------------
Soltu.DM.08G022840                 --------------------------------------------------
VIT_202s0012g01190                 --------------------------------------------------
Sapur.003G058900                   --------------------------------------------------
FvH4_5g21930                       --------------------------------------------------
FvH4_5g21910                       --------------------------------------------------
evm.TU.supercontig_239.1           --------------------------------------------------
LitulAlt.16G109800                 --------------------------------------------------
LitulAlt.05G121600                 --------------------------------------------------
CKAN_01882100                      --------------------------------------------------
DCAR_008275                        --------------------------------------------------
Gorai.003G181300                   --------------------------------------------------
Gorai.008G226800                   --------------------------------------------------
Sp7g16290                          --------------------------------------------------
Myper.0006s1302                    --------------------------------------------------
AT4G17810                          --------------------------------------------------
CARHR224540.1                      --------------------------------------------------
MgTOL.E0867                        --------------------------------------------------
MA_357706g0010                     --------------------------------------------------
Thupl.29380027s0001                --------------------------------------------------
Nycol.D01707                       --------------------------------------------------
Nycol.L01116                       --------------------------------------------------
AmTrH2.13G007000                   --------------------------------------------------
CKAN_01634200                      --------------------------------------------------
Pp3c1_8210                         --------------------------------------------------
Pp3c2_32900                        --------------------------------------------------
Pp3c11_13030                       --------------------------------------------------
Pp3c7_19440                        --------------------------------------------------
Pp3c3_5040                         --------------------------------------------------
Pp3c26_13140                       --------------------------------------------------
Dicom.16G013700                    --------------------------------------------------
Dicom.Y387000                      --------------------------------------------------
Dicom.14G059300                    --------------------------------------------------
Dioal.16G012600                    --------------------------------------------------
Azfi_s0008.g011541                 --------------------------------------------------
Acora.08G017400                    --------------------------------------------------
Sacu_v1.1_s0140.g022714            --------------------------------------------------
MgTOL.F0803                        --------------------------------------------------
Sacu_v1.1_s0125.g021695            --------------------------------------------------
Dioal.11G027500                    --------------------------------------------------
Dioal.04G161900                    --------------------------------------------------
Dioal.04G162200                    --------------------------------------------------
Azfi_s0034.g025408                 --------------------------------------------------
LOC_Os07g01180                     --------------------------------------------------
Zm00001d018605                     --------------------------------------------------
Zm00001d048590                     --------------------------------------------------
LOC_Os11g48000                     --------------------------------------------------
Zm00001d002494                     --------------------------------------------------
Zm00001d026034                     --------------------------------------------------
LOC_Os04g50070                     --------------------------------------------------
Sp4g20110                          --------------------------------------------------
Myper.0003s1223                    --------------------------------------------------
CARHR131790.1                      --------------------------------------------------
AT2G37740                          --------------------------------------------------
BXH3_00031420-R1                   --------------------------------------------------
Mba02_g17040.1                     --------------------------------------------------
ITC1587_Bchr2_P04542               --------------------------------------------------
BXH2_00033778-R1                   ILEDTLYDGPLHINPGMISFADSKDAQHQSCATHPIKVALANLKYHHYSL
BXH3_00004068-R1                   --------------------------------------------------
BXH2_00002388-R1                   --------------------------------------------------
ITC1587_Bchr8_P23849               --------------------------------------------------
Mba08_g21120.1                     --------------------------------------------------
ITC1587_Bchr10_P28847              --------------------------------------------------
Mba10_g01460.1                     --------------------------------------------------
ITC1587_Bchr5_P12289               --------------------------------------------------
Mba05_g10710.1                     --------------------------------------------------
BXH2_00007865-R1                   --------------------------------------------------
BXH3_00025654-R1                   --------------------------------------------------
BXH2_00019168-R1                   --------------------------------------------------
ITC1587_Bchr7_P21403               --------------------------------------------------
Aco014163                          --------------------------------------------------
Aco001423                          --------------------------------------------------
DCAR_027597                        --------------------------------------------------
DCAR_011730                        --------------------------------------------------
LOC_Os05g20930                     --------------------------------------------------
Glyma.03G067700                    --------------------------------------------------
Glyma.01G101800                    --------------------------------------------------
Lj0g3v0263419.1                    --------------------------------------------------
Psat7g239240.1                     --------------------------------------------------
Medtr4g021270                      --------------------------------------------------
Ca_24802.1                         --------------------------------------------------
Glyma.18G186000                    --------------------------------------------------
Glyma.07G135900                    --------------------------------------------------
Spipo6G0073900                     --------------------------------------------------
Glyma.11G221500                    --------------------------------------------------
Glyma.18G036000                    --------------------------------------------------
Lj3g3v2835370.1                    --------------------------------------------------
St_Psat5g124000.1                  --------------------------------------------------
Medtr3g068095                      --------------------------------------------------
Ca_13322.1                         --------------------------------------------------
Glyma.14G066500                    --------------------------------------------------
Glyma.02G250100                    --------------------------------------------------
Lj0g3v0352099.1                    --------------------------------------------------
Psat0s2044g0080.1                  --------------------------------------------------
Medtr5g080660                      --------------------------------------------------
Gorai.013G022000                   --------------------------------------------------
Thecc.10G039000                    --------------------------------------------------
orange1.1g046885m.g                --------------------------------------------------
Ptrif.0004s0071                    --------------------------------------------------
evm.TU.supercontig_19.277          --------------------------------------------------
FvH4_7g23040                       --------------------------------------------------
orange1.1g021556m.g                --------------------------------------------------
Ptrif.0006s0692                    --------------------------------------------------
Gorai.012G106300                   --------------------------------------------------
Thecc.05G033900                    --------------------------------------------------
Gorai.007G377000                   --------------------------------------------------
Sapur.016G090900                   --------------------------------------------------
Sapur.006G073300                   --------------------------------------------------
VIT_208s0007g00880                 --------------------------------------------------
BUSI_003908-RA                     --------------------------------------------------
BUSI_011756-RA                     --------------------------------------------------
VIT_213s0019g02120                 --------------------------------------------------
VIT_206s0004g05270                 --------------------------------------------------
Aqcoe1G101500                      --------------------------------------------------
Sapur.008G046500                   --------------------------------------------------
Sapur.010G156700                   --------------------------------------------------
FvH4_6g13130                       --------------------------------------------------
MgTOL.L1789                        --------------------------------------------------
MgTOL.J0298                        --------------------------------------------------
Solyc09g011120.1                   --------------------------------------------------
Soltu.DM.09G001810                 --------------------------------------------------
DCAR_012118                        --------------------------------------------------
Acora.09G109200                    --------------------------------------------------
Acora.09G013400                    --------------------------------------------------
LitulAlt.07G073400                 --------------------------------------------------
CKAN_01501200                      --------------------------------------------------
LitulAlt.T158100                   --------------------------------------------------
Aco016842                          --------------------------------------------------
Nycol.F01217                       --------------------------------------------------
Nycol.E00191                       --------------------------------------------------
AmTrH2.08G033000                   --------------------------------------------------
Dioal.09G079800                    --------------------------------------------------
Zosma02g20650                      --------------------------------------------------
EL10As1g23120                      --------------------------------------------------
Sp6g36840                          --------------------------------------------------
Myper.0004s0735                    --------------------------------------------------
CARHR206770.1                      --------------------------------------------------
RBE_AT5G06070                      --------------------------------------------------
Zosma01g41230                      --------------------------------------------------
Zosma01g16140                      --------------------------------------------------
BXH3_00011806-R1                   --------------------------------------------------
BXH2_00005892-R1                   --------------------------------------------------
ITC1587_BchrUn_random_P36445       --------------------------------------------------
Mba09_g19080.1                     --------------------------------------------------
Aco026992                          --------------------------------------------------
Dioal.02G053700                    --------------------------------------------------
CKAN_02083900                      --------------------------------------------------
BUSI_019694-RA                     --------------------------------------------------
Aqcoe2G368300                      --------------------------------------------------
Acora.10G133300                    --------------------------------------------------
Acora.01G171300                    --------------------------------------------------
LitulAlt.18G023900                 --------------------------------------------------
SpUn0229_0010                      --------------------------------------------------
Myper.0007s0629                    --------------------------------------------------
CARHR099060.1                      --------------------------------------------------
SUPERMAN_AT3G23130                 --------------------------------------------------
Spipo11G0057400                    --------------------------------------------------
Psat5g237280.1                     --------------------------------------------------
Medtr2g076060                      --------------------------------------------------
Ca_12901.1                         --------------------------------------------------
Glyma.12G230200                    --------------------------------------------------
Glyma.13G269400                    --------------------------------------------------
FvH4_4g03010                       --------------------------------------------------
FvH4_3g12221                       --------------------------------------------------
Solyc06g053720                     --------------------------------------------------
Soltu.DM.06G014710                 --------------------------------------------------
orange1.1g041626m.g                --------------------------------------------------
Ptrif.0009s0743                    --------------------------------------------------
VIT_205s0049g00070                 --------------------------------------------------
Thecc.04G248900                    --------------------------------------------------
evm.TU.supercontig_44.99           --------------------------------------------------
Sapur.008G133100                   --------------------------------------------------
Gorai.005G047800                   --------------------------------------------------
Gorai.002G025300                   --------------------------------------------------
Gorai.006G247700                   --------------------------------------------------
Solyc09g089590.1                   --------------------------------------------------
Soltu.DM.09G026140                 --------------------------------------------------
MgTOL.G0443                        --------------------------------------------------
DCAR_030730                        --------------------------------------------------
Glyma.03G160700                    --------------------------------------------------
Glyma.19G162500                    --------------------------------------------------
Lj1g3v4483350.1                    --------------------------------------------------
Psat6g057080.1                     --------------------------------------------------
Medtr1g070265                      --------------------------------------------------
Glyma.10G034600                    --------------------------------------------------
Glyma.13G120900                    --------------------------------------------------
FvH4_2g22040                       --------------------------------------------------
Sp4g24560                          --------------------------------------------------
Myper.0017s0454                    --------------------------------------------------
AT2G42410                          --------------------------------------------------
CARHR137470.1                      --------------------------------------------------
evm.TU.supercontig_50.50           --------------------------------------------------
Thecc.01G263000                    --------------------------------------------------
Ptrif.0003s3370                    --------------------------------------------------
Sacu_v1.1_s0001.g000637            --------------------------------------------------
Zm00001d014917                     --------------------------------------------------
Nycol.D01044                       --------------------------------------------------
Gb_27735                           --------------------------------------------------
Zm00001d025051                     --------------------------------------------------
SRO_LOC_Os04g08600                 --------------------------------------------------
Zm00001d020430                     --------------------------------------------------
AmTrH2.07G099100                   --------------------------------------------------
                                                                                     

BXH3_00009127-R1                   --------------------------------------------------
BXH2_00014679-R1                   --------------------------------------------------
ITC1587_Bchr4_P11137               --------------------------------------------------
Mba04_g34410.1                     --------------------------------------------------
MA_2800g0010                       --------------------------------------------------
Thupl.29378253s0008                --------------------------------------------------
Gb_27734                           --------------------------------------------------
Glyma.11G043200                    --------------------------------------------------
Glyma.01G198700                    --------------------------------------------------
Lj2g3v1984740.1                    --------------------------------------------------
Psat2g173360.1                     --------------------------------------------------
Psat2g173880.1                     --------------------------------------------------
MtPALM1_Medtr5g014400.1            --------------------------------------------------
MPL1_Ca_02268.1                    --------------------------------------------------
Glyma.17G155600                    --------------------------------------------------
Glyma.05G111400                    --------------------------------------------------
Soltu.DM.06G018550                 --------------------------------------------------
Solyc06g061160.1                   --------------------------------------------------
orange1.1g045333m.g                --------------------------------------------------
Ptrif.0004s2776                    --------------------------------------------------
Gorai.004G185800                   --------------------------------------------------
Thecc.03G228800                    --------------------------------------------------
Gorai.006G216400                   --------------------------------------------------
POP_Aqcoe3G231100.1                --------------------------------------------------
BUSI_016244-RA                     --------------------------------------------------
Solyc08g077000.1                   --------------------------------------------------
Soltu.DM.08G022840                 --------------------------------------------------
VIT_202s0012g01190                 --------------------------------------------------
Sapur.003G058900                   --------------------------------------------------
FvH4_5g21930                       --------------------------------------------------
FvH4_5g21910                       --------------------------------------------------
evm.TU.supercontig_239.1           --------------------------------------------------
LitulAlt.16G109800                 --------------------------------------------------
LitulAlt.05G121600                 --------------------------------------------------
CKAN_01882100                      --------------------------------------------------
DCAR_008275                        --------------------------------------------------
Gorai.003G181300                   --------------------------------------------------
Gorai.008G226800                   --------------------------------------------------
Sp7g16290                          --------------------------------------------------
Myper.0006s1302                    --------------------------------------------------
AT4G17810                          --------------------------------------------------
CARHR224540.1                      --------------------------------------------------
MgTOL.E0867                        --------------------------------------------------
MA_357706g0010                     --------------------------------------------------
Thupl.29380027s0001                --------------------------------------------------
Nycol.D01707                       --------------------------------------------------
Nycol.L01116                       --------------------------------------------------
AmTrH2.13G007000                   --------------------------------------------------
CKAN_01634200                      --------------------------------------------------
Pp3c1_8210                         --------------------------------------------------
Pp3c2_32900                        --------------------------------------------------
Pp3c11_13030                       --------------------------------------------------
Pp3c7_19440                        --------------------------------------------------
Pp3c3_5040                         --------------------------------------------------
Pp3c26_13140                       --------------------------------------------------
Dicom.16G013700                    --------------------------------------------------
Dicom.Y387000                      --------------------------------------------------
Dicom.14G059300                    --------------------------------------------------
Dioal.16G012600                    --------------------------------------------------
Azfi_s0008.g011541                 --------------------------------------------------
Acora.08G017400                    --------------------------------------------------
Sacu_v1.1_s0140.g022714            --------------------------------------------------
MgTOL.F0803                        --------------------------------------------------
Sacu_v1.1_s0125.g021695            --------------------------------------------------
Dioal.11G027500                    --------------------------------------------------
Dioal.04G161900                    --------------------------------------------------
Dioal.04G162200                    --------------------------------------------------
Azfi_s0034.g025408                 --------------------------------------------------
LOC_Os07g01180                     --------------------------------------------------
Zm00001d018605                     --------------------------------------------------
Zm00001d048590                     --------------------------------------------------
LOC_Os11g48000                     --------------------------------------------------
Zm00001d002494                     --------------------------------------------------
Zm00001d026034                     --------------------------------------------------
LOC_Os04g50070                     --------------------------------------------------
Sp4g20110                          --------------------------------------------------
Myper.0003s1223                    --------------------------------------------------
CARHR131790.1                      --------------------------------------------------
AT2G37740                          --------------------------------------------------
BXH3_00031420-R1                   --------------------------------------------------
Mba02_g17040.1                     --------------------------------------------------
ITC1587_Bchr2_P04542               --------------------------------------------------
BXH2_00033778-R1                   GEGFVGKVALTQGHYWIFACELKSKVQSDSCKDWQLLLAADIKTILLVPV
BXH3_00004068-R1                   --------------------------------------------------
BXH2_00002388-R1                   --------------------------------------------------
ITC1587_Bchr8_P23849               --------------------------------------------------
Mba08_g21120.1                     --------------------------------------------------
ITC1587_Bchr10_P28847              --------------------------------------------------
Mba10_g01460.1                     --------------------------------------------------
ITC1587_Bchr5_P12289               --------------------------------------------------
Mba05_g10710.1                     --------------------------------------------------
BXH2_00007865-R1                   --------------------------------------------------
BXH3_00025654-R1                   --------------------------------------------------
BXH2_00019168-R1                   --------------------------------------------------
ITC1587_Bchr7_P21403               --------------------------------------------------
Aco014163                          --------------------------------------------------
Aco001423                          --------------------------------------------------
DCAR_027597                        --------------------------------------------------
DCAR_011730                        --------------------------------------------------
LOC_Os05g20930                     --------------------------------------------------
Glyma.03G067700                    --------------------------------------------------
Glyma.01G101800                    --------------------------------------------------
Lj0g3v0263419.1                    --------------------------------------------------
Psat7g239240.1                     --------------------------------------------------
Medtr4g021270                      --------------------------------------------------
Ca_24802.1                         --------------------------------------------------
Glyma.18G186000                    --------------------------------------------------
Glyma.07G135900                    --------------------------------------------------
Spipo6G0073900                     --------------------------------------------------
Glyma.11G221500                    --------------------------------------------------
Glyma.18G036000                    --------------------------------------------------
Lj3g3v2835370.1                    --------------------------------------------------
St_Psat5g124000.1                  --------------------------------------------------
Medtr3g068095                      --------------------------------------------------
Ca_13322.1                         --------------------------------------------------
Glyma.14G066500                    --------------------------------------------------
Glyma.02G250100                    --------------------------------------------------
Lj0g3v0352099.1                    --------------------------------------------------
Psat0s2044g0080.1                  --------------------------------------------------
Medtr5g080660                      --------------------------------------------------
Gorai.013G022000                   --------------------------------------------------
Thecc.10G039000                    --------------------------------------------------
orange1.1g046885m.g                --------------------------------------------------
Ptrif.0004s0071                    --------------------------------------------------
evm.TU.supercontig_19.277          --------------------------------------------------
FvH4_7g23040                       --------------------------------------------------
orange1.1g021556m.g                --------------------------------------------------
Ptrif.0006s0692                    --------------------------------------------------
Gorai.012G106300                   --------------------------------------------------
Thecc.05G033900                    --------------------------------------------------
Gorai.007G377000                   --------------------------------------------------
Sapur.016G090900                   --------------------------------------------------
Sapur.006G073300                   --------------------------------------------------
VIT_208s0007g00880                 --------------------------------------------------
BUSI_003908-RA                     --------------------------------------------------
BUSI_011756-RA                     --------------------------------------------------
VIT_213s0019g02120                 --------------------------------------------------
VIT_206s0004g05270                 --------------------------------------------------
Aqcoe1G101500                      --------------------------------------------------
Sapur.008G046500                   --------------------------------------------------
Sapur.010G156700                   --------------------------------------------------
FvH4_6g13130                       --------------------------------------------------
MgTOL.L1789                        --------------------------------------------------
MgTOL.J0298                        --------------------------------------------------
Solyc09g011120.1                   --------------------------------------------------
Soltu.DM.09G001810                 --------------------------------------------------
DCAR_012118                        --------------------------------------------------
Acora.09G109200                    --------------------------------------------------
Acora.09G013400                    --------------------------------------------------
LitulAlt.07G073400                 --------------------------------------------------
CKAN_01501200                      --------------------------------------------------
LitulAlt.T158100                   --------------------------------------------------
Aco016842                          --------------------------------------------------
Nycol.F01217                       --------------------------------------------------
Nycol.E00191                       --------------------------------------------------
AmTrH2.08G033000                   --------------------------------------------------
Dioal.09G079800                    --------------------------------------------------
Zosma02g20650                      --------------------------------------------------
EL10As1g23120                      --------------------------------------------------
Sp6g36840                          --------------------------------------------------
Myper.0004s0735                    --------------------------------------------------
CARHR206770.1                      --------------------------------------------------
RBE_AT5G06070                      --------------------------------------------------
Zosma01g41230                      --------------------------------------------------
Zosma01g16140                      --------------------------------------------------
BXH3_00011806-R1                   --------------------------------------------------
BXH2_00005892-R1                   --------------------------------------------------
ITC1587_BchrUn_random_P36445       --------------------------------------------------
Mba09_g19080.1                     --------------------------------------------------
Aco026992                          --------------------------------------------------
Dioal.02G053700                    --------------------------------------------------
CKAN_02083900                      --------------------------------------------------
BUSI_019694-RA                     --------------------------------------------------
Aqcoe2G368300                      --------------------------------------------------
Acora.10G133300                    --------------------------------------------------
Acora.01G171300                    --------------------------------------------------
LitulAlt.18G023900                 --------------------------------------------------
SpUn0229_0010                      --------------------------------------------------
Myper.0007s0629                    --------------------------------------------------
CARHR099060.1                      --------------------------------------------------
SUPERMAN_AT3G23130                 --------------------------------------------------
Spipo11G0057400                    --------------------------------------------------
Psat5g237280.1                     --------------------------------------------------
Medtr2g076060                      --------------------------------------------------
Ca_12901.1                         --------------------------------------------------
Glyma.12G230200                    --------------------------------------------------
Glyma.13G269400                    --------------------------------------------------
FvH4_4g03010                       --------------------------------------------------
FvH4_3g12221                       --------------------------------------------------
Solyc06g053720                     --------------------------------------------------
Soltu.DM.06G014710                 --------------------------------------------------
orange1.1g041626m.g                --------------------------------------------------
Ptrif.0009s0743                    --------------------------------------------------
VIT_205s0049g00070                 --------------------------------------------------
Thecc.04G248900                    --------------------------------------------------
evm.TU.supercontig_44.99           --------------------------------------------------
Sapur.008G133100                   --------------------------------------------------
Gorai.005G047800                   --------------------------------------------------
Gorai.002G025300                   --------------------------------------------------
Gorai.006G247700                   --------------------------------------------------
Solyc09g089590.1                   --------------------------------------------------
Soltu.DM.09G026140                 --------------------------------------------------
MgTOL.G0443                        --------------------------------------------------
DCAR_030730                        --------------------------------------------------
Glyma.03G160700                    --------------------------------------------------
Glyma.19G162500                    --------------------------------------------------
Lj1g3v4483350.1                    --------------------------------------------------
Psat6g057080.1                     --------------------------------------------------
Medtr1g070265                      --------------------------------------------------
Glyma.10G034600                    --------------------------------------------------
Glyma.13G120900                    --------------------------------------------------
FvH4_2g22040                       --------------------------------------------------
Sp4g24560                          --------------------------------------------------
Myper.0017s0454                    --------------------------------------------------
AT2G42410                          --------------------------------------------------
CARHR137470.1                      --------------------------------------------------
evm.TU.supercontig_50.50           --------------------------------------------------
Thecc.01G263000                    --------------------------------------------------
Ptrif.0003s3370                    --------------------------------------------------
Sacu_v1.1_s0001.g000637            --------------------------------------------------
Zm00001d014917                     --------------------------------------------------
Nycol.D01044                       --------------------------------------------------
Gb_27735                           --------------------------------------------------
Zm00001d025051                     --------------------------------------------------
SRO_LOC_Os04g08600                 --------------------------------------------------
Zm00001d020430                     --------------------------------------------------
AmTrH2.07G099100                   --------------------------------------------------
                                                                                     

BXH3_00009127-R1                   --------------------------------------------------
BXH2_00014679-R1                   --------------------------------------------------
ITC1587_Bchr4_P11137               --------------------------------------------------
Mba04_g34410.1                     --------------------------------------------------
MA_2800g0010                       --------------------------------------------------
Thupl.29378253s0008                --------------------------------------------------
Gb_27734                           --------------------------------------------------
Glyma.11G043200                    --------------------------------------------------
Glyma.01G198700                    --------------------------------------------------
Lj2g3v1984740.1                    --------------------------------------------------
Psat2g173360.1                     --------------------------------------------------
Psat2g173880.1                     --------------------------------------------------
MtPALM1_Medtr5g014400.1            --------------------------------------------------
MPL1_Ca_02268.1                    --------------------------------------------------
Glyma.17G155600                    --------------------------------------------------
Glyma.05G111400                    --------------------------------------------------
Soltu.DM.06G018550                 --------------------------------------------------
Solyc06g061160.1                   --------------------------------------------------
orange1.1g045333m.g                --------------------------------------------------
Ptrif.0004s2776                    --------------------------------------------------
Gorai.004G185800                   --------------------------------------------------
Thecc.03G228800                    --------------------------------------------------
Gorai.006G216400                   --------------------------------------------------
POP_Aqcoe3G231100.1                --------------------------------------------------
BUSI_016244-RA                     --------------------------------------------------
Solyc08g077000.1                   --------------------------------------------------
Soltu.DM.08G022840                 --------------------------------------------------
VIT_202s0012g01190                 --------------------------------------------------
Sapur.003G058900                   --------------------------------------------------
FvH4_5g21930                       --------------------------------------------------
FvH4_5g21910                       --------------------------------------------------
evm.TU.supercontig_239.1           --------------------------------------------------
LitulAlt.16G109800                 --------------------------------------------------
LitulAlt.05G121600                 --------------------------------------------------
CKAN_01882100                      --------------------------------------------------
DCAR_008275                        --------------------------------------------------
Gorai.003G181300                   --------------------------------------------------
Gorai.008G226800                   --------------------------------------------------
Sp7g16290                          --------------------------------------------------
Myper.0006s1302                    --------------------------------------------------
AT4G17810                          --------------------------------------------------
CARHR224540.1                      --------------------------------------------------
MgTOL.E0867                        --------------------------------------------------
MA_357706g0010                     --------------------------------------------------
Thupl.29380027s0001                --------------------------------------------------
Nycol.D01707                       --------------------------------------------------
Nycol.L01116                       --------------------------------------------------
AmTrH2.13G007000                   --------------------------------------------------
CKAN_01634200                      --------------------------------------------------
Pp3c1_8210                         --------------------------------------------------
Pp3c2_32900                        --------------------------------------------------
Pp3c11_13030                       --------------------------------------------------
Pp3c7_19440                        --------------------------------------------------
Pp3c3_5040                         --------------------------------------------------
Pp3c26_13140                       --------------------------------------------------
Dicom.16G013700                    --------------------------------------------------
Dicom.Y387000                      --------------------------------------------------
Dicom.14G059300                    --------------------------------------------------
Dioal.16G012600                    --------------------------------------------------
Azfi_s0008.g011541                 --------------------------------------------------
Acora.08G017400                    --------------------------------------------------
Sacu_v1.1_s0140.g022714            --------------------------------------------------
MgTOL.F0803                        --------------------------------------------------
Sacu_v1.1_s0125.g021695            --------------------------------------------------
Dioal.11G027500                    --------------------------------------------------
Dioal.04G161900                    --------------------------------------------------
Dioal.04G162200                    --------------------------------------------------
Azfi_s0034.g025408                 --------------------------------------------------
LOC_Os07g01180                     --------------------------------------------------
Zm00001d018605                     --------------------------------------------------
Zm00001d048590                     --------------------------------------------------
LOC_Os11g48000                     --------------------------------------------------
Zm00001d002494                     --------------------------------------------------
Zm00001d026034                     --------------------------------------------------
LOC_Os04g50070                     --------------------------------------------------
Sp4g20110                          --------------------------------------------------
Myper.0003s1223                    --------------------------------------------------
CARHR131790.1                      --------------------------------------------------
AT2G37740                          --------------------------------------------------
BXH3_00031420-R1                   --------------------------------------------------
Mba02_g17040.1                     --------------------------------------------------
ITC1587_Bchr2_P04542               --------------------------------------------------
BXH2_00033778-R1                   AHYGVVQLGSLEMVVEDLALVFHIKDSFSTLYHHLAARDSGTSDLSVHCP
BXH3_00004068-R1                   --------------------------------------------------
BXH2_00002388-R1                   --------------------------------------------------
ITC1587_Bchr8_P23849               --------------------------------------------------
Mba08_g21120.1                     --------------------------------------------------
ITC1587_Bchr10_P28847              --------------------------------------------------
Mba10_g01460.1                     --------------------------------------------------
ITC1587_Bchr5_P12289               --------------------------------------------------
Mba05_g10710.1                     --------------------------------------------------
BXH2_00007865-R1                   --------------------------------------------------
BXH3_00025654-R1                   --------------------------------------------------
BXH2_00019168-R1                   --------------------------------------------------
ITC1587_Bchr7_P21403               --------------------------------------------------
Aco014163                          --------------------------------------------------
Aco001423                          --------------------------------------------------
DCAR_027597                        --------------------------------------------------
DCAR_011730                        --------------------------------------------------
LOC_Os05g20930                     --------------------------------------------------
Glyma.03G067700                    --------------------------------------------------
Glyma.01G101800                    --------------------------------------------------
Lj0g3v0263419.1                    --------------------------------------------------
Psat7g239240.1                     --------------------------------------------------
Medtr4g021270                      --------------------------------------------------
Ca_24802.1                         --------------------------------------------------
Glyma.18G186000                    --------------------------------------------------
Glyma.07G135900                    --------------------------------------------------
Spipo6G0073900                     --------------------------------------------------
Glyma.11G221500                    --------------------------------------------------
Glyma.18G036000                    --------------------------------------------------
Lj3g3v2835370.1                    --------------------------------------------------
St_Psat5g124000.1                  --------------------------------------------------
Medtr3g068095                      --------------------------------------------------
Ca_13322.1                         --------------------------------------------------
Glyma.14G066500                    --------------------------------------------------
Glyma.02G250100                    --------------------------------------------------
Lj0g3v0352099.1                    --------------------------------------------------
Psat0s2044g0080.1                  --------------------------------------------------
Medtr5g080660                      --------------------------------------------------
Gorai.013G022000                   --------------------------------------------------
Thecc.10G039000                    --------------------------------------------------
orange1.1g046885m.g                --------------------------------------------------
Ptrif.0004s0071                    --------------------------------------------------
evm.TU.supercontig_19.277          --------------------------------------------------
FvH4_7g23040                       --------------------------------------------------
orange1.1g021556m.g                --------------------------------------------------
Ptrif.0006s0692                    --------------------------------------------------
Gorai.012G106300                   --------------------------------------------------
Thecc.05G033900                    --------------------------------------------------
Gorai.007G377000                   --------------------------------------------------
Sapur.016G090900                   --------------------------------------------------
Sapur.006G073300                   --------------------------------------------------
VIT_208s0007g00880                 --------------------------------------------------
BUSI_003908-RA                     --------------------------------------------------
BUSI_011756-RA                     --------------------------------------------------
VIT_213s0019g02120                 --------------------------------------------------
VIT_206s0004g05270                 --------------------------------------------------
Aqcoe1G101500                      --------------------------------------------------
Sapur.008G046500                   --------------------------------------------------
Sapur.010G156700                   --------------------------------------------------
FvH4_6g13130                       --------------------------------------------------
MgTOL.L1789                        --------------------------------------------------
MgTOL.J0298                        --------------------------------------------------
Solyc09g011120.1                   --------------------------------------------------
Soltu.DM.09G001810                 --------------------------------------------------
DCAR_012118                        --------------------------------------------------
Acora.09G109200                    --------------------------------------------------
Acora.09G013400                    --------------------------------------------------
LitulAlt.07G073400                 --------------------------------------------------
CKAN_01501200                      --------------------------------------------------
LitulAlt.T158100                   --------------------------------------------------
Aco016842                          --------------------------------------------------
Nycol.F01217                       --------------------------------------------------
Nycol.E00191                       --------------------------------------------------
AmTrH2.08G033000                   --------------------------------------------------
Dioal.09G079800                    --------------------------------------------------
Zosma02g20650                      --------------------------------------------------
EL10As1g23120                      --------------------------------------------------
Sp6g36840                          --------------------------------------------------
Myper.0004s0735                    --------------------------------------------------
CARHR206770.1                      --------------------------------------------------
RBE_AT5G06070                      --------------------------------------------------
Zosma01g41230                      --------------------------------------------------
Zosma01g16140                      --------------------------------------------------
BXH3_00011806-R1                   --------------------------------------------------
BXH2_00005892-R1                   --------------------------------------------------
ITC1587_BchrUn_random_P36445       --------------------------------------------------
Mba09_g19080.1                     --------------------------------------------------
Aco026992                          --------------------------------------------------
Dioal.02G053700                    --------------------------------------------------
CKAN_02083900                      --------------------------------------------------
BUSI_019694-RA                     --------------------------------------------------
Aqcoe2G368300                      --------------------------------------------------
Acora.10G133300                    --------------------------------------------------
Acora.01G171300                    --------------------------------------------------
LitulAlt.18G023900                 --------------------------------------------------
SpUn0229_0010                      --------------------------------------------------
Myper.0007s0629                    --------------------------------------------------
CARHR099060.1                      --------------------------------------------------
SUPERMAN_AT3G23130                 --------------------------------------------------
Spipo11G0057400                    --------------------------------------------------
Psat5g237280.1                     --------------------------------------------------
Medtr2g076060                      --------------------------------------------------
Ca_12901.1                         --------------------------------------------------
Glyma.12G230200                    --------------------------------------------------
Glyma.13G269400                    --------------------------------------------------
FvH4_4g03010                       --------------------------------------------------
FvH4_3g12221                       --------------------------------------------------
Solyc06g053720                     --------------------------------------------------
Soltu.DM.06G014710                 --------------------------------------------------
orange1.1g041626m.g                --------------------------------------------------
Ptrif.0009s0743                    --------------------------------------------------
VIT_205s0049g00070                 --------------------------------------------------
Thecc.04G248900                    --------------------------------------------------
evm.TU.supercontig_44.99           --------------------------------------------------
Sapur.008G133100                   --------------------------------------------------
Gorai.005G047800                   --------------------------------------------------
Gorai.002G025300                   --------------------------------------------------
Gorai.006G247700                   --------------------------------------------------
Solyc09g089590.1                   --------------------------------------------------
Soltu.DM.09G026140                 --------------------------------------------------
MgTOL.G0443                        --------------------------------------------------
DCAR_030730                        --------------------------------------------------
Glyma.03G160700                    --------------------------------------------------
Glyma.19G162500                    --------------------------------------------------
Lj1g3v4483350.1                    --------------------------------------------------
Psat6g057080.1                     --------------------------------------------------
Medtr1g070265                      --------------------------------------------------
Glyma.10G034600                    --------------------------------------------------
Glyma.13G120900                    --------------------------------------------------
FvH4_2g22040                       --------------------------------------------------
Sp4g24560                          --------------------------------------------------
Myper.0017s0454                    --------------------------------------------------
AT2G42410                          --------------------------------------------------
CARHR137470.1                      --------------------------------------------------
evm.TU.supercontig_50.50           --------------------------------------------------
Thecc.01G263000                    --------------------------------------------------
Ptrif.0003s3370                    --------------------------------------------------
Sacu_v1.1_s0001.g000637            --------------------------------------------------
Zm00001d014917                     --------------------------------------------------
Nycol.D01044                       --------------------------------------------------
Gb_27735                           --------------------------------------------------
Zm00001d025051                     --------------------------------------------------
SRO_LOC_Os04g08600                 --------------------------------------------------
Zm00001d020430                     --------------------------------------------------
AmTrH2.07G099100                   --------------------------------------------------
                                                                                     

BXH3_00009127-R1                   --------------------------------------------------
BXH2_00014679-R1                   --------------------------------------------------
ITC1587_Bchr4_P11137               --------------------------------------------------
Mba04_g34410.1                     --------------------------------------------------
MA_2800g0010                       --------------------------------------------------
Thupl.29378253s0008                --------------------------------------------------
Gb_27734                           --------------------------------------------------
Glyma.11G043200                    --------------------------------------------------
Glyma.01G198700                    --------------------------------------------------
Lj2g3v1984740.1                    --------------------------------------------------
Psat2g173360.1                     --------------------------------------------------
Psat2g173880.1                     --------------------------------------------------
MtPALM1_Medtr5g014400.1            --------------------------------------------------
MPL1_Ca_02268.1                    --------------------------------------------------
Glyma.17G155600                    --------------------------------------------------
Glyma.05G111400                    --------------------------------------------------
Soltu.DM.06G018550                 --------------------------------------------------
Solyc06g061160.1                   --------------------------------------------------
orange1.1g045333m.g                --------------------------------------------------
Ptrif.0004s2776                    --------------------------------------------------
Gorai.004G185800                   --------------------------------------------------
Thecc.03G228800                    --------------------------------------------------
Gorai.006G216400                   --------------------------------------------------
POP_Aqcoe3G231100.1                --------------------------------------------------
BUSI_016244-RA                     --------------------------------------------------
Solyc08g077000.1                   --------------------------------------------------
Soltu.DM.08G022840                 --------------------------------------------------
VIT_202s0012g01190                 --------------------------------------------------
Sapur.003G058900                   --------------------------------------------------
FvH4_5g21930                       --------------------------------------------------
FvH4_5g21910                       --------------------------------------------------
evm.TU.supercontig_239.1           --------------------------------------------------
LitulAlt.16G109800                 --------------------------------------------------
LitulAlt.05G121600                 --------------------------------------------------
CKAN_01882100                      --------------------------------------------------
DCAR_008275                        --------------------------------------------------
Gorai.003G181300                   --------------------------------------------------
Gorai.008G226800                   --------------------------------------------------
Sp7g16290                          --------------------------------------------------
Myper.0006s1302                    --------------------------------------------------
AT4G17810                          --------------------------------------------------
CARHR224540.1                      --------------------------------------------------
MgTOL.E0867                        --------------------------------------------------
MA_357706g0010                     --------------------------------------------------
Thupl.29380027s0001                --------------------------------------------------
Nycol.D01707                       --------------------------------------------------
Nycol.L01116                       --------------------------------------------------
AmTrH2.13G007000                   --------------------------------------------------
CKAN_01634200                      --------------------------------------------------
Pp3c1_8210                         --------------------------------------------------
Pp3c2_32900                        --------------------------------------------------
Pp3c11_13030                       --------------------------------------------------
Pp3c7_19440                        --------------------------------------------------
Pp3c3_5040                         --------------------------------------------------
Pp3c26_13140                       --------------------------------------------------
Dicom.16G013700                    --------------------------------------------------
Dicom.Y387000                      --------------------------------------------------
Dicom.14G059300                    --------------------------------------------------
Dioal.16G012600                    --------------------------------------------------
Azfi_s0008.g011541                 --------------------------------------------------
Acora.08G017400                    --------------------------------------------------
Sacu_v1.1_s0140.g022714            --------------------------------------------------
MgTOL.F0803                        --------------------------------------------------
Sacu_v1.1_s0125.g021695            --------------------------------------------------
Dioal.11G027500                    --------------------------------------------------
Dioal.04G161900                    --------------------------------------------------
Dioal.04G162200                    --------------------------------------------------
Azfi_s0034.g025408                 --------------------------------------------------
LOC_Os07g01180                     --------------------------------------------------
Zm00001d018605                     --------------------------------------------------
Zm00001d048590                     --------------------------------------------------
LOC_Os11g48000                     --------------------------------------------------
Zm00001d002494                     --------------------------------------------------
Zm00001d026034                     --------------------------------------------------
LOC_Os04g50070                     --------------------------------------------------
Sp4g20110                          --------------------------------------------------
Myper.0003s1223                    --------------------------------------------------
CARHR131790.1                      --------------------------------------------------
AT2G37740                          --------------------------------------------------
BXH3_00031420-R1                   ----------------MAISSFLLGGS-----CETDEPSSHRDAHKLTQA
Mba02_g17040.1                     --------------------------------------------------
ITC1587_Bchr2_P04542               --------------------------------------------------
BXH2_00033778-R1                   SISSPINKPLLANSSTSILSSFSSAQSQQLLTIDPNALSFFMVNHNSPTP
BXH3_00004068-R1                   --------------------------------------------------
BXH2_00002388-R1                   --------------------------------------------------
ITC1587_Bchr8_P23849               --------------------------------------------------
Mba08_g21120.1                     --------------------------------------------------
ITC1587_Bchr10_P28847              --------------------------------------------------
Mba10_g01460.1                     --------------------------------------------------
ITC1587_Bchr5_P12289               --------------------------------------------------
Mba05_g10710.1                     --------------------------------------------------
BXH2_00007865-R1                   --------------------------------------------------
BXH3_00025654-R1                   --------------------------------------------------
BXH2_00019168-R1                   --------------------------------------------------
ITC1587_Bchr7_P21403               --------------------------------------------------
Aco014163                          --------------------------------------------------
Aco001423                          --------------------------------------------------
DCAR_027597                        --------------------------------------------------
DCAR_011730                        --------------------------------------------------
LOC_Os05g20930                     --------------------------------------------------
Glyma.03G067700                    --------------------------------------------------
Glyma.01G101800                    --------------------------------------------------
Lj0g3v0263419.1                    --------------------------------------------------
Psat7g239240.1                     --------------------------------------------------
Medtr4g021270                      --------------------------------------------------
Ca_24802.1                         --------------------------------------------------
Glyma.18G186000                    --------------------------------------------------
Glyma.07G135900                    --------------------------------------------------
Spipo6G0073900                     --------------------------------------------------
Glyma.11G221500                    --------------------------------------------------
Glyma.18G036000                    --------------------------------------------------
Lj3g3v2835370.1                    --------------------------------------------------
St_Psat5g124000.1                  --------------------------------------------------
Medtr3g068095                      --------------------------------------------------
Ca_13322.1                         --------------------------------------------------
Glyma.14G066500                    --------------------------------------------------
Glyma.02G250100                    --------------------------------------------------
Lj0g3v0352099.1                    --------------------------------------------------
Psat0s2044g0080.1                  --------------------------------------------------
Medtr5g080660                      --------------------------------------------------
Gorai.013G022000                   --------------------------------------------------
Thecc.10G039000                    --------------------------------------------------
orange1.1g046885m.g                --------------------------------------------------
Ptrif.0004s0071                    --------------------------------------------------
evm.TU.supercontig_19.277          --------------------------------------------------
FvH4_7g23040                       --------------------------------------------------
orange1.1g021556m.g                --------------------------------------------------
Ptrif.0006s0692                    --------------------------------------------------
Gorai.012G106300                   --------------------------------------------------
Thecc.05G033900                    --------------------------------------------------
Gorai.007G377000                   --------------------------------------------------
Sapur.016G090900                   --------------------------------------------------
Sapur.006G073300                   --------------------------------------------------
VIT_208s0007g00880                 --------------------------------------------------
BUSI_003908-RA                     --------------------------------------------------
BUSI_011756-RA                     --------------------------------------------------
VIT_213s0019g02120                 --------------------------------------------------
VIT_206s0004g05270                 --------------------------------------------------
Aqcoe1G101500                      --------------------------------------------------
Sapur.008G046500                   --------------------------------------------------
Sapur.010G156700                   --------------------------------------------------
FvH4_6g13130                       --------------------------------------------------
MgTOL.L1789                        --------------------------------------------------
MgTOL.J0298                        --------------------------------------------------
Solyc09g011120.1                   --------------------------------------------------
Soltu.DM.09G001810                 --------------------------------------------------
DCAR_012118                        --------------------------------------------------
Acora.09G109200                    --------------------------------------------------
Acora.09G013400                    --------------------------------------------------
LitulAlt.07G073400                 --------------------------------------------------
CKAN_01501200                      --------------------------------------------------
LitulAlt.T158100                   --------------------------------------------------
Aco016842                          --------------------------------------------------
Nycol.F01217                       --------------------------------------------------
Nycol.E00191                       --------------------------------------------------
AmTrH2.08G033000                   --------------------------------------------------
Dioal.09G079800                    --------------------------------------------------
Zosma02g20650                      --------------------------------------------------
EL10As1g23120                      --------------------------------------------------
Sp6g36840                          --------------------------------------------------
Myper.0004s0735                    --------------------------------------------------
CARHR206770.1                      --------------------------------------------------
RBE_AT5G06070                      --------------------------------------------------
Zosma01g41230                      --------------------------------------------------
Zosma01g16140                      --------------------------------------------------
BXH3_00011806-R1                   --------------------------------------------------
BXH2_00005892-R1                   --------------------------------------------------
ITC1587_BchrUn_random_P36445       --------------------------------------------------
Mba09_g19080.1                     --------------------------------------------------
Aco026992                          --------------------------------------------------
Dioal.02G053700                    --------------------------------------------------
CKAN_02083900                      --------------------------------------------------
BUSI_019694-RA                     --------------------------------------------------
Aqcoe2G368300                      --------------------------------------------------
Acora.10G133300                    --------------------------------------------------
Acora.01G171300                    --------------------------------------------------
LitulAlt.18G023900                 --------------------------------------------------
SpUn0229_0010                      --------------------------------------------------
Myper.0007s0629                    --------------------------------------------------
CARHR099060.1                      --------------------------------------------------
SUPERMAN_AT3G23130                 --------------------------------------------------
Spipo11G0057400                    --------------------------------------------------
Psat5g237280.1                     --------------------------------------------------
Medtr2g076060                      --------------------------------------------------
Ca_12901.1                         --------------------------------------------------
Glyma.12G230200                    --------------------------------------------------
Glyma.13G269400                    --------------------------------------------------
FvH4_4g03010                       --------------------------------------------------
FvH4_3g12221                       --------------------------------------------------
Solyc06g053720                     --------------------------------------------------
Soltu.DM.06G014710                 --------------------------------------------------
orange1.1g041626m.g                --------------------------------------------------
Ptrif.0009s0743                    --------------------------------------------------
VIT_205s0049g00070                 --------------------------------------------------
Thecc.04G248900                    --------------------------------------------------
evm.TU.supercontig_44.99           --------------------------------------------------
Sapur.008G133100                   --------------------------------------------------
Gorai.005G047800                   --------------------------------------------------
Gorai.002G025300                   --------------------------------------------------
Gorai.006G247700                   --------------------------------------------------
Solyc09g089590.1                   --------------------------------------------------
Soltu.DM.09G026140                 --------------------------------------------------
MgTOL.G0443                        --------------------------------------------------
DCAR_030730                        --------------------------------------------------
Glyma.03G160700                    --------------------------------------------------
Glyma.19G162500                    --------------------------------------------------
Lj1g3v4483350.1                    --------------------------------------------------
Psat6g057080.1                     --------------------------------------------------
Medtr1g070265                      --------------------------------------------------
Glyma.10G034600                    --------------------------------------------------
Glyma.13G120900                    --------------------------------------------------
FvH4_2g22040                       --------------------------------------------------
Sp4g24560                          --------------------------------------------------
Myper.0017s0454                    --------------------------------------------------
AT2G42410                          --------------------------------------------------
CARHR137470.1                      --------------------------------------------------
evm.TU.supercontig_50.50           --------------------------------------------------
Thecc.01G263000                    --------------------------------------------------
Ptrif.0003s3370                    --------------------------------------------------
Sacu_v1.1_s0001.g000637            --------------------------------------------------
Zm00001d014917                     --------------------------------------------------
Nycol.D01044                       --------------------------------------------------
Gb_27735                           --------------------------------------------------
Zm00001d025051                     --------------------------------------------------
SRO_LOC_Os04g08600                 --------------------------------------------------
Zm00001d020430                     --------------------------------------------------
AmTrH2.07G099100                   --------------------------------------------------
                                                                                     

BXH3_00009127-R1                   --------------------------------------------------
BXH2_00014679-R1                   --------------------------------------------------
ITC1587_Bchr4_P11137               --------------------------------------------------
Mba04_g34410.1                     --------------------------------------------------
MA_2800g0010                       --------------------------------------------------
Thupl.29378253s0008                --------------------------------------------------
Gb_27734                           --------------------------------------------------
Glyma.11G043200                    --------------------------------------------------
Glyma.01G198700                    --------------------------------------------------
Lj2g3v1984740.1                    --------------------------------------------------
Psat2g173360.1                     --------------------------------------------------
Psat2g173880.1                     --------------------------------------------------
MtPALM1_Medtr5g014400.1            --------------------------------------------------
MPL1_Ca_02268.1                    --------------------------------------------------
Glyma.17G155600                    --------------------------------------------------
Glyma.05G111400                    --------------------------------------------------
Soltu.DM.06G018550                 --------------------------------------------------
Solyc06g061160.1                   --------------------------------------------------
orange1.1g045333m.g                --------------------------------------------------
Ptrif.0004s2776                    --------------------------------------------------
Gorai.004G185800                   --------------------------------------------------
Thecc.03G228800                    --------------------------------------------------
Gorai.006G216400                   --------------------------------------------------
POP_Aqcoe3G231100.1                --------------------------------------------------
BUSI_016244-RA                     --------------------------------------------------
Solyc08g077000.1                   --------------------------------------------------
Soltu.DM.08G022840                 --------------------------------------------------
VIT_202s0012g01190                 --------------------------------------------------
Sapur.003G058900                   --------------------------------------------------
FvH4_5g21930                       --------------------------------------------------
FvH4_5g21910                       --------------------------------------------------
evm.TU.supercontig_239.1           --------------------------------------------------
LitulAlt.16G109800                 --------------------------------------------------
LitulAlt.05G121600                 --------------------------------------------------
CKAN_01882100                      --------------------------------------------------
DCAR_008275                        --------------------------------------------------
Gorai.003G181300                   --------------------------------------------------
Gorai.008G226800                   --------------------------------------------------
Sp7g16290                          --------------------------------------------------
Myper.0006s1302                    --------------------------------------------------
AT4G17810                          --------------------------------------------------
CARHR224540.1                      --------------------------------------------------
MgTOL.E0867                        --------------------------------------------------
MA_357706g0010                     --------------------------------------------------
Thupl.29380027s0001                --------------------------------------------------
Nycol.D01707                       --------------------------------------------------
Nycol.L01116                       --------------------------------------------------
AmTrH2.13G007000                   --------------------------------------------------
CKAN_01634200                      --------------------------------------------------
Pp3c1_8210                         --------------------------------------------------
Pp3c2_32900                        --------------------------------------------------
Pp3c11_13030                       --------------------------------------------------
Pp3c7_19440                        --------------------------------------------------
Pp3c3_5040                         --------------------------------------------------
Pp3c26_13140                       --------------------------------------------------
Dicom.16G013700                    --------------------------------------------------
Dicom.Y387000                      --------------------------------------------------
Dicom.14G059300                    --------------------------------------------------
Dioal.16G012600                    --------------------------------------------------
Azfi_s0008.g011541                 --------------------------------------------------
Acora.08G017400                    --------------------------------------------------
Sacu_v1.1_s0140.g022714            --------------------------------------------------
MgTOL.F0803                        --------------------------------------------------
Sacu_v1.1_s0125.g021695            --------------------------------------------------
Dioal.11G027500                    --------------------------------------------------
Dioal.04G161900                    --------------------------------------------------
Dioal.04G162200                    --------------------------------------------------
Azfi_s0034.g025408                 --------------------------------------------------
LOC_Os07g01180                     --------------------------------------------------
Zm00001d018605                     --------------------------------------------------
Zm00001d048590                     --------------------------------------------------
LOC_Os11g48000                     --------------------------------------------------
Zm00001d002494                     --------------------------------------------------
Zm00001d026034                     --------------------------------------------------
LOC_Os04g50070                     --------------------------------------------------
Sp4g20110                          --------------------------------------------------
Myper.0003s1223                    --------------------------------------------------
CARHR131790.1                      --------------------------------------------------
AT2G37740                          --------------------------------------------------
BXH3_00031420-R1                   SAPLWKGVSFSVARPNHGRRYGRGGVDQPPRGNRLMVMGFQLEWTNHSYP
Mba02_g17040.1                     --------------------------------------------------
ITC1587_Bchr2_P04542               --------------------------------------------------
BXH2_00033778-R1                   QNVMEKKLDIHAIDADKNLTKERSNYLWFASTEEPQCFGHPNNLSEGNMS
BXH3_00004068-R1                   --------------------------------------------------
BXH2_00002388-R1                   --------------------------------------------------
ITC1587_Bchr8_P23849               --------------------------------------------------
Mba08_g21120.1                     --------------------------------------------------
ITC1587_Bchr10_P28847              --------------------------------------------------
Mba10_g01460.1                     --------------------------------------------------
ITC1587_Bchr5_P12289               --------------------------------------------------
Mba05_g10710.1                     --------------------------------------------------
BXH2_00007865-R1                   --------------------------------------------------
BXH3_00025654-R1                   --------------------------------------------------
BXH2_00019168-R1                   --------------------------------------------------
ITC1587_Bchr7_P21403               --------------------------------------------------
Aco014163                          --------------------------------------------------
Aco001423                          --------------------------------------------------
DCAR_027597                        --------------------------------------------------
DCAR_011730                        --------------------------------------------------
LOC_Os05g20930                     --------------------------------------------------
Glyma.03G067700                    --------------------------------------------------
Glyma.01G101800                    --------------------------------------------------
Lj0g3v0263419.1                    --------------------------------------------------
Psat7g239240.1                     --------------------------------------------------
Medtr4g021270                      --------------------------------------------------
Ca_24802.1                         --------------------------------------------------
Glyma.18G186000                    --------------------------------------------------
Glyma.07G135900                    --------------------------------------------------
Spipo6G0073900                     --------------------------------------------------
Glyma.11G221500                    --------------------------------------------------
Glyma.18G036000                    --------------------------------------------------
Lj3g3v2835370.1                    --------------------------------------------------
St_Psat5g124000.1                  --------------------------------------------------
Medtr3g068095                      --------------------------------------------------
Ca_13322.1                         --------------------------------------------------
Glyma.14G066500                    --------------------------------------------------
Glyma.02G250100                    --------------------------------------------------
Lj0g3v0352099.1                    --------------------------------------------------
Psat0s2044g0080.1                  --------------------------------------------------
Medtr5g080660                      --------------------------------------------------
Gorai.013G022000                   --------------------------------------------------
Thecc.10G039000                    --------------------------------------------------
orange1.1g046885m.g                --------------------------------------------------
Ptrif.0004s0071                    --------------------------------------------------
evm.TU.supercontig_19.277          --------------------------------------------------
FvH4_7g23040                       --------------------------------------------------
orange1.1g021556m.g                --------------------------------------------------
Ptrif.0006s0692                    --------------------------------------------------
Gorai.012G106300                   --------------------------------------------------
Thecc.05G033900                    --------------------------------------------------
Gorai.007G377000                   --------------------------------------------------
Sapur.016G090900                   --------------------------------------------------
Sapur.006G073300                   --------------------------------------------------
VIT_208s0007g00880                 --------------------------------------------------
BUSI_003908-RA                     --------------------------------------------------
BUSI_011756-RA                     --------------------------------------------------
VIT_213s0019g02120                 --------------------------------------------------
VIT_206s0004g05270                 --------------------------------------------------
Aqcoe1G101500                      --------------------------------------------------
Sapur.008G046500                   --------------------------------------------------
Sapur.010G156700                   --------------------------------------------------
FvH4_6g13130                       --------------------------------------------------
MgTOL.L1789                        --------------------------------------------------
MgTOL.J0298                        --------------------------------------------------
Solyc09g011120.1                   --------------------------------------------------
Soltu.DM.09G001810                 --------------------------------------------------
DCAR_012118                        --------------------------------------------------
Acora.09G109200                    --------------------------------------------------
Acora.09G013400                    --------------------------------------------------
LitulAlt.07G073400                 --------------------------------------------------
CKAN_01501200                      --------------------------------------------------
LitulAlt.T158100                   --------------------------------------------------
Aco016842                          --------------------------------------------------
Nycol.F01217                       --------------------------------------------------
Nycol.E00191                       --------------------------------------------------
AmTrH2.08G033000                   --------------------------------------------------
Dioal.09G079800                    --------------------------------------------------
Zosma02g20650                      --------------------------------------------------
EL10As1g23120                      --------------------------------------------------
Sp6g36840                          --------------------------------------------------
Myper.0004s0735                    --------------------------------------------------
CARHR206770.1                      --------------------------------------------------
RBE_AT5G06070                      --------------------------------------------------
Zosma01g41230                      --------------------------------------------------
Zosma01g16140                      --------------------------------------------------
BXH3_00011806-R1                   --------------------------------------------------
BXH2_00005892-R1                   --------------------------------------------------
ITC1587_BchrUn_random_P36445       --------------------------------------------------
Mba09_g19080.1                     --------------------------------------------------
Aco026992                          --------------------------------------------------
Dioal.02G053700                    --------------------------------------------------
CKAN_02083900                      --------------------------------------------------
BUSI_019694-RA                     --------------------------------------------------
Aqcoe2G368300                      --------------------------------------------------
Acora.10G133300                    --------------------------------------------------
Acora.01G171300                    --------------------------------------------------
LitulAlt.18G023900                 --------------------------------------------------
SpUn0229_0010                      --------------------------------------------------
Myper.0007s0629                    --------------------------------------------------
CARHR099060.1                      --------------------------------------------------
SUPERMAN_AT3G23130                 --------------------------------------------------
Spipo11G0057400                    --------------------------------------------------
Psat5g237280.1                     --------------------------------------------------
Medtr2g076060                      --------------------------------------------------
Ca_12901.1                         --------------------------------------------------
Glyma.12G230200                    --------------------------------------------------
Glyma.13G269400                    --------------------------------------------------
FvH4_4g03010                       --------------------------------------------------
FvH4_3g12221                       --------------------------------------------------
Solyc06g053720                     --------------------------------------------------
Soltu.DM.06G014710                 --------------------------------------------------
orange1.1g041626m.g                --------------------------------------------------
Ptrif.0009s0743                    --------------------------------------------------
VIT_205s0049g00070                 --------------------------------------------------
Thecc.04G248900                    --------------------------------------------------
evm.TU.supercontig_44.99           --------------------------------------------------
Sapur.008G133100                   --------------------------------------------------
Gorai.005G047800                   --------------------------------------------------
Gorai.002G025300                   --------------------------------------------------
Gorai.006G247700                   --------------------------------------------------
Solyc09g089590.1                   --------------------------------------------------
Soltu.DM.09G026140                 --------------------------------------------------
MgTOL.G0443                        --------------------------------------------------
DCAR_030730                        --------------------------------------------------
Glyma.03G160700                    --------------------------------------------------
Glyma.19G162500                    --------------------------------------------------
Lj1g3v4483350.1                    --------------------------------------------------
Psat6g057080.1                     --------------------------------------------------
Medtr1g070265                      --------------------------------------------------
Glyma.10G034600                    --------------------------------------------------
Glyma.13G120900                    --------------------------------------------------
FvH4_2g22040                       --------------------------------------------------
Sp4g24560                          --------------------------------------------------
Myper.0017s0454                    --------------------------------------------------
AT2G42410                          --------------------------------------------------
CARHR137470.1                      --------------------------------------------------
evm.TU.supercontig_50.50           --------------------------------------------------
Thecc.01G263000                    --------------------------------------------------
Ptrif.0003s3370                    --------------------------------------------------
Sacu_v1.1_s0001.g000637            --------------------------------------------------
Zm00001d014917                     --------------------------------------------------
Nycol.D01044                       --------------------------------------------------
Gb_27735                           --------------------------------------------------
Zm00001d025051                     --------------------------------------------------
SRO_LOC_Os04g08600                 --------------------------------------------------
Zm00001d020430                     --------------------------------------------------
AmTrH2.07G099100                   --------------------------------------------------
                                                                                     

BXH3_00009127-R1                   --------------------------------------------------
BXH2_00014679-R1                   --------------------------------------------------
ITC1587_Bchr4_P11137               --------------------------------------------------
Mba04_g34410.1                     --------------------------------------------------
MA_2800g0010                       --------------------------------------------------
Thupl.29378253s0008                --------------------------------------------------
Gb_27734                           --------------------------------------------------
Glyma.11G043200                    --------------------------------------------------
Glyma.01G198700                    --------------------------------------------------
Lj2g3v1984740.1                    --------------------------------------------------
Psat2g173360.1                     --------------------------------------------------
Psat2g173880.1                     --------------------------------------------------
MtPALM1_Medtr5g014400.1            --------------------------------------------------
MPL1_Ca_02268.1                    --------------------------------------------------
Glyma.17G155600                    --------------------------------------------------
Glyma.05G111400                    --------------------------------------------------
Soltu.DM.06G018550                 --------------------------------------------------
Solyc06g061160.1                   --------------------------------------------------
orange1.1g045333m.g                --------------------------------------------------
Ptrif.0004s2776                    --------------------------------------------------
Gorai.004G185800                   --------------------------------------------------
Thecc.03G228800                    --------------------------------------------------
Gorai.006G216400                   --------------------------------------------------
POP_Aqcoe3G231100.1                --------------------------------------------------
BUSI_016244-RA                     --------------------------------------------------
Solyc08g077000.1                   --------------------------------------------------
Soltu.DM.08G022840                 --------------------------------------------------
VIT_202s0012g01190                 --------------------------------------------------
Sapur.003G058900                   --------------------------------------------------
FvH4_5g21930                       --------------------------------------------------
FvH4_5g21910                       --------------------------------------------------
evm.TU.supercontig_239.1           --------------------------------------------------
LitulAlt.16G109800                 --------------------------------------------------
LitulAlt.05G121600                 --------------------------------------------------
CKAN_01882100                      --------------------------------------------------
DCAR_008275                        --------------------------------------------------
Gorai.003G181300                   --------------------------------------------------
Gorai.008G226800                   --------------------------------------------------
Sp7g16290                          --------------------------------------------------
Myper.0006s1302                    --------------------------------------------------
AT4G17810                          --------------------------------------------------
CARHR224540.1                      --------------------------------------------------
MgTOL.E0867                        --------------------------------------------------
MA_357706g0010                     --------------------------------------------------
Thupl.29380027s0001                --------------------------------------------------
Nycol.D01707                       --------------------------------------------------
Nycol.L01116                       --------------------------------------------------
AmTrH2.13G007000                   --------------------------------------------------
CKAN_01634200                      --------------------------------------------------
Pp3c1_8210                         --------------------------------------------------
Pp3c2_32900                        --------------------------------------------------
Pp3c11_13030                       --------------------------------------------------
Pp3c7_19440                        --------------------------------------------------
Pp3c3_5040                         --------------------------------------------------
Pp3c26_13140                       --------------------------------------------------
Dicom.16G013700                    --------------------------------------------------
Dicom.Y387000                      --------------------------------------------------
Dicom.14G059300                    --------------------------------------------------
Dioal.16G012600                    --------------------------------------------------
Azfi_s0008.g011541                 --------------------------------------------------
Acora.08G017400                    --------------------------------------------------
Sacu_v1.1_s0140.g022714            --------------------------------------------------
MgTOL.F0803                        --------------------------------------------------
Sacu_v1.1_s0125.g021695            --------------------------------------------------
Dioal.11G027500                    --------------------------------------------------
Dioal.04G161900                    --------------------------------------------------
Dioal.04G162200                    --------------------------------------------------
Azfi_s0034.g025408                 --------------------------------------------------
LOC_Os07g01180                     --------------------------------------------------
Zm00001d018605                     --------------------------------------------------
Zm00001d048590                     --------------------------------------------------
LOC_Os11g48000                     --------------------------------------------------
Zm00001d002494                     --------------------------------------------------
Zm00001d026034                     --------------------------------------------------
LOC_Os04g50070                     --------------------------------------------------
Sp4g20110                          --------------------------------------------------
Myper.0003s1223                    --------------------------------------------------
CARHR131790.1                      --------------------------------------------------
AT2G37740                          --------------------------------------------------
BXH3_00031420-R1                   NVVTHHADVILRHSPTLWDLSSCESRDRTLTLVPIWVGLTAFSCRRRSRT
Mba02_g17040.1                     --------------------------------------------------
ITC1587_Bchr2_P04542               --------------------------------------------------
BXH2_00033778-R1                   DFSFNESETKITFQPDPLDCKSISGQKHHG-YTTSVEDITYKESDKNYIS
BXH3_00004068-R1                   --------------------------------------------------
BXH2_00002388-R1                   --------------------------------------------------
ITC1587_Bchr8_P23849               --------------------------------------------------
Mba08_g21120.1                     --------------------------------------------------
ITC1587_Bchr10_P28847              --------------------------------------------------
Mba10_g01460.1                     --------------------------------------------------
ITC1587_Bchr5_P12289               --------------------------------------------------
Mba05_g10710.1                     --------------------------------------------------
BXH2_00007865-R1                   --------------------------------------------------
BXH3_00025654-R1                   --------------------------------------------------
BXH2_00019168-R1                   --------------------------------------------------
ITC1587_Bchr7_P21403               --------------------------------------------------
Aco014163                          --------------------------------------------------
Aco001423                          --------------------------------------------------
DCAR_027597                        --------------------------------------------------
DCAR_011730                        --------------------------------------------------
LOC_Os05g20930                     --------------------------------------------------
Glyma.03G067700                    --------------------------------------------------
Glyma.01G101800                    --------------------------------------------------
Lj0g3v0263419.1                    --------------------------------------------------
Psat7g239240.1                     --------------------------------------------------
Medtr4g021270                      --------------------------------------------------
Ca_24802.1                         --------------------------------------------------
Glyma.18G186000                    --------------------------------------------------
Glyma.07G135900                    --------------------------------------------------
Spipo6G0073900                     --------------------------------------------------
Glyma.11G221500                    --------------------------------------------------
Glyma.18G036000                    --------------------------------------------------
Lj3g3v2835370.1                    --------------------------------------------------
St_Psat5g124000.1                  --------------------------------------------------
Medtr3g068095                      --------------------------------------------------
Ca_13322.1                         --------------------------------------------------
Glyma.14G066500                    --------------------------------------------------
Glyma.02G250100                    --------------------------------------------------
Lj0g3v0352099.1                    --------------------------------------------------
Psat0s2044g0080.1                  --------------------------------------------------
Medtr5g080660                      --------------------------------------------------
Gorai.013G022000                   --------------------------------------------------
Thecc.10G039000                    --------------------------------------------------
orange1.1g046885m.g                --------------------------------------------------
Ptrif.0004s0071                    --------------------------------------------------
evm.TU.supercontig_19.277          --------------------------------------------------
FvH4_7g23040                       --------------------------------------------------
orange1.1g021556m.g                --------------------------------------------------
Ptrif.0006s0692                    --------------------------------------------------
Gorai.012G106300                   --------------------------------------------------
Thecc.05G033900                    --------------------------------------------------
Gorai.007G377000                   --------------------------------------------------
Sapur.016G090900                   --------------------------------------------------
Sapur.006G073300                   --------------------------------------------------
VIT_208s0007g00880                 --------------------------------------------------
BUSI_003908-RA                     --------------------------------------------------
BUSI_011756-RA                     --------------------------------------------------
VIT_213s0019g02120                 --------------------------------------------------
VIT_206s0004g05270                 --------------------------------------------------
Aqcoe1G101500                      --------------------------------------------------
Sapur.008G046500                   --------------------------------------------------
Sapur.010G156700                   --------------------------------------------------
FvH4_6g13130                       --------------------------------------------------
MgTOL.L1789                        --------------------------------------------------
MgTOL.J0298                        --------------------------------------------------
Solyc09g011120.1                   --------------------------------------------------
Soltu.DM.09G001810                 --------------------------------------------------
DCAR_012118                        --------------------------------------------------
Acora.09G109200                    --------------------------------------------------
Acora.09G013400                    --------------------------------------------------
LitulAlt.07G073400                 --------------------------------------------------
CKAN_01501200                      --------------------------------------------------
LitulAlt.T158100                   --------------------------------------------------
Aco016842                          --------------------------------------------------
Nycol.F01217                       --------------------------------------------------
Nycol.E00191                       --------------------------------------------------
AmTrH2.08G033000                   --------------------------------------------------
Dioal.09G079800                    --------------------------------------------------
Zosma02g20650                      --------------------------------------------------
EL10As1g23120                      --------------------------------------------------
Sp6g36840                          --------------------------------------------------
Myper.0004s0735                    --------------------------------------------------
CARHR206770.1                      --------------------------------------------------
RBE_AT5G06070                      --------------------------------------------------
Zosma01g41230                      --------------------------------------------------
Zosma01g16140                      --------------------------------------------------
BXH3_00011806-R1                   --------------------------------------------------
BXH2_00005892-R1                   --------------------------------------------------
ITC1587_BchrUn_random_P36445       --------------------------------------------------
Mba09_g19080.1                     --------------------------------------------------
Aco026992                          --------------------------------------------------
Dioal.02G053700                    --------------------------------------------------
CKAN_02083900                      --------------------------------------------------
BUSI_019694-RA                     --------------------------------------------------
Aqcoe2G368300                      --------------------------------------------------
Acora.10G133300                    --------------------------------------------------
Acora.01G171300                    --------------------------------------------------
LitulAlt.18G023900                 --------------------------------------------------
SpUn0229_0010                      --------------------------------------------------
Myper.0007s0629                    --------------------------------------------------
CARHR099060.1                      --------------------------------------------------
SUPERMAN_AT3G23130                 --------------------------------------------------
Spipo11G0057400                    --------------------------------------------------
Psat5g237280.1                     --------------------------------------------------
Medtr2g076060                      --------------------------------------------------
Ca_12901.1                         --------------------------------------------------
Glyma.12G230200                    --------------------------------------------------
Glyma.13G269400                    --------------------------------------------------
FvH4_4g03010                       --------------------------------------------------
FvH4_3g12221                       --------------------------------------------------
Solyc06g053720                     --------------------------------------------------
Soltu.DM.06G014710                 --------------------------------------------------
orange1.1g041626m.g                --------------------------------------------------
Ptrif.0009s0743                    --------------------------------------------------
VIT_205s0049g00070                 --------------------------------------------------
Thecc.04G248900                    --------------------------------------------------
evm.TU.supercontig_44.99           --------------------------------------------------
Sapur.008G133100                   --------------------------------------------------
Gorai.005G047800                   --------------------------------------------------
Gorai.002G025300                   --------------------------------------------------
Gorai.006G247700                   --------------------------------------------------
Solyc09g089590.1                   --------------------------------------------------
Soltu.DM.09G026140                 --------------------------------------------------
MgTOL.G0443                        --------------------------------------------------
DCAR_030730                        --------------------------------------------------
Glyma.03G160700                    --------------------------------------------------
Glyma.19G162500                    --------------------------------------------------
Lj1g3v4483350.1                    --------------------------------------------------
Psat6g057080.1                     --------------------------------------------------
Medtr1g070265                      --------------------------------------------------
Glyma.10G034600                    --------------------------------------------------
Glyma.13G120900                    --------------------------------------------------
FvH4_2g22040                       --------------------------------------------------
Sp4g24560                          --------------------------------------------------
Myper.0017s0454                    --------------------------------------------------
AT2G42410                          --------------------------------------------------
CARHR137470.1                      --------------------------------------------------
evm.TU.supercontig_50.50           --------------------------------------------------
Thecc.01G263000                    --------------------------------------------------
Ptrif.0003s3370                    --------------------------------------------------
Sacu_v1.1_s0001.g000637            --------------------------------------------------
Zm00001d014917                     --------------------------------------------------
Nycol.D01044                       --------------------------------------------------
Gb_27735                           --------------------------------------------------
Zm00001d025051                     --------------------------------------------------
SRO_LOC_Os04g08600                 --------------------------------------------------
Zm00001d020430                     --------------------------------------------------
AmTrH2.07G099100                   --------------------------------------------------
                                                                                     

BXH3_00009127-R1                   --------------------------------------------------
BXH2_00014679-R1                   --------------------------------------------------
ITC1587_Bchr4_P11137               --------------------------------------------------
Mba04_g34410.1                     --------------------------------------------------
MA_2800g0010                       --------------------------------------------------
Thupl.29378253s0008                --------------------------------------------------
Gb_27734                           --------------------------------------------------
Glyma.11G043200                    --------------------------------------------------
Glyma.01G198700                    --------------------------------------------------
Lj2g3v1984740.1                    --------------------------------------------------
Psat2g173360.1                     --------------------------------------------------
Psat2g173880.1                     --------------------------------------------------
MtPALM1_Medtr5g014400.1            --------------------------------------------------
MPL1_Ca_02268.1                    --------------------------------------------------
Glyma.17G155600                    --------------------------------------------------
Glyma.05G111400                    --------------------------------------------------
Soltu.DM.06G018550                 --------------------------------------------------
Solyc06g061160.1                   --------------------------------------------------
orange1.1g045333m.g                --------------------------------------------------
Ptrif.0004s2776                    --------------------------------------------------
Gorai.004G185800                   --------------------------------------------------
Thecc.03G228800                    --------------------------------------------------
Gorai.006G216400                   --------------------------------------------------
POP_Aqcoe3G231100.1                --------------------------------------------------
BUSI_016244-RA                     --------------------------------------------------
Solyc08g077000.1                   --------------------------------------------------
Soltu.DM.08G022840                 --------------------------------------------------
VIT_202s0012g01190                 --------------------------------------------------
Sapur.003G058900                   --------------------------------------------------
FvH4_5g21930                       --------------------------------------------------
FvH4_5g21910                       --------------------------------------------------
evm.TU.supercontig_239.1           --------------------------------------------------
LitulAlt.16G109800                 --------------------------------------------------
LitulAlt.05G121600                 --------------------------------------------------
CKAN_01882100                      --------------------------------------------------
DCAR_008275                        --------------------------------------------------
Gorai.003G181300                   --------------------------------------------------
Gorai.008G226800                   --------------------------------------------------
Sp7g16290                          --------------------------------------------------
Myper.0006s1302                    --------------------------------------------------
AT4G17810                          --------------------------------------------------
CARHR224540.1                      --------------------------------------------------
MgTOL.E0867                        --------------------------------------------------
MA_357706g0010                     --------------------------------------------------
Thupl.29380027s0001                --------------------------------------------------
Nycol.D01707                       --------------------------------------------------
Nycol.L01116                       --------------------------------------------------
AmTrH2.13G007000                   --------------------------------------------------
CKAN_01634200                      --------------------------------------------------
Pp3c1_8210                         --------------------------------------------------
Pp3c2_32900                        --------------------------------------------------
Pp3c11_13030                       --------------------------------------------------
Pp3c7_19440                        --------------------------------------------------
Pp3c3_5040                         --------------------------------------------------
Pp3c26_13140                       --------------------------------------------------
Dicom.16G013700                    --------------------------------------------------
Dicom.Y387000                      --------------------------------------------------
Dicom.14G059300                    --------------------------------------------------
Dioal.16G012600                    --------------------------------------------------
Azfi_s0008.g011541                 --------------------------------------------------
Acora.08G017400                    --------------------------------------------------
Sacu_v1.1_s0140.g022714            --------------------------------------------------
MgTOL.F0803                        --------------------------------------------------
Sacu_v1.1_s0125.g021695            --------------------------------------------------
Dioal.11G027500                    --------------------------------------------------
Dioal.04G161900                    --------------------------------------------------
Dioal.04G162200                    --------------------------------------------------
Azfi_s0034.g025408                 --------------------------------------------------
LOC_Os07g01180                     --------------------------------------------------
Zm00001d018605                     --------------------------------------------------
Zm00001d048590                     --------------------------------------------------
LOC_Os11g48000                     --------------------------------------------------
Zm00001d002494                     --------------------------------------------------
Zm00001d026034                     --------------------------------------------------
LOC_Os04g50070                     --------------------------------------------------
Sp4g20110                          --------------------------------------------------
Myper.0003s1223                    --------------------------------------------------
CARHR131790.1                      --------------------------------------------------
AT2G37740                          --------------------------------------------------
BXH3_00031420-R1                   EVGLSLNQPILYPSLGCGSLRSTCGTTQRKRAEVDS--------------
Mba02_g17040.1                     --------------------------------------------------
ITC1587_Bchr2_P04542               --------------------------------------------------
BXH2_00033778-R1                   RFPSFPIESELHKVLGMASVEEYDGCFLNTTLPVDDGHGPISSITNFQTV
BXH3_00004068-R1                   --------------------------------------------------
BXH2_00002388-R1                   --------------------------------------------------
ITC1587_Bchr8_P23849               --------------------------------------------------
Mba08_g21120.1                     --------------------------------------------------
ITC1587_Bchr10_P28847              --------------------------------------------------
Mba10_g01460.1                     --------------------------------------------------
ITC1587_Bchr5_P12289               --------------------------------------------------
Mba05_g10710.1                     --------------------------------------------------
BXH2_00007865-R1                   --------------------------------------------------
BXH3_00025654-R1                   --------------------------------------------------
BXH2_00019168-R1                   --------------------------------------------------
ITC1587_Bchr7_P21403               --------------------------------------------------
Aco014163                          --------------------------------------------------
Aco001423                          --------------------------------------------------
DCAR_027597                        --------------------------------------------------
DCAR_011730                        --------------------------------------------------
LOC_Os05g20930                     --------------------------------------------------
Glyma.03G067700                    --------------------------------------------------
Glyma.01G101800                    --------------------------------------------------
Lj0g3v0263419.1                    --------------------------------------------------
Psat7g239240.1                     --------------------------------------------------
Medtr4g021270                      --------------------------------------------------
Ca_24802.1                         --------------------------------------------------
Glyma.18G186000                    --------------------------------------------------
Glyma.07G135900                    --------------------------------------------------
Spipo6G0073900                     --------------------------------------------------
Glyma.11G221500                    --------------------------------------------------
Glyma.18G036000                    --------------------------------------------------
Lj3g3v2835370.1                    --------------------------------------------------
St_Psat5g124000.1                  --------------------------------------------------
Medtr3g068095                      --------------------------------------------------
Ca_13322.1                         --------------------------------------------------
Glyma.14G066500                    --------------------------------------------------
Glyma.02G250100                    --------------------------------------------------
Lj0g3v0352099.1                    --------------------------------------------------
Psat0s2044g0080.1                  --------------------------------------------------
Medtr5g080660                      --------------------------------------------------
Gorai.013G022000                   --------------------------------------------------
Thecc.10G039000                    --------------------------------------------------
orange1.1g046885m.g                --------------------------------------------------
Ptrif.0004s0071                    --------------------------------------------------
evm.TU.supercontig_19.277          --------------------------------------------------
FvH4_7g23040                       --------------------------------------------------
orange1.1g021556m.g                --------------------------------------------------
Ptrif.0006s0692                    --------------------------------------------------
Gorai.012G106300                   --------------------------------------------------
Thecc.05G033900                    --------------------------------------------------
Gorai.007G377000                   --------------------------------------------------
Sapur.016G090900                   --------------------------------------------------
Sapur.006G073300                   --------------------------------------------------
VIT_208s0007g00880                 --------------------------------------------------
BUSI_003908-RA                     --------------------------------------------------
BUSI_011756-RA                     --------------------------------------------------
VIT_213s0019g02120                 --------------------------------------------------
VIT_206s0004g05270                 --------------------------------------------------
Aqcoe1G101500                      --------------------------------------------------
Sapur.008G046500                   --------------------------------------------------
Sapur.010G156700                   --------------------------------------------------
FvH4_6g13130                       --------------------------------------------------
MgTOL.L1789                        --------------------------------------------------
MgTOL.J0298                        --------------------------------------------------
Solyc09g011120.1                   --------------------------------------------------
Soltu.DM.09G001810                 --------------------------------------------------
DCAR_012118                        --------------------------------------------------
Acora.09G109200                    --------------------------------------------------
Acora.09G013400                    --------------------------------------------------
LitulAlt.07G073400                 --------------------------------------------------
CKAN_01501200                      --------------------------------------------------
LitulAlt.T158100                   --------------------------------------------------
Aco016842                          --------------------------------------------------
Nycol.F01217                       --------------------------------------------------
Nycol.E00191                       --------------------------------------------------
AmTrH2.08G033000                   --------------------------------------------------
Dioal.09G079800                    --------------------------------------------------
Zosma02g20650                      --------------------------------------------------
EL10As1g23120                      --------------------------------------------------
Sp6g36840                          --------------------------------------------------
Myper.0004s0735                    --------------------------------------------------
CARHR206770.1                      --------------------------------------------------
RBE_AT5G06070                      --------------------------------------------------
Zosma01g41230                      --------------------------------------------------
Zosma01g16140                      --------------------------------------------------
BXH3_00011806-R1                   --------------------------------------------------
BXH2_00005892-R1                   --------------------------------------------------
ITC1587_BchrUn_random_P36445       --------------------------------------------------
Mba09_g19080.1                     --------------------------------------------------
Aco026992                          --------------------------------------------------
Dioal.02G053700                    --------------------------------------------------
CKAN_02083900                      --------------------------------------------------
BUSI_019694-RA                     --------------------------------------------------
Aqcoe2G368300                      --------------------------------------------------
Acora.10G133300                    --------------------------------------------------
Acora.01G171300                    --------------------------------------------------
LitulAlt.18G023900                 --------------------------------------------------
SpUn0229_0010                      --------------------------------------------------
Myper.0007s0629                    --------------------------------------------------
CARHR099060.1                      --------------------------------------------------
SUPERMAN_AT3G23130                 --------------------------------------------------
Spipo11G0057400                    --------------------------------------------------
Psat5g237280.1                     --------------------------------------------------
Medtr2g076060                      --------------------------------------------------
Ca_12901.1                         --------------------------------------------------
Glyma.12G230200                    --------------------------------------------------
Glyma.13G269400                    --------------------------------------------------
FvH4_4g03010                       --------------------------------------------------
FvH4_3g12221                       --------------------------------------------------
Solyc06g053720                     --------------------------------------------------
Soltu.DM.06G014710                 --------------------------------------------------
orange1.1g041626m.g                --------------------------------------------------
Ptrif.0009s0743                    --------------------------------------------------
VIT_205s0049g00070                 --------------------------------------------------
Thecc.04G248900                    --------------------------------------------------
evm.TU.supercontig_44.99           --------------------------------------------------
Sapur.008G133100                   --------------------------------------------------
Gorai.005G047800                   --------------------------------------------------
Gorai.002G025300                   --------------------------------------------------
Gorai.006G247700                   --------------------------------------------------
Solyc09g089590.1                   --------------------------------------------------
Soltu.DM.09G026140                 --------------------------------------------------
MgTOL.G0443                        --------------------------------------------------
DCAR_030730                        --------------------------------------------------
Glyma.03G160700                    --------------------------------------------------
Glyma.19G162500                    --------------------------------------------------
Lj1g3v4483350.1                    --------------------------------------------------
Psat6g057080.1                     --------------------------------------------------
Medtr1g070265                      --------------------------------------------------
Glyma.10G034600                    --------------------------------------------------
Glyma.13G120900                    --------------------------------------------------
FvH4_2g22040                       --------------------------------------------------
Sp4g24560                          --------------------------------------------------
Myper.0017s0454                    --------------------------------------------------
AT2G42410                          --------------------------------------------------
CARHR137470.1                      --------------------------------------------------
evm.TU.supercontig_50.50           --------------------------------------------------
Thecc.01G263000                    --------------------------------------------------
Ptrif.0003s3370                    --------------------------------------------------
Sacu_v1.1_s0001.g000637            --------------------------------------------------
Zm00001d014917                     --------------------------------------------------
Nycol.D01044                       --------------------------------------------------
Gb_27735                           --------------------------------------------------
Zm00001d025051                     --------------------------------------------------
SRO_LOC_Os04g08600                 --------------------------------------------------
Zm00001d020430                     --------------------------------------------------
AmTrH2.07G099100                   --------------------------------------------------
                                                                                     

BXH3_00009127-R1                   --------------------------------------------------
BXH2_00014679-R1                   --------------------------------------------------
ITC1587_Bchr4_P11137               --------------------------------------------------
Mba04_g34410.1                     --------------------------------------------------
MA_2800g0010                       --------------------------------------------------
Thupl.29378253s0008                --------------------------------------------------
Gb_27734                           --------------------------------------------------
Glyma.11G043200                    --------------------------------------------------
Glyma.01G198700                    --------------------------------------------------
Lj2g3v1984740.1                    --------------------------------------------------
Psat2g173360.1                     --------------------------------------------------
Psat2g173880.1                     --------------------------------------------------
MtPALM1_Medtr5g014400.1            --------------------------------------------------
MPL1_Ca_02268.1                    --------------------------------------------------
Glyma.17G155600                    --------------------------------------------------
Glyma.05G111400                    --------------------------------------------------
Soltu.DM.06G018550                 --------------------------------------------------
Solyc06g061160.1                   --------------------------------------------------
orange1.1g045333m.g                --------------------------------------------------
Ptrif.0004s2776                    --------------------------------------------------
Gorai.004G185800                   --------------------------------------------------
Thecc.03G228800                    --------------------------------------------------
Gorai.006G216400                   --------------------------------------------------
POP_Aqcoe3G231100.1                --------------------------------------------------
BUSI_016244-RA                     --------------------------------------------------
Solyc08g077000.1                   --------------------------------------------------
Soltu.DM.08G022840                 --------------------------------------------------
VIT_202s0012g01190                 --------------------------------------------------
Sapur.003G058900                   --------------------------------------------------
FvH4_5g21930                       --------------------------------------------------
FvH4_5g21910                       --------------------------------------------------
evm.TU.supercontig_239.1           --------------------------------------------------
LitulAlt.16G109800                 --------------------------------------------------
LitulAlt.05G121600                 --------------------------------------------------
CKAN_01882100                      --------------------------------------------------
DCAR_008275                        --------------------------------------------------
Gorai.003G181300                   --------------------------------------------------
Gorai.008G226800                   --------------------------------------------------
Sp7g16290                          --------------------------------------------------
Myper.0006s1302                    --------------------------------------------------
AT4G17810                          --------------------------------------------------
CARHR224540.1                      --------------------------------------------------
MgTOL.E0867                        --------------------------------------------------
MA_357706g0010                     --------------------------------------------------
Thupl.29380027s0001                --------------------------------------------------
Nycol.D01707                       --------------------------------------------------
Nycol.L01116                       --------------------------------------------------
AmTrH2.13G007000                   --------------------------------------------------
CKAN_01634200                      --------------------------------------------------
Pp3c1_8210                         --------------------------------------------------
Pp3c2_32900                        --------------------------------------------------
Pp3c11_13030                       --------------------------------------------------
Pp3c7_19440                        --------------------------------------------------
Pp3c3_5040                         --------------------------------------------------
Pp3c26_13140                       --------------------------------------------------
Dicom.16G013700                    --------------------------------------------------
Dicom.Y387000                      --------------------------------------------------
Dicom.14G059300                    --------------------------------------------------
Dioal.16G012600                    --------------------------------------------------
Azfi_s0008.g011541                 --------------------------------------------------
Acora.08G017400                    --------------------------------------------------
Sacu_v1.1_s0140.g022714            --------------------------------------------------
MgTOL.F0803                        --------------------------------------------------
Sacu_v1.1_s0125.g021695            --------------------------------------------------
Dioal.11G027500                    --------------------------------------------------
Dioal.04G161900                    --------------------------------------------------
Dioal.04G162200                    --------------------------------------------------
Azfi_s0034.g025408                 --------------------------------------------------
LOC_Os07g01180                     --------------------------------------------------
Zm00001d018605                     --------------------------------------------------
Zm00001d048590                     --------------------------------------------------
LOC_Os11g48000                     --------------------------------------------------
Zm00001d002494                     --------------------------------------------------
Zm00001d026034                     --------------------------------------------------
LOC_Os04g50070                     --------------------------------------------------
Sp4g20110                          --------------------------------------------------
Myper.0003s1223                    --------------------------------------------------
CARHR131790.1                      --------------------------------------------------
AT2G37740                          --------------------------------------------------
BXH3_00031420-R1                   --------------------ETAGLLGQPVSFNILSWEDSYFDDTKARVI
Mba02_g17040.1                     --------------------------------------------------
ITC1587_Bchr2_P04542               --------------------------------------------------
BXH2_00033778-R1                   GSEYYDRTFNELGSWLIEENDTEYLLDTMVSSLLCDSNDDAFEGKSLRSF
BXH3_00004068-R1                   --------------------------------------------------
BXH2_00002388-R1                   --------------------------------------------------
ITC1587_Bchr8_P23849               --------------------------------------------------
Mba08_g21120.1                     --------------------------------------------------
ITC1587_Bchr10_P28847              --------------------------------------------------
Mba10_g01460.1                     --------------------------------------------------
ITC1587_Bchr5_P12289               --------------------------------------------------
Mba05_g10710.1                     --------------------------------------------------
BXH2_00007865-R1                   --------------------------------------------------
BXH3_00025654-R1                   --------------------------------------------------
BXH2_00019168-R1                   --------------------------------------------------
ITC1587_Bchr7_P21403               --------------------------------------------------
Aco014163                          --------------------------------------------------
Aco001423                          --------------------------------------------------
DCAR_027597                        --------------------------------------------------
DCAR_011730                        --------------------------------------------------
LOC_Os05g20930                     --------------------------------------------------
Glyma.03G067700                    --------------------------------------------------
Glyma.01G101800                    --------------------------------------------------
Lj0g3v0263419.1                    --------------------------------------------------
Psat7g239240.1                     --------------------------------------------------
Medtr4g021270                      --------------------------------------------------
Ca_24802.1                         --------------------------------------------------
Glyma.18G186000                    --------------------------------------------------
Glyma.07G135900                    --------------------------------------------------
Spipo6G0073900                     --------------------------------------------------
Glyma.11G221500                    --------------------------------------------------
Glyma.18G036000                    --------------------------------------------------
Lj3g3v2835370.1                    --------------------------------------------------
St_Psat5g124000.1                  --------------------------------------------------
Medtr3g068095                      --------------------------------------------------
Ca_13322.1                         --------------------------------------------------
Glyma.14G066500                    --------------------------------------------------
Glyma.02G250100                    --------------------------------------------------
Lj0g3v0352099.1                    --------------------------------------------------
Psat0s2044g0080.1                  --------------------------------------------------
Medtr5g080660                      --------------------------------------------------
Gorai.013G022000                   --------------------------------------------------
Thecc.10G039000                    --------------------------------------------------
orange1.1g046885m.g                --------------------------------------------------
Ptrif.0004s0071                    --------------------------------------------------
evm.TU.supercontig_19.277          --------------------------------------------------
FvH4_7g23040                       --------------------------------------------------
orange1.1g021556m.g                --------------------------------------------------
Ptrif.0006s0692                    --------------------------------------------------
Gorai.012G106300                   --------------------------------------------------
Thecc.05G033900                    --------------------------------------------------
Gorai.007G377000                   --------------------------------------------------
Sapur.016G090900                   --------------------------------------------------
Sapur.006G073300                   --------------------------------------------------
VIT_208s0007g00880                 --------------------------------------------------
BUSI_003908-RA                     --------------------------------------------------
BUSI_011756-RA                     --------------------------------------------------
VIT_213s0019g02120                 --------------------------------------------------
VIT_206s0004g05270                 --------------------------------------------------
Aqcoe1G101500                      --------------------------------------------------
Sapur.008G046500                   --------------------------------------------------
Sapur.010G156700                   --------------------------------------------------
FvH4_6g13130                       --------------------------------------------------
MgTOL.L1789                        --------------------------------------------------
MgTOL.J0298                        --------------------------------------------------
Solyc09g011120.1                   --------------------------------------------------
Soltu.DM.09G001810                 --------------------------------------------------
DCAR_012118                        --------------------------------------------------
Acora.09G109200                    --------------------------------------------------
Acora.09G013400                    --------------------------------------------------
LitulAlt.07G073400                 --------------------------------------------------
CKAN_01501200                      --------------------------------------------------
LitulAlt.T158100                   --------------------------------------------------
Aco016842                          --------------------------------------------------
Nycol.F01217                       --------------------------------------------------
Nycol.E00191                       --------------------------------------------------
AmTrH2.08G033000                   --------------------------------------------------
Dioal.09G079800                    --------------------------------------------------
Zosma02g20650                      --------------------------------------------------
EL10As1g23120                      --------------------------------------------------
Sp6g36840                          --------------------------------------------------
Myper.0004s0735                    --------------------------------------------------
CARHR206770.1                      --------------------------------------------------
RBE_AT5G06070                      --------------------------------------------------
Zosma01g41230                      --------------------------------------------------
Zosma01g16140                      --------------------------------------------------
BXH3_00011806-R1                   --------------------------------------------------
BXH2_00005892-R1                   --------------------------------------------------
ITC1587_BchrUn_random_P36445       --------------------------------------------------
Mba09_g19080.1                     --------------------------------------------------
Aco026992                          --------------------------------------------------
Dioal.02G053700                    --------------------------------------------------
CKAN_02083900                      --------------------------------------------------
BUSI_019694-RA                     --------------------------------------------------
Aqcoe2G368300                      --------------------------------------------------
Acora.10G133300                    --------------------------------------------------
Acora.01G171300                    --------------------------------------------------
LitulAlt.18G023900                 --------------------------------------------------
SpUn0229_0010                      --------------------------------------------------
Myper.0007s0629                    --------------------------------------------------
CARHR099060.1                      --------------------------------------------------
SUPERMAN_AT3G23130                 --------------------------------------------------
Spipo11G0057400                    --------------------------------------------------
Psat5g237280.1                     --------------------------------------------------
Medtr2g076060                      --------------------------------------------------
Ca_12901.1                         --------------------------------------------------
Glyma.12G230200                    --------------------------------------------------
Glyma.13G269400                    --------------------------------------------------
FvH4_4g03010                       --------------------------------------------------
FvH4_3g12221                       --------------------------------------------------
Solyc06g053720                     --------------------------------------------------
Soltu.DM.06G014710                 --------------------------------------------------
orange1.1g041626m.g                --------------------------------------------------
Ptrif.0009s0743                    --------------------------------------------------
VIT_205s0049g00070                 --------------------------------------------------
Thecc.04G248900                    --------------------------------------------------
evm.TU.supercontig_44.99           --------------------------------------------------
Sapur.008G133100                   --------------------------------------------------
Gorai.005G047800                   --------------------------------------------------
Gorai.002G025300                   --------------------------------------------------
Gorai.006G247700                   --------------------------------------------------
Solyc09g089590.1                   --------------------------------------------------
Soltu.DM.09G026140                 --------------------------------------------------
MgTOL.G0443                        --------------------------------------------------
DCAR_030730                        --------------------------------------------------
Glyma.03G160700                    --------------------------------------------------
Glyma.19G162500                    --------------------------------------------------
Lj1g3v4483350.1                    --------------------------------------------------
Psat6g057080.1                     --------------------------------------------------
Medtr1g070265                      --------------------------------------------------
Glyma.10G034600                    --------------------------------------------------
Glyma.13G120900                    --------------------------------------------------
FvH4_2g22040                       --------------------------------------------------
Sp4g24560                          --------------------------------------------------
Myper.0017s0454                    --------------------------------------------------
AT2G42410                          --------------------------------------------------
CARHR137470.1                      --------------------------------------------------
evm.TU.supercontig_50.50           --------------------------------------------------
Thecc.01G263000                    --------------------------------------------------
Ptrif.0003s3370                    --------------------------------------------------
Sacu_v1.1_s0001.g000637            --------------------------------------------------
Zm00001d014917                     --------------------------------------------------
Nycol.D01044                       --------------------------------------------------
Gb_27735                           --------------------------------------------------
Zm00001d025051                     --------------------------------------------------
SRO_LOC_Os04g08600                 --------------------------------------------------
Zm00001d020430                     --------------------------------------------------
AmTrH2.07G099100                   --------------------------------------------------
                                                                                     

BXH3_00009127-R1                   --------------------------------------------------
BXH2_00014679-R1                   --------------------------------------------------
ITC1587_Bchr4_P11137               --------------------------------------------------
Mba04_g34410.1                     --------------------------------------------------
MA_2800g0010                       --------------------------------------------------
Thupl.29378253s0008                --------------------------------------------------
Gb_27734                           --------------------------------------------------
Glyma.11G043200                    --------------------------------------------------
Glyma.01G198700                    --------------------------------------------------
Lj2g3v1984740.1                    --------------------------------------------------
Psat2g173360.1                     --------------------------------------------------
Psat2g173880.1                     --------------------------------------------------
MtPALM1_Medtr5g014400.1            --------------------------------------------------
MPL1_Ca_02268.1                    --------------------------------------------------
Glyma.17G155600                    --------------------------------------------------
Glyma.05G111400                    --------------------------------------------------
Soltu.DM.06G018550                 --------------------------------------------------
Solyc06g061160.1                   --------------------------------------------------
orange1.1g045333m.g                --------------------------------------------------
Ptrif.0004s2776                    --------------------------------------------------
Gorai.004G185800                   --------------------------------------------------
Thecc.03G228800                    --------------------------------------------------
Gorai.006G216400                   --------------------------------------------------
POP_Aqcoe3G231100.1                --------------------------------------------------
BUSI_016244-RA                     --------------------------------------------------
Solyc08g077000.1                   --------------------------------------------------
Soltu.DM.08G022840                 --------------------------------------------------
VIT_202s0012g01190                 --------------------------------------------------
Sapur.003G058900                   --------------------------------------------------
FvH4_5g21930                       --------------------------------------------------
FvH4_5g21910                       --------------------------------------------------
evm.TU.supercontig_239.1           --------------------------------------------------
LitulAlt.16G109800                 --------------------------------------------------
LitulAlt.05G121600                 --------------------------------------------------
CKAN_01882100                      --------------------------------------------------
DCAR_008275                        --------------------------------------------------
Gorai.003G181300                   --------------------------------------------------
Gorai.008G226800                   --------------------------------------------------
Sp7g16290                          --------------------------------------------------
Myper.0006s1302                    --------------------------------------------------
AT4G17810                          --------------------------------------------------
CARHR224540.1                      --------------------------------------------------
MgTOL.E0867                        --------------------------------------------------
MA_357706g0010                     --------------------------------------------------
Thupl.29380027s0001                --------------------------------------------------
Nycol.D01707                       --------------------------------------------------
Nycol.L01116                       --------------------------------------------------
AmTrH2.13G007000                   --------------------------------------------------
CKAN_01634200                      --------------------------------------------------
Pp3c1_8210                         --------------------------------------------------
Pp3c2_32900                        --------------------------------------------------
Pp3c11_13030                       --------------------------------------------------
Pp3c7_19440                        --------------------------------------------------
Pp3c3_5040                         --------------------------------------------------
Pp3c26_13140                       --------------------------------------------------
Dicom.16G013700                    --------------------------------------------------
Dicom.Y387000                      --------------------------------------------------
Dicom.14G059300                    --------------------------------------------------
Dioal.16G012600                    --------------------------------------------------
Azfi_s0008.g011541                 --------------------------------------------------
Acora.08G017400                    --------------------------------------------------
Sacu_v1.1_s0140.g022714            --------------------------------------------------
MgTOL.F0803                        --------------------------------------------------
Sacu_v1.1_s0125.g021695            --------------------------------------------------
Dioal.11G027500                    --------------------------------------------------
Dioal.04G161900                    --------------------------------------------------
Dioal.04G162200                    --------------------------------------------------
Azfi_s0034.g025408                 --------------------------------------------------
LOC_Os07g01180                     --------------------------------------------------
Zm00001d018605                     --------------------------------------------------
Zm00001d048590                     --------------------------------------------------
LOC_Os11g48000                     --------------------------------------------------
Zm00001d002494                     --------------------------------------------------
Zm00001d026034                     --------------------------------------------------
LOC_Os04g50070                     --------------------------------------------------
Sp4g20110                          --------------------------------------------------
Myper.0003s1223                    --------------------------------------------------
CARHR131790.1                      --------------------------------------------------
AT2G37740                          --------------------------------------------------
BXH3_00031420-R1                   LEDT----------------LYDGPLHINPGMISFADSKDAQHQSCATHP
Mba02_g17040.1                     --------------------------------------------------
ITC1587_Bchr2_P04542               --------------------------------------------------
BXH2_00033778-R1                   RNNSSEKLIESSVRESESSVLHMGSLLTTTHPRSTSISKDEEYMNSPTIS
BXH3_00004068-R1                   --------------------------------------------------
BXH2_00002388-R1                   --------------------------------------------------
ITC1587_Bchr8_P23849               --------------------------------------------------
Mba08_g21120.1                     --------------------------------------------------
ITC1587_Bchr10_P28847              --------------------------------------------------
Mba10_g01460.1                     --------------------------------------------------
ITC1587_Bchr5_P12289               --------------------------------------------------
Mba05_g10710.1                     --------------------------------------------------
BXH2_00007865-R1                   --------------------------------------------------
BXH3_00025654-R1                   --------------------------------------------------
BXH2_00019168-R1                   --------------------------------------------------
ITC1587_Bchr7_P21403               --------------------------------------------------
Aco014163                          --------------------------------------------------
Aco001423                          --------------------------------------------------
DCAR_027597                        --------------------------------------------------
DCAR_011730                        --------------------------------------------------
LOC_Os05g20930                     --------------------------------------------------
Glyma.03G067700                    --------------------------------------------------
Glyma.01G101800                    --------------------------------------------------
Lj0g3v0263419.1                    --------------------------------------------------
Psat7g239240.1                     --------------------------------------------------
Medtr4g021270                      --------------------------------------------------
Ca_24802.1                         --------------------------------------------------
Glyma.18G186000                    --------------------------------------------------
Glyma.07G135900                    --------------------------------------------------
Spipo6G0073900                     --------------------------------------------------
Glyma.11G221500                    --------------------------------------------------
Glyma.18G036000                    --------------------------------------------------
Lj3g3v2835370.1                    --------------------------------------------------
St_Psat5g124000.1                  --------------------------------------------------
Medtr3g068095                      --------------------------------------------------
Ca_13322.1                         --------------------------------------------------
Glyma.14G066500                    --------------------------------------------------
Glyma.02G250100                    --------------------------------------------------
Lj0g3v0352099.1                    --------------------------------------------------
Psat0s2044g0080.1                  --------------------------------------------------
Medtr5g080660                      --------------------------------------------------
Gorai.013G022000                   --------------------------------------------------
Thecc.10G039000                    --------------------------------------------------
orange1.1g046885m.g                --------------------------------------------------
Ptrif.0004s0071                    --------------------------------------------------
evm.TU.supercontig_19.277          --------------------------------------------------
FvH4_7g23040                       --------------------------------------------------
orange1.1g021556m.g                --------------------------------------------------
Ptrif.0006s0692                    --------------------------------------------------
Gorai.012G106300                   --------------------------------------------------
Thecc.05G033900                    --------------------------------------------------
Gorai.007G377000                   --------------------------------------------------
Sapur.016G090900                   --------------------------------------------------
Sapur.006G073300                   --------------------------------------------------
VIT_208s0007g00880                 --------------------------------------------------
BUSI_003908-RA                     --------------------------------------------------
BUSI_011756-RA                     --------------------------------------------------
VIT_213s0019g02120                 --------------------------------------------------
VIT_206s0004g05270                 --------------------------------------------------
Aqcoe1G101500                      --------------------------------------------------
Sapur.008G046500                   --------------------------------------------------
Sapur.010G156700                   --------------------------------------------------
FvH4_6g13130                       --------------------------------------------------
MgTOL.L1789                        --------------------------------------------------
MgTOL.J0298                        --------------------------------------------------
Solyc09g011120.1                   --------------------------------------------------
Soltu.DM.09G001810                 --------------------------------------------------
DCAR_012118                        --------------------------------------------------
Acora.09G109200                    --------------------------------------------------
Acora.09G013400                    --------------------------------------------------
LitulAlt.07G073400                 --------------------------------------------------
CKAN_01501200                      --------------------------------------------------
LitulAlt.T158100                   --------------------------------------------------
Aco016842                          --------------------------------------------------
Nycol.F01217                       --------------------------------------------------
Nycol.E00191                       --------------------------------------------------
AmTrH2.08G033000                   --------------------------------------------------
Dioal.09G079800                    --------------------------------------------------
Zosma02g20650                      --------------------------------------------------
EL10As1g23120                      --------------------------------------------------
Sp6g36840                          --------------------------------------------------
Myper.0004s0735                    --------------------------------------------------
CARHR206770.1                      --------------------------------------------------
RBE_AT5G06070                      --------------------------------------------------
Zosma01g41230                      --------------------------------------------------
Zosma01g16140                      --------------------------------------------------
BXH3_00011806-R1                   --------------------------------------------------
BXH2_00005892-R1                   --------------------------------------------------
ITC1587_BchrUn_random_P36445       --------------------------------------------------
Mba09_g19080.1                     --------------------------------------------------
Aco026992                          --------------------------------------------------
Dioal.02G053700                    --------------------------------------------------
CKAN_02083900                      --------------------------------------------------
BUSI_019694-RA                     --------------------------------------------------
Aqcoe2G368300                      --------------------------------------------------
Acora.10G133300                    --------------------------------------------------
Acora.01G171300                    --------------------------------------------------
LitulAlt.18G023900                 --------------------------------------------------
SpUn0229_0010                      --------------------------------------------------
Myper.0007s0629                    --------------------------------------------------
CARHR099060.1                      --------------------------------------------------
SUPERMAN_AT3G23130                 --------------------------------------------------
Spipo11G0057400                    --------------------------------------------------
Psat5g237280.1                     --------------------------------------------------
Medtr2g076060                      --------------------------------------------------
Ca_12901.1                         --------------------------------------------------
Glyma.12G230200                    --------------------------------------------------
Glyma.13G269400                    --------------------------------------------------
FvH4_4g03010                       --------------------------------------------------
FvH4_3g12221                       --------------------------------------------------
Solyc06g053720                     --------------------------------------------------
Soltu.DM.06G014710                 --------------------------------------------------
orange1.1g041626m.g                --------------------------------------------------
Ptrif.0009s0743                    --------------------------------------------------
VIT_205s0049g00070                 --------------------------------------------------
Thecc.04G248900                    --------------------------------------------------
evm.TU.supercontig_44.99           --------------------------------------------------
Sapur.008G133100                   --------------------------------------------------
Gorai.005G047800                   --------------------------------------------------
Gorai.002G025300                   --------------------------------------------------
Gorai.006G247700                   --------------------------------------------------
Solyc09g089590.1                   --------------------------------------------------
Soltu.DM.09G026140                 --------------------------------------------------
MgTOL.G0443                        --------------------------------------------------
DCAR_030730                        --------------------------------------------------
Glyma.03G160700                    --------------------------------------------------
Glyma.19G162500                    --------------------------------------------------
Lj1g3v4483350.1                    --------------------------------------------------
Psat6g057080.1                     --------------------------------------------------
Medtr1g070265                      --------------------------------------------------
Glyma.10G034600                    --------------------------------------------------
Glyma.13G120900                    --------------------------------------------------
FvH4_2g22040                       --------------------------------------------------
Sp4g24560                          --------------------------------------------------
Myper.0017s0454                    --------------------------------------------------
AT2G42410                          --------------------------------------------------
CARHR137470.1                      --------------------------------------------------
evm.TU.supercontig_50.50           --------------------------------------------------
Thecc.01G263000                    --------------------------------------------------
Ptrif.0003s3370                    --------------------------------------------------
Sacu_v1.1_s0001.g000637            --------------------------------------------------
Zm00001d014917                     --------------------------------------------------
Nycol.D01044                       --------------------------------------------------
Gb_27735                           --------------------------------------------------
Zm00001d025051                     --------------------------------------------------
SRO_LOC_Os04g08600                 --------------------------------------------------
Zm00001d020430                     --------------------------------------------------
AmTrH2.07G099100                   --------------------------------------------------
                                                                                     

BXH3_00009127-R1                   --------------------------------------------------
BXH2_00014679-R1                   --------------------------------------------------
ITC1587_Bchr4_P11137               --------------------------------------------------
Mba04_g34410.1                     --------------------------------------------------
MA_2800g0010                       --------------------------------------------------
Thupl.29378253s0008                --------------------------------------------------
Gb_27734                           --------------------------------------------------
Glyma.11G043200                    --------------------------------------------------
Glyma.01G198700                    --------------------------------------------------
Lj2g3v1984740.1                    --------------------------------------------------
Psat2g173360.1                     --------------------------------------------------
Psat2g173880.1                     --------------------------------------------------
MtPALM1_Medtr5g014400.1            --------------------------------------------------
MPL1_Ca_02268.1                    --------------------------------------------------
Glyma.17G155600                    --------------------------------------------------
Glyma.05G111400                    --------------------------------------------------
Soltu.DM.06G018550                 --------------------------------------------------
Solyc06g061160.1                   --------------------------------------------------
orange1.1g045333m.g                --------------------------------------------------
Ptrif.0004s2776                    --------------------------------------------------
Gorai.004G185800                   --------------------------------------------------
Thecc.03G228800                    --------------------------------------------------
Gorai.006G216400                   --------------------------------------------------
POP_Aqcoe3G231100.1                --------------------------------------------------
BUSI_016244-RA                     --------------------------------------------------
Solyc08g077000.1                   --------------------------------------------------
Soltu.DM.08G022840                 --------------------------------------------------
VIT_202s0012g01190                 --------------------------------------------------
Sapur.003G058900                   --------------------------------------------------
FvH4_5g21930                       --------------------------------------------------
FvH4_5g21910                       --------------------------------------------------
evm.TU.supercontig_239.1           --------------------------------------------------
LitulAlt.16G109800                 --------------------------------------------------
LitulAlt.05G121600                 --------------------------------------------------
CKAN_01882100                      --------------------------------------------------
DCAR_008275                        --------------------------------------------------
Gorai.003G181300                   --------------------------------------------------
Gorai.008G226800                   --------------------------------------------------
Sp7g16290                          --------------------------------------------------
Myper.0006s1302                    --------------------------------------------------
AT4G17810                          --------------------------------------------------
CARHR224540.1                      --------------------------------------------------
MgTOL.E0867                        --------------------------------------------------
MA_357706g0010                     --------------------------------------------------
Thupl.29380027s0001                --------------------------------------------------
Nycol.D01707                       --------------------------------------------------
Nycol.L01116                       --------------------------------------------------
AmTrH2.13G007000                   --------------------------------------------------
CKAN_01634200                      --------------------------------------------------
Pp3c1_8210                         --------------------------------------------------
Pp3c2_32900                        --------------------------------------------------
Pp3c11_13030                       --------------------------------------------------
Pp3c7_19440                        --------------------------------------------------
Pp3c3_5040                         --------------------------------------------------
Pp3c26_13140                       --------------------------------------------------
Dicom.16G013700                    --------------------------------------------------
Dicom.Y387000                      --------------------------------------------------
Dicom.14G059300                    --------------------------------------------------
Dioal.16G012600                    --------------------------------------------------
Azfi_s0008.g011541                 --------------------------------------------------
Acora.08G017400                    --------------------------------------------------
Sacu_v1.1_s0140.g022714            --------------------------------------------------
MgTOL.F0803                        --------------------------------------------------
Sacu_v1.1_s0125.g021695            --------------------------------------------------
Dioal.11G027500                    --------------------------------------------------
Dioal.04G161900                    --------------------------------------------------
Dioal.04G162200                    --------------------------------------------------
Azfi_s0034.g025408                 --------------------------------------------------
LOC_Os07g01180                     --------------------------------------------------
Zm00001d018605                     --------------------------------------------------
Zm00001d048590                     --------------------------------------------------
LOC_Os11g48000                     --------------------------------------------------
Zm00001d002494                     --------------------------------------------------
Zm00001d026034                     --------------------------------------------------
LOC_Os04g50070                     --------------------------------------------------
Sp4g20110                          --------------------------------------------------
Myper.0003s1223                    --------------------------------------------------
CARHR131790.1                      --------------------------------------------------
AT2G37740                          --------------------------------------------------
BXH3_00031420-R1                   IKVALAN---------LKYHHYSLGEGFVGKVALTQGHYWIFACELKSKV
Mba02_g17040.1                     --------------------------------------------------
ITC1587_Bchr2_P04542               --------------------------------------------------
BXH2_00033778-R1                   SCISICGSTSGDNNNRMAKGHNSRKLSMINKRGGRKGNSHKPRPRDRQLI
BXH3_00004068-R1                   --------------------------------------------------
BXH2_00002388-R1                   --------------------------------------------------
ITC1587_Bchr8_P23849               --------------------------------------------------
Mba08_g21120.1                     --------------------------------------------------
ITC1587_Bchr10_P28847              --------------------------------------------------
Mba10_g01460.1                     --------------------------------------------------
ITC1587_Bchr5_P12289               --------------------------------------------------
Mba05_g10710.1                     --------------------------------------------------
BXH2_00007865-R1                   --------------------------------------------------
BXH3_00025654-R1                   --------------------------------------------------
BXH2_00019168-R1                   --------------------------------------------------
ITC1587_Bchr7_P21403               --------------------------------------------------
Aco014163                          --------------------------------------------------
Aco001423                          --------------------------------------------------
DCAR_027597                        --------------------------------------------------
DCAR_011730                        --------------------------------------------------
LOC_Os05g20930                     --------------------------------------------------
Glyma.03G067700                    --------------------------------------------------
Glyma.01G101800                    --------------------------------------------------
Lj0g3v0263419.1                    --------------------------------------------------
Psat7g239240.1                     --------------------------------------------------
Medtr4g021270                      --------------------------------------------------
Ca_24802.1                         --------------------------------------------------
Glyma.18G186000                    --------------------------------------------------
Glyma.07G135900                    --------------------------------------------------
Spipo6G0073900                     --------------------------------------------------
Glyma.11G221500                    --------------------------------------------------
Glyma.18G036000                    --------------------------------------------------
Lj3g3v2835370.1                    --------------------------------------------------
St_Psat5g124000.1                  --------------------------------------------------
Medtr3g068095                      --------------------------------------------------
Ca_13322.1                         --------------------------------------------------
Glyma.14G066500                    --------------------------------------------------
Glyma.02G250100                    --------------------------------------------------
Lj0g3v0352099.1                    --------------------------------------------------
Psat0s2044g0080.1                  --------------------------------------------------
Medtr5g080660                      --------------------------------------------------
Gorai.013G022000                   --------------------------------------------------
Thecc.10G039000                    --------------------------------------------------
orange1.1g046885m.g                --------------------------------------------------
Ptrif.0004s0071                    --------------------------------------------------
evm.TU.supercontig_19.277          --------------------------------------------------
FvH4_7g23040                       --------------------------------------------------
orange1.1g021556m.g                --------------------------------------------------
Ptrif.0006s0692                    --------------------------------------------------
Gorai.012G106300                   --------------------------------------------------
Thecc.05G033900                    --------------------------------------------------
Gorai.007G377000                   --------------------------------------------------
Sapur.016G090900                   --------------------------------------------------
Sapur.006G073300                   --------------------------------------------------
VIT_208s0007g00880                 --------------------------------------------------
BUSI_003908-RA                     --------------------------------------------------
BUSI_011756-RA                     --------------------------------------------------
VIT_213s0019g02120                 --------------------------------------------------
VIT_206s0004g05270                 --------------------------------------------------
Aqcoe1G101500                      --------------------------------------------------
Sapur.008G046500                   --------------------------------------------------
Sapur.010G156700                   --------------------------------------------------
FvH4_6g13130                       --------------------------------------------------
MgTOL.L1789                        --------------------------------------------------
MgTOL.J0298                        --------------------------------------------------
Solyc09g011120.1                   --------------------------------------------------
Soltu.DM.09G001810                 --------------------------------------------------
DCAR_012118                        --------------------------------------------------
Acora.09G109200                    --------------------------------------------------
Acora.09G013400                    --------------------------------------------------
LitulAlt.07G073400                 --------------------------------------------------
CKAN_01501200                      --------------------------------------------------
LitulAlt.T158100                   --------------------------------------------------
Aco016842                          --------------------------------------------------
Nycol.F01217                       --------------------------------------------------
Nycol.E00191                       --------------------------------------------------
AmTrH2.08G033000                   --------------------------------------------------
Dioal.09G079800                    --------------------------------------------------
Zosma02g20650                      --------------------------------------------------
EL10As1g23120                      --------------------------------------------------
Sp6g36840                          --------------------------------------------------
Myper.0004s0735                    --------------------------------------------------
CARHR206770.1                      --------------------------------------------------
RBE_AT5G06070                      --------------------------------------------------
Zosma01g41230                      --------------------------------------------------
Zosma01g16140                      --------------------------------------------------
BXH3_00011806-R1                   --------------------------------------------------
BXH2_00005892-R1                   --------------------------------------------------
ITC1587_BchrUn_random_P36445       --------------------------------------------------
Mba09_g19080.1                     --------------------------------------------------
Aco026992                          --------------------------------------------------
Dioal.02G053700                    --------------------------------------------------
CKAN_02083900                      --------------------------------------------------
BUSI_019694-RA                     --------------------------------------------------
Aqcoe2G368300                      --------------------------------------------------
Acora.10G133300                    --------------------------------------------------
Acora.01G171300                    --------------------------------------------------
LitulAlt.18G023900                 --------------------------------------------------
SpUn0229_0010                      --------------------------------------------------
Myper.0007s0629                    --------------------------------------------------
CARHR099060.1                      --------------------------------------------------
SUPERMAN_AT3G23130                 --------------------------------------------------
Spipo11G0057400                    --------------------------------------------------
Psat5g237280.1                     --------------------------------------------------
Medtr2g076060                      --------------------------------------------------
Ca_12901.1                         --------------------------------------------------
Glyma.12G230200                    --------------------------------------------------
Glyma.13G269400                    --------------------------------------------------
FvH4_4g03010                       --------------------------------------------------
FvH4_3g12221                       --------------------------------------------------
Solyc06g053720                     --------------------------------------------------
Soltu.DM.06G014710                 --------------------------------------------------
orange1.1g041626m.g                --------------------------------------------------
Ptrif.0009s0743                    --------------------------------------------------
VIT_205s0049g00070                 --------------------------------------------------
Thecc.04G248900                    --------------------------------------------------
evm.TU.supercontig_44.99           --------------------------------------------------
Sapur.008G133100                   --------------------------------------------------
Gorai.005G047800                   --------------------------------------------------
Gorai.002G025300                   --------------------------------------------------
Gorai.006G247700                   --------------------------------------------------
Solyc09g089590.1                   --------------------------------------------------
Soltu.DM.09G026140                 --------------------------------------------------
MgTOL.G0443                        --------------------------------------------------
DCAR_030730                        --------------------------------------------------
Glyma.03G160700                    --------------------------------------------------
Glyma.19G162500                    --------------------------------------------------
Lj1g3v4483350.1                    --------------------------------------------------
Psat6g057080.1                     --------------------------------------------------
Medtr1g070265                      --------------------------------------------------
Glyma.10G034600                    --------------------------------------------------
Glyma.13G120900                    --------------------------------------------------
FvH4_2g22040                       --------------------------------------------------
Sp4g24560                          --------------------------------------------------
Myper.0017s0454                    --------------------------------------------------
AT2G42410                          --------------------------------------------------
CARHR137470.1                      --------------------------------------------------
evm.TU.supercontig_50.50           --------------------------------------------------
Thecc.01G263000                    --------------------------------------------------
Ptrif.0003s3370                    --------------------------------------------------
Sacu_v1.1_s0001.g000637            --------------------------------------------------
Zm00001d014917                     --------------------------------------------------
Nycol.D01044                       --------------------------------------------------
Gb_27735                           --------------------------------------------------
Zm00001d025051                     --------------------------------------------------
SRO_LOC_Os04g08600                 --------------------------------------------------
Zm00001d020430                     --------------------------------------------------
AmTrH2.07G099100                   --------------------------------------------------
                                                                                     

BXH3_00009127-R1                   --------------------------------------------------
BXH2_00014679-R1                   --------------------------------------------------
ITC1587_Bchr4_P11137               --------------------------------------------------
Mba04_g34410.1                     --------------------------------------------------
MA_2800g0010                       --------------------------------------------------
Thupl.29378253s0008                --------------------------------------------------
Gb_27734                           --------------------------------------------------
Glyma.11G043200                    --------------------------------------------------
Glyma.01G198700                    --------------------------------------------------
Lj2g3v1984740.1                    --------------------------------------------------
Psat2g173360.1                     --------------------------------------------------
Psat2g173880.1                     --------------------------------------------------
MtPALM1_Medtr5g014400.1            --------------------------------------------------
MPL1_Ca_02268.1                    --------------------------------------------------
Glyma.17G155600                    --------------------------------------------------
Glyma.05G111400                    --------------------------------------------------
Soltu.DM.06G018550                 --------------------------------------------------
Solyc06g061160.1                   --------------------------------------------------
orange1.1g045333m.g                --------------------------------------------------
Ptrif.0004s2776                    --------------------------------------------------
Gorai.004G185800                   --------------------------------------------------
Thecc.03G228800                    --------------------------------------------------
Gorai.006G216400                   --------------------------------------------------
POP_Aqcoe3G231100.1                --------------------------------------------------
BUSI_016244-RA                     --------------------------------------------------
Solyc08g077000.1                   --------------------------------------------------
Soltu.DM.08G022840                 --------------------------------------------------
VIT_202s0012g01190                 --------------------------------------------------
Sapur.003G058900                   --------------------------------------------------
FvH4_5g21930                       --------------------------------------------------
FvH4_5g21910                       --------------------------------------------------
evm.TU.supercontig_239.1           --------------------------------------------------
LitulAlt.16G109800                 --------------------------------------------------
LitulAlt.05G121600                 ----------------------------MKWAIKPMQKSLSGYKEDTQMR
CKAN_01882100                      --------------------------------------------------
DCAR_008275                        --------------------------------------------------
Gorai.003G181300                   --------------------------------------------------
Gorai.008G226800                   --------------------------------------------------
Sp7g16290                          --------------------------------------------------
Myper.0006s1302                    --------------------------------------------------
AT4G17810                          --------------------------------------------------
CARHR224540.1                      --------------------------------------------------
MgTOL.E0867                        --------------------------------------------------
MA_357706g0010                     --------------------------------------------------
Thupl.29380027s0001                --------------------------------------------------
Nycol.D01707                       --------------------------------------------------
Nycol.L01116                       --------------------------------------------------
AmTrH2.13G007000                   --------------------------------------------------
CKAN_01634200                      --------------------------------------------------
Pp3c1_8210                         --------------------------------------------------
Pp3c2_32900                        --------------------------------------------------
Pp3c11_13030                       --------------------------------------------------
Pp3c7_19440                        --------------------------------------------------
Pp3c3_5040                         --------------------------------------------------
Pp3c26_13140                       --------------------------------------------------
Dicom.16G013700                    --------------------------------------------------
Dicom.Y387000                      --------------------------------------------------
Dicom.14G059300                    --------------------------------------------------
Dioal.16G012600                    --------------------------------------------------
Azfi_s0008.g011541                 --------------------------------------------------
Acora.08G017400                    --------------------------------------------------
Sacu_v1.1_s0140.g022714            --------------------------------------------------
MgTOL.F0803                        --------------------------------------------------
Sacu_v1.1_s0125.g021695            --------------------------------------------------
Dioal.11G027500                    --------------------------------------------------
Dioal.04G161900                    --------------------------------------------------
Dioal.04G162200                    --------------------------------------------------
Azfi_s0034.g025408                 --------------------------------------------------
LOC_Os07g01180                     --------------------------------------------------
Zm00001d018605                     --------------------------------------------------
Zm00001d048590                     --------------------------------------------------
LOC_Os11g48000                     --------------------------------------------------
Zm00001d002494                     --------------------------------------------------
Zm00001d026034                     --------------------------------------------------
LOC_Os04g50070                     --------------------------------------------------
Sp4g20110                          --------------------------------------------------
Myper.0003s1223                    --------------------------------------------------
CARHR131790.1                      --------------------------------------------------
AT2G37740                          --------------------------------------------------
BXH3_00031420-R1                   QS-------------DCSIDTLLDRTVSHMLFLQSISSQAEKLKQTAHTK
Mba02_g17040.1                     --------------------------------------------------
ITC1587_Bchr2_P04542               --------------------------------------------------
BXH2_00033778-R1                   QDRVKELRELIPNGSKCSIDTLLDRTVSHMLFLQSISSQAEKLKQTAHTK
BXH3_00004068-R1                   --------------------------------------------------
BXH2_00002388-R1                   --------------------------------------------------
ITC1587_Bchr8_P23849               --------------------------------------------------
Mba08_g21120.1                     --------------------------------------------------
ITC1587_Bchr10_P28847              --------------------------------------------------
Mba10_g01460.1                     --------------------------------------------------
ITC1587_Bchr5_P12289               --------------------------------------------------
Mba05_g10710.1                     --------------------------------------------------
BXH2_00007865-R1                   --------------------------------------------------
BXH3_00025654-R1                   --------------------------------------------------
BXH2_00019168-R1                   --------------------------------------------------
ITC1587_Bchr7_P21403               --------------------------------------------------
Aco014163                          --------------------------------------------------
Aco001423                          --------------------------------------------------
DCAR_027597                        --------------------------------------------------
DCAR_011730                        --------------------------------------------------
LOC_Os05g20930                     --------------------------------------------------
Glyma.03G067700                    --------------------------------------------------
Glyma.01G101800                    --------------------------------------------------
Lj0g3v0263419.1                    --------------------------------------------------
Psat7g239240.1                     --------------------------------------------------
Medtr4g021270                      --------------------------------------------------
Ca_24802.1                         --------------------------------------------------
Glyma.18G186000                    --------------------------------------------------
Glyma.07G135900                    --------------------------------------------------
Spipo6G0073900                     --------------------------------------------------
Glyma.11G221500                    --------------------------------------------------
Glyma.18G036000                    --------------------------------------------------
Lj3g3v2835370.1                    --------------------------------------------------
St_Psat5g124000.1                  --------------------------------------------------
Medtr3g068095                      --------------------------------------------------
Ca_13322.1                         --------------------------------------------------
Glyma.14G066500                    --------------------------------------------------
Glyma.02G250100                    --------------------------------------------------
Lj0g3v0352099.1                    --------------------------------------------------
Psat0s2044g0080.1                  --------------------------------------------------
Medtr5g080660                      --------------------------------------------------
Gorai.013G022000                   --------------------------------------------------
Thecc.10G039000                    --------------------------------------------------
orange1.1g046885m.g                --------------------------------------------------
Ptrif.0004s0071                    --------------------------------------------------
evm.TU.supercontig_19.277          --------------------------------------------------
FvH4_7g23040                       --------------------------------------------------
orange1.1g021556m.g                --------------------------------------------------
Ptrif.0006s0692                    --------------------------------------------------
Gorai.012G106300                   --------------------------------------------------
Thecc.05G033900                    --------------------------------------------------
Gorai.007G377000                   --------------------------------------------------
Sapur.016G090900                   --------------------------------------------------
Sapur.006G073300                   --------------------------------------------------
VIT_208s0007g00880                 --------------------------------------------------
BUSI_003908-RA                     --------------------------------------------------
BUSI_011756-RA                     --------------------------------------------------
VIT_213s0019g02120                 --------------------------------------------------
VIT_206s0004g05270                 --------------------------------------------------
Aqcoe1G101500                      --------------------------------------------------
Sapur.008G046500                   --------------------------------------------------
Sapur.010G156700                   --------------------------------------------------
FvH4_6g13130                       --------------------------------------------------
MgTOL.L1789                        --------------------------------------------------
MgTOL.J0298                        --------------------------------------------------
Solyc09g011120.1                   --------------------------------------------------
Soltu.DM.09G001810                 --------------------------------------------------
DCAR_012118                        --------------------------------------------------
Acora.09G109200                    --------------------------------------------------
Acora.09G013400                    --------------------------------------------------
LitulAlt.07G073400                 --------------------------------------------------
CKAN_01501200                      --------------------------------------------------
LitulAlt.T158100                   --------------------------------------------------
Aco016842                          --------------------------------------------------
Nycol.F01217                       --------------------------------------------------
Nycol.E00191                       --------------------------------------------------
AmTrH2.08G033000                   --------------------------------------------------
Dioal.09G079800                    --------------------------------------------------
Zosma02g20650                      --------------------------------------------------
EL10As1g23120                      --------------------------------------------------
Sp6g36840                          --------------------------------------------------
Myper.0004s0735                    --------------------------------------------------
CARHR206770.1                      --------------------------------------------------
RBE_AT5G06070                      --------------------------------------------------
Zosma01g41230                      --------------------------------------------------
Zosma01g16140                      --------------------------------------------------
BXH3_00011806-R1                   --------------------------------------------------
BXH2_00005892-R1                   --------------------------------------------------
ITC1587_BchrUn_random_P36445       --------------------------------------------------
Mba09_g19080.1                     --------------------------------------------------
Aco026992                          --------------------------------------------------
Dioal.02G053700                    --------------------------------------------------
CKAN_02083900                      --------------------------------------------------
BUSI_019694-RA                     --------------------------------------------------
Aqcoe2G368300                      --------------------------------------------------
Acora.10G133300                    --------------------------------------------------
Acora.01G171300                    --------------------------------------------------
LitulAlt.18G023900                 --------------------------------------------------
SpUn0229_0010                      --------------------------------------------------
Myper.0007s0629                    --------------------------------------------------
CARHR099060.1                      --------------------------------------------------
SUPERMAN_AT3G23130                 --------------------------------------------------
Spipo11G0057400                    --------------------------------------------------
Psat5g237280.1                     --------------------------------------------------
Medtr2g076060                      --------------------------------------------------
Ca_12901.1                         --------------------------------------------------
Glyma.12G230200                    --------------------------------------------------
Glyma.13G269400                    --------------------------------------------------
FvH4_4g03010                       --------------------------------------------------
FvH4_3g12221                       --------------------------------------------------
Solyc06g053720                     --------------------------------------------------
Soltu.DM.06G014710                 --------------------------------------------------
orange1.1g041626m.g                --------------------------------------------------
Ptrif.0009s0743                    --------------------------------------------------
VIT_205s0049g00070                 --------------------------------------------------
Thecc.04G248900                    --------------------------------------------------
evm.TU.supercontig_44.99           --------------------------------------------------
Sapur.008G133100                   --------------------------------------------------
Gorai.005G047800                   --------------------------------------------------
Gorai.002G025300                   --------------------------------------------------
Gorai.006G247700                   --------------------------------------------------
Solyc09g089590.1                   --------------------------------------------------
Soltu.DM.09G026140                 --------------------------------------------------
MgTOL.G0443                        --------------------------------------------------
DCAR_030730                        --------------------------------------------------
Glyma.03G160700                    --------------------------------------------------
Glyma.19G162500                    --------------------------------------------------
Lj1g3v4483350.1                    --------------------------------------------------
Psat6g057080.1                     --------------------------------------------------
Medtr1g070265                      --------------------------------------------------
Glyma.10G034600                    --------------------------------------------------
Glyma.13G120900                    --------------------------------------------------
FvH4_2g22040                       --------------------------------------------------
Sp4g24560                          --------------------------------------------------
Myper.0017s0454                    --------------------------------------------------
AT2G42410                          --------------------------------------------------
CARHR137470.1                      --------------------------------------------------
evm.TU.supercontig_50.50           --------------------------------------------------
Thecc.01G263000                    --------------------------------------------------
Ptrif.0003s3370                    --------------------------------------------------
Sacu_v1.1_s0001.g000637            --------------------------------------------------
Zm00001d014917                     --------------------------------------------------
Nycol.D01044                       --------------------------------------------------
Gb_27735                           --------------------------------------------------
Zm00001d025051                     --------------------------------------------------
SRO_LOC_Os04g08600                 ----------------MAFRQWIGEVGWWTGCTWRGAAKPEAASARCGSD
Zm00001d020430                     --------------------------------------------------
AmTrH2.07G099100                   --------------------------------------------------
                                                                                     

BXH3_00009127-R1                   --------------------------------------------------
BXH2_00014679-R1                   --------------------------------------------------
ITC1587_Bchr4_P11137               --------------------------------------------------
Mba04_g34410.1                     --------------------------------------------------
MA_2800g0010                       --------------------------------------------------
Thupl.29378253s0008                --------------------------------------------------
Gb_27734                           --------------------------------------------------
Glyma.11G043200                    --------------------------------------------------
Glyma.01G198700                    --------------------------------------------------
Lj2g3v1984740.1                    --------------------------------------------------
Psat2g173360.1                     --------------------------------------------------
Psat2g173880.1                     --------------------------------------------------
MtPALM1_Medtr5g014400.1            --------------------------------------------------
MPL1_Ca_02268.1                    --------------------------------------------------
Glyma.17G155600                    --------------------------------------------------
Glyma.05G111400                    --------------------------------------------------
Soltu.DM.06G018550                 --------------------------------------------------
Solyc06g061160.1                   --------------------------------------------------
orange1.1g045333m.g                --------------------------------------------------
Ptrif.0004s2776                    --------------------------------------------------
Gorai.004G185800                   --------------------------------------------------
Thecc.03G228800                    --------------------------------------------------
Gorai.006G216400                   --------------------------------------------------
POP_Aqcoe3G231100.1                --------------------------------------------------
BUSI_016244-RA                     --------------------------------------------------
Solyc08g077000.1                   --------------------------------------------------
Soltu.DM.08G022840                 --------------------------------------------------
VIT_202s0012g01190                 --------------------------------------------------
Sapur.003G058900                   --------------------------------------------------
FvH4_5g21930                       --------------------------------------------------
FvH4_5g21910                       --------------------------------------------------
evm.TU.supercontig_239.1           --------------------------------------------------
LitulAlt.16G109800                 --------------------------------------------------
LitulAlt.05G121600                 AHLILIPTPSFHPLNSNSFLQNLVPTPRHTTSTSLCIQSLLSNKTLEISP
CKAN_01882100                      --------------------------------------------------
DCAR_008275                        --------------------------------------------------
Gorai.003G181300                   --------------------------------------------------
Gorai.008G226800                   --------------------------------------------------
Sp7g16290                          --------------------------------------------------
Myper.0006s1302                    --------------------------------------------------
AT4G17810                          --------------------------------------------------
CARHR224540.1                      --------------------------------------------------
MgTOL.E0867                        --------------------------------------------------
MA_357706g0010                     ----------------------------------------------MVEA
Thupl.29380027s0001                --------------------------------------------------
Nycol.D01707                       --------------------------------------------------
Nycol.L01116                       --------------------------------------------------
AmTrH2.13G007000                   --------------------------------------------------
CKAN_01634200                      --------------------------------------------------
Pp3c1_8210                         --------------------------------------------------
Pp3c2_32900                        --------------------------------------------------
Pp3c11_13030                       --------------------------------------------------
Pp3c7_19440                        --------------------------------------------------
Pp3c3_5040                         --------------------------------------------------
Pp3c26_13140                       --------------------------------------------------
Dicom.16G013700                    --------------------------------------------------
Dicom.Y387000                      --------------------------------------------------
Dicom.14G059300                    --------------------------------------------------
Dioal.16G012600                    --------------------------------------------------
Azfi_s0008.g011541                 --------------------------------------------------
Acora.08G017400                    --------------------------------------------------
Sacu_v1.1_s0140.g022714            --------------------------------------------------
MgTOL.F0803                        --------------------------------------------------
Sacu_v1.1_s0125.g021695            ----------------MMRSLEDEDRDVESYEYINRILTEGPAGSPSNIS
Dioal.11G027500                    --------------------------------------------------
Dioal.04G161900                    --------------------------------------------------
Dioal.04G162200                    --------------------------------------------------
Azfi_s0034.g025408                 --------------------------------------------------
LOC_Os07g01180                     --------------------------------------------------
Zm00001d018605                     --------------------------------------------------
Zm00001d048590                     --------------------------------------------------
LOC_Os11g48000                     --------------------------------------------------
Zm00001d002494                     --------------------------------------------------
Zm00001d026034                     --------------------------------------------------
LOC_Os04g50070                     --------------------------------------------------
Sp4g20110                          --------------------------------------------------
Myper.0003s1223                    --------------------------------------------------
CARHR131790.1                      --------------------------------------------------
AT2G37740                          --------------------------------------------------
BXH3_00031420-R1                   VKTEVDNSVKPHTQANGANSTCEQGSQPEVWPIVVEYLDQPGQILVEVLC
Mba02_g17040.1                     --------------------------------------------------
ITC1587_Bchr2_P04542               --------------------------------------------------
BXH2_00033778-R1                   VKTEVDNSVKPHTQANGANSTCEQGSQPEVWPIVVEYLDQPGQILVEVLC
BXH3_00004068-R1                   --------------------------------------------------
BXH2_00002388-R1                   --------------------------------------------------
ITC1587_Bchr8_P23849               --------------------------------------------------
Mba08_g21120.1                     --------------------------------------------------
ITC1587_Bchr10_P28847              --------------------------------------------------
Mba10_g01460.1                     --------------------------------------------------
ITC1587_Bchr5_P12289               --------------------------------------------------
Mba05_g10710.1                     --------------------------------------------------
BXH2_00007865-R1                   --------------------------------------------------
BXH3_00025654-R1                   --------------------------------------------------
BXH2_00019168-R1                   --------------------------------------------------
ITC1587_Bchr7_P21403               --------------------------------------------------
Aco014163                          --------------------------------------------------
Aco001423                          --------------------------------------------------
DCAR_027597                        --------------------------------------------------
DCAR_011730                        --------------------------------------------------
LOC_Os05g20930                     --------------------------------------------------
Glyma.03G067700                    --------------------------------------------------
Glyma.01G101800                    --------------------------------------------------
Lj0g3v0263419.1                    --------------------------------------------------
Psat7g239240.1                     --------------------------------------------------
Medtr4g021270                      --------------------------------------------------
Ca_24802.1                         --------------------------------------------------
Glyma.18G186000                    -----------------------MVEANHKIPYNKKRLYYETFKVEYQPL
Glyma.07G135900                    --------------------------------------------------
Spipo6G0073900                     --------------------------------------------------
Glyma.11G221500                    --------------------------------------------------
Glyma.18G036000                    --------------------------------------------------
Lj3g3v2835370.1                    --------------------------------------------------
St_Psat5g124000.1                  --------------------------------------------------
Medtr3g068095                      --------------------------------------------------
Ca_13322.1                         --------------------------------------------------
Glyma.14G066500                    --------------------------------------------------
Glyma.02G250100                    --------------------------------------------------
Lj0g3v0352099.1                    --------------------------------------------------
Psat0s2044g0080.1                  --------------------------------------------------
Medtr5g080660                      --------------------------------------------------
Gorai.013G022000                   --------------------------------------------------
Thecc.10G039000                    --------------------------------------------------
orange1.1g046885m.g                --------------------------------------------------
Ptrif.0004s0071                    --------------------------------------------------
evm.TU.supercontig_19.277          --------------------------------------------------
FvH4_7g23040                       --------------------------------------------------
orange1.1g021556m.g                --------------------------------------------------
Ptrif.0006s0692                    --------------------------------------------------
Gorai.012G106300                   --------------------------------------------------
Thecc.05G033900                    --------------------------------------------------
Gorai.007G377000                   --------------------------------------------------
Sapur.016G090900                   --------------------------------------------------
Sapur.006G073300                   --------------------------------------------------
VIT_208s0007g00880                 --------------------------------------------------
BUSI_003908-RA                     --------------------------------------------------
BUSI_011756-RA                     -----------------------------SRDEDFLEEIAQKKFSSQTQW
VIT_213s0019g02120                 --------------------------------------------------
VIT_206s0004g05270                 --------------------------------------------------
Aqcoe1G101500                      --------------------------------------------------
Sapur.008G046500                   --------------------------------------------------
Sapur.010G156700                   --------------------------------------------------
FvH4_6g13130                       --------------------------------------------------
MgTOL.L1789                        --------------------------------------------------
MgTOL.J0298                        --------------------------------------------------
Solyc09g011120.1                   --------------------------------------------------
Soltu.DM.09G001810                 --------------------------------------------------
DCAR_012118                        --------------------------------------------------
Acora.09G109200                    --------------------------------------------------
Acora.09G013400                    --------------------------------------------------
LitulAlt.07G073400                 --------------------------------------------------
CKAN_01501200                      --------------------------------------------------
LitulAlt.T158100                   --------------------------------------------------
Aco016842                          --------------------------------------------------
Nycol.F01217                       --------------------------------------------------
Nycol.E00191                       --------------------------------------------------
AmTrH2.08G033000                   --------------------------------------------------
Dioal.09G079800                    --------------------------------------------------
Zosma02g20650                      --------------------------------------------------
EL10As1g23120                      --------------------------------------------------
Sp6g36840                          --------------------------------------------------
Myper.0004s0735                    --------------------------------------------------
CARHR206770.1                      --------------------------------------------------
RBE_AT5G06070                      --------------------------------------------------
Zosma01g41230                      --------------------------------------------------
Zosma01g16140                      --------------------------------------------------
BXH3_00011806-R1                   --------------------------------------------------
BXH2_00005892-R1                   --------------------------------------------------
ITC1587_BchrUn_random_P36445       --------------------------------------------------
Mba09_g19080.1                     --------------------------------------------------
Aco026992                          --------------------------------------------------
Dioal.02G053700                    --------------------------------------------------
CKAN_02083900                      --------------------------------------------------
BUSI_019694-RA                     --------------------------------------------------
Aqcoe2G368300                      --------------------------------------------------
Acora.10G133300                    --------------------------------------------------
Acora.01G171300                    --------------------------------------------------
LitulAlt.18G023900                 --------------------------------------------------
SpUn0229_0010                      --------------------------------------------------
Myper.0007s0629                    --------------------------------------------------
CARHR099060.1                      --------------------------------------------------
SUPERMAN_AT3G23130                 --------------------------------------------------
Spipo11G0057400                    -------------------------------------------------M
Psat5g237280.1                     --------------------------------------------------
Medtr2g076060                      --------------------------------------------------
Ca_12901.1                         --------------------------------------------------
Glyma.12G230200                    --------------------------------------------------
Glyma.13G269400                    --------------------------------------------------
FvH4_4g03010                       --------------------------------------------------
FvH4_3g12221                       --------------------------------------------------
Solyc06g053720                     --------------------------------------------------
Soltu.DM.06G014710                 --------------------------------------------------
orange1.1g041626m.g                --------------------------------------------------
Ptrif.0009s0743                    --------------------------------------------------
VIT_205s0049g00070                 --------------------------------------------------
Thecc.04G248900                    --------------------------------------------------
evm.TU.supercontig_44.99           --------------------------------------------------
Sapur.008G133100                   --------------------------------------------------
Gorai.005G047800                   --------------------------------------------------
Gorai.002G025300                   --------------------------------------------------
Gorai.006G247700                   --------------------------------------------------
Solyc09g089590.1                   --------------------------------------------------
Soltu.DM.09G026140                 --------------------------------------------------
MgTOL.G0443                        --------------------------------------------------
DCAR_030730                        --------------------------------------------------
Glyma.03G160700                    --------------------------------------------------
Glyma.19G162500                    --------------------------------------------------
Lj1g3v4483350.1                    --------------------------------------------------
Psat6g057080.1                     --------------------------------------------------
Medtr1g070265                      --------------------------------------------------
Glyma.10G034600                    --------------------------------------------------
Glyma.13G120900                    --------------------------------------------------
FvH4_2g22040                       --------------------------------------------------
Sp4g24560                          --------------------------------------------------
Myper.0017s0454                    --------------------------------------------------
AT2G42410                          --------------------------------------------------
CARHR137470.1                      --------------------------------------------------
evm.TU.supercontig_50.50           --------------------------------------------------
Thecc.01G263000                    --------------------------------------------------
Ptrif.0003s3370                    --------------------------------------------------
Sacu_v1.1_s0001.g000637            --------------------------------------------------
Zm00001d014917                     --------------------------------------------------
Nycol.D01044                       --------------------------------------------------
Gb_27735                           --------------------------------------------------
Zm00001d025051                     ---------------------------MESSR-------DHGRG------
SRO_LOC_Os04g08600                 YTSGNDWPEFCGKWQSSGLRRGDGFGAQESSGRWEIDIGMHGEGYYRSRR
Zm00001d020430                     ---------------------------------------MEGED------
AmTrH2.07G099100                   --------------------------------------------------
                                                                                     

BXH3_00009127-R1                   --------------------------------------------MEAGLC
BXH2_00014679-R1                   --------------------------------------------MEAGLC
ITC1587_Bchr4_P11137               --------------------------------------------MEAGLC
Mba04_g34410.1                     --------------------------------------------MEAGLC
MA_2800g0010                       --------------------------------------------MAVNLT
Thupl.29378253s0008                --------------------------------------------------
Gb_27734                           --------------------------------------------MAANLM
Glyma.11G043200                    -------------MAAEIG--LVSMTQIQNLSQPQHPKTQQQQQPQPKNP
Glyma.01G198700                    -------------MAAEIG--LVSMTQIQNLSQTQHPKNPQ--PPQPKNP
Lj2g3v1984740.1                    --------------------------------------------------
Psat2g173360.1                     -------------MATDIALLSMTTTQIQNSSQ---SQS-------NPNT
Psat2g173880.1                     -------------MPTDIS---ITTTQIQNSSQ---SQSQ---SQPNPNI
MtPALM1_Medtr5g014400.1            -------------MATDIG-LLSNMTQIQKSSQ---SQSQQHQPNPNSNT
MPL1_Ca_02268.1                    ------------------------MTQIQNSSK---SQSQKHHKN-KTKQ
Glyma.17G155600                    --------------------------------------------------
Glyma.05G111400                    --------------------------------------------------
Soltu.DM.06G018550                 --------------------------------------------------
Solyc06g061160.1                   --------------------------------------------------
orange1.1g045333m.g                -------------MAPELG--LLSSTQHKKLAQSQQN-----Q-------
Ptrif.0004s2776                    -------------MAPELG--LLSSTQHKKLAQSQQN-----Q-------
Gorai.004G185800                   -------------MAADLR--LLSLTQLQKLAQSQHN-------------
Thecc.03G228800                    -------------MAAELG--LLSLNQLQKLAQSQQNQIQ-LQ-------
Gorai.006G216400                   -------------MAAELD--LLSLTQLQKLAQSQQNHNH-HQ-------
POP_Aqcoe3G231100.1                -------------MAADLG--LLSLSQLQKLAHSQQQQKQEQQ-------
BUSI_016244-RA                     -------------MGTELG--LLSLNQLQKLAQSQQQQ------------
Solyc08g077000.1                   -------------MAAELG--ILSSTQLQKLAQSQEQHSQQQLSS-LQPP
Soltu.DM.08G022840                 -------------MAAELG--ILSSTQLQKLAQSQEQHSQQQSSS-PQPL
VIT_202s0012g01190                 -------------MAAELG--LVSLTQLQKLAQSQQHQRPEEE-------
Sapur.003G058900                   -------------MAAEIG--LLSMTQLQNLPQSHQNQYQHQQ-------
FvH4_5g21930                       --------------MAELG--LLSLTQLQ------AQ-------------
FvH4_5g21910                       --------------MAKLS--LLSLTQLQKLAPSSAQ-------------
evm.TU.supercontig_239.1           -------------MAAELG--LLSLTQLR---------------------
LitulAlt.16G109800                 -------------MAGDLS--LLSLTQLHKLAQQHPNPG-----------
LitulAlt.05G121600                 TLFLNATPTSITTMVAELG--LLSLTQHQKLADPHSNPG-----------
CKAN_01882100                      -------------MAADLG--PLSLTQLLELNQQHTNP------------
DCAR_008275                        -------------MAAQLG--LLSLSQLEKLKQAQER-------------
Gorai.003G181300                   -------------MATELG--LLSLNHLQKLAQSQQQQTHHHHHH--HHQ
Gorai.008G226800                   --------------MYMPG--VRSVQPPQNHSLPNPN-------------
Sp7g16290                          --------------------------------------------------
Myper.0006s1302                    --------------------------------------------------
AT4G17810                          --------------------------------------------------
CARHR224540.1                      --------------------------------------------------
MgTOL.E0867                        --------------------------------------------------
MA_357706g0010                     ALERGIVMCNYPLMAANLMITFR-EDVPAAGTT-----------------
Thupl.29380027s0001                -------------MAANFMIPLRPEEKEIQRAV-----------------
Nycol.D01707                       -------------MATDLSLN---TAGQQERGP-----------------
Nycol.L01116                       -------------MAADLSLN---RAGQPEPRS-----------------
AmTrH2.13G007000                   -------------MVSELGFFDSMPDRKPEEKIGLSY-------------
CKAN_01634200                      --------------------------------------------------
Pp3c1_8210                         ------MMGTGHIAVLLPDQEHLKRTRPWGGNIMHEPDVKG---------
Pp3c2_32900                        -------MGTRLMSLLFTEQEHLNSLSLWRGNIMHEADVEG---------
Pp3c11_13030                       -------MGT--RTLLLSDQEYLRGGSSWGA--MHDPDVHESWTMPSNSS
Pp3c7_19440                        -------MGT--HMVLFPEHEHVRRSTSWGG--MHDSDGGGSWGTPSSYG
Pp3c3_5040                         -------MATG-HIMHQREVHQQEWPA-MASWAAPGAQVCG---------
Pp3c26_13140                       -------MAT--RTMQQTEP---LWPAFMSSWVAPNQCYVG---------
Dicom.16G013700                    -------------------------MGFVPGNWPNSAMAQR---------
Dicom.Y387000                      --------------MQQDQLCGNTWMGFVPGNWPNSAMAQR---------
Dicom.14G059300                    -------MANLTISDMQQQRRLDNKSPTKSSTDWLEFPASG---------
Dioal.16G012600                    ----------------MTQLQKQRPEKNIGG-------------------
Azfi_s0008.g011541                 --------------------MTPPVIRNNSIVNLFSMNKSPLYTYDPNNS
Acora.08G017400                    --------------------MTAELT-------------------DPN--
Sacu_v1.1_s0140.g022714            -----------------MTQHAS---------------------SSPFAS
MgTOL.F0803                        --------------MMWMNNSKN---------------------IHRKLF
Sacu_v1.1_s0125.g021695            TGGCSTLLASTSTSATPMQSQLQQRYLSRARPTIGQHDHENNIEIHPQVQ
Dioal.11G027500                    -----------------------------------------------MNK
Dioal.04G161900                    --------------------------------------------------
Dioal.04G162200                    --------------------------------------------------
Azfi_s0034.g025408                 --------------------MARFFGQKKPGHCDDDNDNDDDSSSSSSSS
LOC_Os07g01180                     --------------------------MDAAAMERMAKHYWALWGAG----
Zm00001d018605                     ----------------------------------MAKYYWGMLGAATTTT
Zm00001d048590                     -----------------------MNSSSATAMDQIG-KYWGMWGARR---
LOC_Os11g48000                     -----------------------ME-------EQRGEEEWVMWG------
Zm00001d002494                     ----------------------MAP-TSSTELAHVKHITLHQFLKQQQLL
Zm00001d026034                     ----------------------MAPTTSSTEHAHVKHITLHQFLKQQQLQ
LOC_Os04g50070                     ----------------------MAP-TSSTE--EVKHLTLHHLLKR----
Sp4g20110                          --------------------------------------------------
Myper.0003s1223                    --------------------------------------------------
CARHR131790.1                      --------------------------------------------------
AT2G37740                          --------------------------------------------------
BXH3_00031420-R1                   SDYGLFLEIAHVIRRLQLTILKGILESRSDKLWAHFIIEDEELTYSLLSA
Mba02_g17040.1                     --------------------------------------------------
ITC1587_Bchr2_P04542               --------------------------------------------------
BXH2_00033778-R1                   SDYGLFLEIAHVIRRLQLTILKGILESRSDKLWAHFIIEDEELTYSLLSA
BXH3_00004068-R1                   --------------------------------------------------
BXH2_00002388-R1                   --------------------------------------------------
ITC1587_Bchr8_P23849               --------------------------------------------------
Mba08_g21120.1                     --------------------------------------------------
ITC1587_Bchr10_P28847              --------------------------------------------------
Mba10_g01460.1                     --------------------------------------------------
ITC1587_Bchr5_P12289               --------------------------------------------------
Mba05_g10710.1                     --------------------------------------------------
BXH2_00007865-R1                   --------------------------------------------------
BXH3_00025654-R1                   --------------------------------------------------
BXH2_00019168-R1                   --------------------------------------------------
ITC1587_Bchr7_P21403               --------------------------------------------------
Aco014163                          ---------------------------------------------MHSII
Aco001423                          --------------------------------------------MHSEKE
DCAR_027597                        --------------------------------------------------
DCAR_011730                        --------------------------------------------------
LOC_Os05g20930                     --------------------------------------------------
Glyma.03G067700                    --------------------------------------------------
Glyma.01G101800                    --------------------------------------------------
Lj0g3v0263419.1                    --------------------------------------------------
Psat7g239240.1                     --------------------------------------------------
Medtr4g021270                      --------------------------------------------------
Ca_24802.1                         --------------------------------------------------
Glyma.18G186000                    PLPHTLSSLRHLSHAPSILDSCSFQFPSKTPQFPSLIHFLFLIQGGHTLI
Glyma.07G135900                    --------------------------------------------------
Spipo6G0073900                     --------------------------------------------------
Glyma.11G221500                    --------------------------------------------------
Glyma.18G036000                    --------------------------------------------------
Lj3g3v2835370.1                    --------------------------------------------------
St_Psat5g124000.1                  --------------------------------------------------
Medtr3g068095                      --------------------------------------------------
Ca_13322.1                         --------------------------------------------------
Glyma.14G066500                    --------------------------------------------------
Glyma.02G250100                    --------------------------------------------------
Lj0g3v0352099.1                    --------------------------------------------------
Psat0s2044g0080.1                  --------------------------------------------------
Medtr5g080660                      --------------------------------------------------
Gorai.013G022000                   --------------------------------------------------
Thecc.10G039000                    --------------------------------------------------
orange1.1g046885m.g                --------------------------------------------------
Ptrif.0004s0071                    --------------------------------------------------
evm.TU.supercontig_19.277          --------------------------------------------------
FvH4_7g23040                       --------------------------------------------------
orange1.1g021556m.g                --------------------------------------------------
Ptrif.0006s0692                    --------------------------------------------------
Gorai.012G106300                   --------------------------------------------------
Thecc.05G033900                    --------------------------------------------------
Gorai.007G377000                   --------------------------------------------------
Sapur.016G090900                   --------------------------------------------------
Sapur.006G073300                   --------------------------------------------------
VIT_208s0007g00880                 --------------------------------------------------
BUSI_003908-RA                     --------------------------------------------------
BUSI_011756-RA                     IWTFNPYSSIIVSSSFSKSPQKRIHRELNLSFQIVRVDRYEERLISGGSE
VIT_213s0019g02120                 --------------------------------------------------
VIT_206s0004g05270                 --------------------------------------------------
Aqcoe1G101500                      --------------------------------------------------
Sapur.008G046500                   --------------------------------------------------
Sapur.010G156700                   --------------------------------------------------
FvH4_6g13130                       --------------------------------------------------
MgTOL.L1789                        --------------------------------------------------
MgTOL.J0298                        --------------------------------------------------
Solyc09g011120.1                   --------------------------------------------------
Soltu.DM.09G001810                 --------------------------------------------------
DCAR_012118                        --------------------------------------------------
Acora.09G109200                    ----------------------------------------------MQSA
Acora.09G013400                    ----------------------------------------------MQSV
LitulAlt.07G073400                 --------------------------------------------------
CKAN_01501200                      --------------------------------------------------
LitulAlt.T158100                   --------------------------------------------------
Aco016842                          --------------------------------------------------
Nycol.F01217                       -------------------------------------------------M
Nycol.E00191                       --------------------------------------------------
AmTrH2.08G033000                   --------------------------------------------------
Dioal.09G079800                    ---------------------------------------------MQSAM
Zosma02g20650                      -------------------------------------------------M
EL10As1g23120                      --------------------------------------------------
Sp6g36840                          --------------------------------------------------
Myper.0004s0735                    --------------------------------------------------
CARHR206770.1                      --------------------------------------------------
RBE_AT5G06070                      --------------------------------------------------
Zosma01g41230                      ------------------------------------MMLKIYKNVTMDVA
Zosma01g16140                      --------------------------------------------------
BXH3_00011806-R1                   ----------------------MERCGRVTTDNCSSNSSSKG--------
BXH2_00005892-R1                   ----------------------MERCGRVTADNCSSNSSSKG--------
ITC1587_BchrUn_random_P36445       ----------------------MERCGIVTTDNCSSNSSSKG--------
Mba09_g19080.1                     ----------------------MERCGIVTTDNCSSNSSSKG--------
Aco026992                          ----------------------MDRFGR---------SSRAN--------
Dioal.02G053700                    ----------------------MERFETSSRDR--DQCGNKV--------
CKAN_02083900                      ---------------MEGD---DMNKKDGV-GRGLVDY------------
BUSI_019694-RA                     ---------------MERNSSSNMKYSDAG-GRSLGDYNSNNT-------
Aqcoe2G368300                      ---------------MEKSSWNKMKDGCGVDGKSFITSNKK---------
Acora.10G133300                    --------------------MESYRWN-----PKSLNMTIT---------
Acora.01G171300                    --------------------MESYRWN-----PKSHN-------------
LitulAlt.18G023900                 ----------------MVVILIQLRWQMGLVRPFKAYASPR---------
SpUn0229_0010                      ----------------------MERSNNIEWRNNIYGRSRTS--------
Myper.0007s0629                    ----------------------MERSNNIEWRNNFYGRSRTS--------
CARHR099060.1                      ----------------------MERSNNIELRNSFYGRARTS--------
SUPERMAN_AT3G23130                 ----------------------MERSNSIELRNSFYGRARTS--------
Spipo11G0057400                    GFSISIAVSPLGARLSGGRRISMERRIRDEHCNSNYSAIPKE--------
Psat5g237280.1                     ---------------------MMKRNN------------MN----TNMKN
Medtr2g076060                      ---------------------MMKRNN------------MN----TNLKG
Ca_12901.1                         ---------------------MMKRNN------------LS----TNLKG
Glyma.12G230200                    ----------------------MKRNG-LMKDYTHDHSCVN-KNPTTTKD
Glyma.13G269400                    ----------------------MKRNSLIMKDYTHHHSCVNNKNPTTTKE
FvH4_4g03010                       --------------------------------------------MQRNSG
FvH4_3g12221                       --------------------------------------------MN-TAG
Solyc06g053720                     ----------------------MERH------------------MKMLSK
Soltu.DM.06G014710                 ----------------------MERQ------------------MKILSN
orange1.1g041626m.g                ----------------------MERNIMSNSLKDHKIG------SRFTRD
Ptrif.0009s0743                    ----------------------MERNIMSNSLKDHKIG------SRFTRD
VIT_205s0049g00070                 ----------------------MERNNFNNNLKDHSIG------CRGIKD
Thecc.04G248900                    ----------------------MERNSFSNSLKDHSIG------SKAIKD
evm.TU.supercontig_44.99           ----------------------MERNSFN----DKSVC------SKAIRS
Sapur.008G133100                   ----------------------MERKSLSSDMSCPSLG------SRASNN
Gorai.005G047800                   --------------------------------------------------
Gorai.002G025300                   ----------------------MER--KTAAIKDQTSC------YRKRNT
Gorai.006G247700                   ----------------------MEKKSLR---VDHSII------IG----
Solyc09g089590.1                   ----------------------MEKNSSKYFN-KHQT-------MKNVKE
Soltu.DM.09G026140                 ----------------------MEKSSSKYFN-KHQT-------MKNVKE
MgTOL.G0443                        ----------------------MEKNSTTFCSSKKQQRVNY--ITRNVKQ
DCAR_030730                        ----------------------MGE--------------------RSVTR
Glyma.03G160700                    --------------------------------------------------
Glyma.19G162500                    --------------------------------------------------
Lj1g3v4483350.1                    --------------------------------------------------
Psat6g057080.1                     --------------------------------------------------
Medtr1g070265                      --------------------------------------------------
Glyma.10G034600                    --------------------------------------------------
Glyma.13G120900                    --------------------------------------------------
FvH4_2g22040                       --------------------------------------------------
Sp4g24560                          --------------------------------------------------
Myper.0017s0454                    --------------------------------------------------
AT2G42410                          --------------------------------------------------
CARHR137470.1                      --------------------------------------------------
evm.TU.supercontig_50.50           --------------------------------------------------
Thecc.01G263000                    --------------------------------------------MVFLFL
Ptrif.0003s3370                    --------------------------------------------------
Sacu_v1.1_s0001.g000637            --------------------------------------------------
Zm00001d014917                     --------------------------------------------------
Nycol.D01044                       --------------------------------------------------
Gb_27735                           ------------------------------------------------MN
Zm00001d025051                     --------------------------------------------------
SRO_LOC_Os04g08600                 CGMRLKEAEIAGEVGRRCGAHQFSVSTVLELLIYGLLAQLSVKLALHIVQ
Zm00001d020430                     --------------------------------------------------
AmTrH2.07G099100                   --------------------------------------------------
                                                                                     

BXH3_00009127-R1                   TFEQPSNPGRVNWRGR---RCSSA--------------------------
BXH2_00014679-R1                   TFEQPSNPGRVNWRGR---RCSSA--------------------------
ITC1587_Bchr4_P11137               TFEQPSNPGRVNWRGR---RCSSA--------------------------
Mba04_g34410.1                     TFEQPSNPGRVNWRGR---RCSSA--------------------------
MA_2800g0010                       M----EEMPWTSGRPNSYQREDDH--------------------------
Thupl.29378253s0008                --------------------------------------------------
Gb_27734                           IPMKQQAHWLMCMRENERLREGNG--------------------------
Glyma.11G043200                    NSTTTTSSSTWMWNPRKQQHQ-QQQ-------------------------
Glyma.01G198700                    N-TTTTSSSTWMWNPREQ--Q-QQQ-------------------------
Lj2g3v1984740.1                    -------------SSREN----HRE-------------------------
Psat2g173360.1                     TSTTTPSPSTWMWNPKQQ----QHQ-------------------------
Psat2g173880.1                     ITTTTPSSSTWMWNPKQQ----QHQ-------------------------
MtPALM1_Medtr5g014400.1            TTPPSPSSSTWMWNPKQH----Q---------------------------
MPL1_Ca_02268.1                    NPNSTTASSTWMWNPKEE----QEH-------------------------
Glyma.17G155600                    -----------MWNPRD---------------------------------
Glyma.05G111400                    -----------MWNPRDQ--Y-HHQ-------------------------
Soltu.DM.06G018550                 -----------MWNPKDA--------------------------------
Solyc06g061160.1                   -----------MWNPKDD--------------------------------
orange1.1g045333m.g                PSPSLSPGKTWMLNQKREPQE-----------------------------
Ptrif.0004s2776                    PSPSLSPGKTWMLNQKREPQE-----------------------------
Gorai.004G185800                   --QNLMAA-SWVWNP--QEAA-----------------------------
Thecc.03G228800                    PNPSLAAA-SWMWNPKAQPQE-----------------------------
Gorai.006G216400                   LDTNLATVGSLMWYPKGQSHEV----------------------------
POP_Aqcoe3G231100.1                QNPSSTAG-SWMWNPTRQNTD-----------------------------
BUSI_016244-RA                     QNPNLTPG-SWMWNGNRVQ-D-----------------------------
Solyc08g077000.1                   FNPDSVTD-CWMWNAKQAT-------------------------------
Soltu.DM.08G022840                 LNLGSVTD-CWMWSAKQAT-------------------------------
VIT_202s0012g01190                 -NPSSTSS-SWMWNPKQAQTQAQAQ-------------------------
Sapur.003G058900                   -NPSETPS-FWMWNPKQTQ-------------------------------
FvH4_5g21930                       -NSQSNPRSVWMWNPKQAHDQ-----------------------------
FvH4_5g21910                       -NPQSNSRSIWMWNPKQAQDQ-----------------------------
evm.TU.supercontig_239.1           -NIASLSPGAWMWNPTQVAEQ-----------------------------
LitulAlt.16G109800                 -----STPGSWMWNTRRTAPD-----------------------------
LitulAlt.05G121600                 -----SATSSWMWNPRQ-AQE-----------------------------
CKAN_01882100                      --------TSWMWNSRG-PPD-----------------------------
DCAR_008275                        ---LHFKGASWMWNSKQQVMVD----------------------------
Gorai.003G181300                   VNPNSTAG-SWMWNPIKAQEVPHE--------------------------
Gorai.008G226800                   -----LMPALCMWNPKAQPQAA----------------------------
Sp7g16290                          -----MYGGAWMWNPSKVEE------------------------------
Myper.0006s1302                    -----MYGGAWMWNHSKNEQ------------------------------
AT4G17810                          -----MNGGAWMWNPNKIEE------------------------------
CARHR224540.1                      -----MYGGAWMWNPNKVEES-----------------------------
MgTOL.E0867                        -----------MWSNKQTPPG-----------------------------
MA_357706g0010                     ------ETWMSRGLIPPRVED-----------------------------
Thupl.29380027s0001                ------GLTVPWSMWRPRVEE-----------------------------
Nycol.D01707                       ------HAGRWTWNPRAPCLE-----------------------------
Nycol.L01116                       ------GNTQWLWNVHRPADD-----------------------------
AmTrH2.13G007000                   ------GQNPWVWSAKQRNK------------------------------
CKAN_01634200                      ---------MWKFQQRVSNIN-----------------------------
Pp3c1_8210                         ------GGDVPYWRKKVLVTNT----------------------------
Pp3c2_32900                        ------GGEGPYCRPKLPFTTT----------------------------
Pp3c11_13030                       QYAQVGGGGGNTWSRRNAANNY----------------------------
Pp3c7_19440                        THTQ---GGGNTWSKRIAANSA----------------------------
Pp3c3_5040                         ---------GNTWSKRMAMNAP----------------------------
Pp3c26_13140                       ---------DKTWNKRLPS-VM----------------------------
Dicom.16G013700                    ----------PLWAATAVSHAA----------------------------
Dicom.Y387000                      ----------PLWAATAVSHAA----------------------------
Dicom.14G059300                    WTRTAAADSFYGQGKTWIVEGA----------------------------
Dioal.16G012600                    -----------KWRWPRRRTGE----------------------------
Azfi_s0008.g011541                 KRQNPHQGAVVLLPGHRSNNPNALPNAAIQTPGTWGSGGGVVGADTGRPR
Acora.08G017400                    ----PN-------PNHDS---------------TW---------------
Sacu_v1.1_s0140.g022714            SFRPSS-------SYTASRGRG----------------------------
MgTOL.F0803                        PFPSPM-------INNDSLSIS----------------------------
Sacu_v1.1_s0125.g021695            HWRLVQQREQQQQMRLANEEQP----------------------------
Dioal.11G027500                    HQKFTQQ--QQNLPILFNE-------------------------------
Dioal.04G161900                    --MAQQQHQQQQLLPSMWQWPS----------------------------
Dioal.04G162200                    --MAQQQHQQQQLLPSMWQWPS----------------------------
Azfi_s0034.g025408                 SSSSQQQQKQLNLQNHLLLMAA----------------------------
LOC_Os07g01180                     --------VRSGWP-AAAHGGG----------------------------
Zm00001d018605                     RAGTGSSLIRSTWPPPAAHGGGR---------------------------
Zm00001d048590                     ----SSSSSSTIPISAWAAAYGG---------------------------
LOC_Os11g48000                     ----SAGRRRIIRQSA----------------------------------
Zm00001d002494                     QHRLKP-AVMWGWPATAAAIG-----------------------------
Zm00001d026034                     QHRMKP-AVMWGWPATAAAIG-----------------------------
LOC_Os04g50070                     QHRLKPAAVVWRWPTSVVPGGGA---------------------------
Sp4g20110                          MEKPGG---FLIPRKSNQE-------------------------------
Myper.0003s1223                    MEKPGG---VWIPKKSNKE-------------------------------
CARHR131790.1                      MEKPVG---FWIPKKSNKE-------------------------------
AT2G37740                          MEKPGG---FWIPKKSNKE-------------------------------
BXH3_00031420-R1                   MERSKY-WMWSR-DLSEKP-SIGSQ---------------IREAVPAATS
Mba02_g17040.1                     MERSKY-WMWSR-DLSEKP-SIGSQ---------------IREAIPAATS
ITC1587_Bchr2_P04542               MERSKY-WMWSR-DLSEKP-SIGSQ---------------IREAIPAATS
BXH2_00033778-R1                   MERSKY-WMWSR-DLSEKP-SIGSQ---------------IREAVPAATS
BXH3_00004068-R1                   MEQARY-WMR----MTRGP-RLSTQ---------------IPGLIVGSAC
BXH2_00002388-R1                   MEQARY-WMR----MTSGP-RLSTQ---------------IPGLIVGSAC
ITC1587_Bchr8_P23849               MEQARC-WMR----MTSGP-RLSTQ---------------IPGLIVGSAC
Mba08_g21120.1                     MEQARC-WMR----MTSGP-RLSTQ---------------IPGLIVGSAC
ITC1587_Bchr10_P28847              MEQARC-WMWARANYSSRP-HLSTQ---------------IHRLLFGSSY
Mba10_g01460.1                     --------MWARANYSSRP-HLSTQ---------------IHRLLFGSSY
ITC1587_Bchr5_P12289               MEQARC-WMWTRTRHSGRP-HLSAQ---------------IPGVVLGSSS
Mba05_g10710.1                     MEQARC-WMWTRTRHSGRP-HLSAQ---------------IPGVVLGSSS
BXH2_00007865-R1                   MEQARC-WMWTRTRHSGRP-HLSAQ---------------IPGVVLGSSS
BXH3_00025654-R1                   MEQARY-WMITSRNLNEMP-FLSSQ---------------IPPLGVSSSY
BXH2_00019168-R1                   MEQARY-WMITSRNLNEMP-FLSSQ---------------IPPLGVSSSY
ITC1587_Bchr7_P21403               MEQARY-WMITSRNLNEMP-FLSSQ---------------IPPLGVSSSY
Aco014163                          MEQTKYNWMWARRQLSEGP-LLGSS---------------IQRIATPSSY
Aco001423                          GQEEGYRMRRRKKPSDEGPDLFHPP---------------MRAITLNSSS
DCAR_027597                        MEHYSQYL------------------------------------------
DCAR_011730                        MEQYSHYLMWMKHSKQY------------------------HHILNSSHF
LOC_Os05g20930                     MDPARYWILARRKLGDQKA-PLFPT---------------PHITIGAGGS
Glyma.03G067700                    MEQGQCWTKKK---KYSLNSTSLGS---------------PTN---PSYG
Glyma.01G101800                    MEQGQCWTKRK---KYSLSS-STGS---------------PTN---PSYG
Lj0g3v0263419.1                    --------------------------------------------------
Psat7g239240.1                     MEQDQCWIQTKRKYSMSSNSNIVTI---------------PS--SSSCYG
Medtr4g021270                      MEQDQCWIQTKRKYSMS-NSNLASS---------------LTNPSSSCYG
Ca_24802.1                         -------------MSSNLVSSLANN---------------LSS-STSCYG
Glyma.18G186000                    MEEGHCWIKTKR--KYSINSSIDSP---------------TNYPSSYDDY
Glyma.07G135900                    MEEDQCWIKSRR--KYSMSSNLDSS---------------TNYPSSYDDH
Spipo6G0073900                     MEEGRSR-------RLTGGSRVGDL---------------AGG---ATTA
Glyma.11G221500                    MEESQ---YLLWIR-RKQMLKSHI----------------QQ--PFGT--
Glyma.18G036000                    MEESQ---YLLWIK-RKQILKSHI----------------QQ--PFGTSN
Lj3g3v2835370.1                    --------------------------------------------------
St_Psat5g124000.1                  MEESQ---NLIWMK-RKQVLNSDI----------------EVGVPSFGGM
Medtr3g068095                      MEESL---NMMWMK-RKQILHSHN----------------EV-VPSFG--
Ca_13322.1                         MEESQ---DLMWMMKRKQNFKSPI----------------EAVPYGIGAI
Glyma.14G066500                    MEGSN-DSQYWMYVKREQILKPQY----------------SHLEAAVGDV
Glyma.02G250100                    MERSHSQTQYRMYVKRE-----QH----------------SHLGDYS---
Lj0g3v0352099.1                    --------------------------------------------------
Psat0s2044g0080.1                  MEGFH-SDQYWFWMKRR------------------------QIQAQT---
Medtr5g080660                      MEGSY-SDQYWFWTKRR------------------------QVQAPI---
Gorai.013G022000                   ---ME-EAQYLMLMKRRQFLKSHF----------------QVSINSL---
Thecc.10G039000                    ---ME-QDQYWMWMRRRRILKSHF----------------QVSMNSL---
orange1.1g046885m.g                ---MEAQAQYWMWMKRQR--DQIL----------------KYSFSDS---
Ptrif.0004s0071                    ---MEAQAQYWMWMKRQR--DQIL----------------KYSFSDS---
evm.TU.supercontig_19.277          ---ME-QSQYNWFFMRSR---HIL----------------KSTHFQA---
FvH4_7g23040                       -----MLKQYCYSSSSRS-----S----------------MNSVMSI---
orange1.1g021556m.g                MEQAG---YCWMWNKRKHDLNSH---------------------FPSTNS
Ptrif.0006s0692                    -----------MWNKRKHDLNSH---------------------FPSTNP
Gorai.012G106300                   MNQA----RYWMWTNRKPGLSSN-------------------NLQPSTKA
Thecc.05G033900                    MEQA----RYWMWTKRRHGLSS--------------------HLQASTYA
Gorai.007G377000                   MEQE----RYWMWTRRRHGLTSHH----------------HHHVESSTKE
Sapur.016G090900                   MEQA----RYWMLNKPKHGLDSH--------------------FQASTN-
Sapur.006G073300                   MEQA----RYWMLNKRKHNLNSH--------------------FQVSTN-
VIT_208s0007g00880                 MEQA----RFWMWTKRKHSLSSH--------------------VQASTN-
BUSI_003908-RA                     MEQP----RFWMWTKRKHSLRSH--------------------VEESRNS
BUSI_011756-RA                     MEQA----RFWMWTKRKHSLRSH--------------------VEESGNS
VIT_213s0019g02120                 MGQA----QYLMLMNKKHILNSH--------------------CQAPMS-
VIT_206s0004g05270                 MEQA----RYWMWNKGKGRWKSH--------------------LDASSN-
Aqcoe1G101500                      MDQA----NYWMWMRRKLTEKSQ-------------------HVQASART
Sapur.008G046500                   MEQA----QYWLWMKRKQLLKSQ--------------------LEAATDS
Sapur.010G156700                   MEQA----QYWLWMKRKQLLKPQ--------------------LPASMKS
FvH4_6g13130                       MEQAR----YWMWAKRKHS---SL----------------MSASHEVQVP
MgTOL.L1789                        --------------------------------------------------
MgTOL.J0298                        MEEAR----YWMWAGKSKPDLDPH----------------LLAATAAAMN
Solyc09g011120.1                   MEQTR----YWMSTKR-----KHD----------------MTLSNNPSSY
Soltu.DM.09G001810                 MEQSR----YWMSTKR-----KHD----------------MTLSKNPSSY
DCAR_012118                        MEEAR----YWMWTKQTTANLSSE----------------ILVSTKPSSI
Acora.09G109200                    MDETR----YWMCL-KRRLSDSSR----------------FHLPAASSDY
Acora.09G013400                    MEQTR----YWMCL-KRRFS-----------------------EAAPSDY
LitulAlt.07G073400                 MDHTM----YWIWP-KSKLSGGSH----------------VQAPSN----
CKAN_01501200                      MDHTG----YWMCK-RRKLSGGSH----------------VLANSSSSYY
LitulAlt.T158100                   MDHTR----YSMWTTRMKSNGLSH----------------VQSATATVSY
Aco016842                          MDHTN----YWFLT-RRKLSK-RP----------------LLGPYN----
Nycol.F01217                       AIETS----AWMWKKRNFSASNK------------------------QSA
Nycol.E00191                       MEGTR----YWTWSRRNFGVSRD------------------------QSA
AmTrH2.08G033000                   MEQTR----YWMWTRRKFMASSG------------------------NRA
Dioal.09G079800                    EEQTR----YWMWTRSKMMMMSGGGRGAMIEQ------NSQMIPNASTMT
Zosma02g20650                      DEQTL----YPTTVWRGRKFRSRSV-------------------------
EL10As1g23120                      MEQSP----CWMLANRGPRCP-----------------------------
Sp6g36840                          ------------MEREKCLMSMKLR----------------PVVTRQTSD
Myper.0004s0735                    ------------MERGKCLMSVKLR----------------PVVTRQTSD
CARHR206770.1                      ------------MDRGECLMSMKV-------------------MTRPSLD
RBE_AT5G06070                      -----------MMDRGECLMSMKLR----------------PMVTRPSSD
Zosma01g41230                      KEKSRYWLWSLNKFGENTSLCVPSS----------------SFAANGIPA
Zosma01g16140                      ----MPSMWAGRKFSTGMPQIYP-------------------FPSTSTAA
BXH3_00011806-R1                   ------KEPWMSYTHTAKGG------------------------------
BXH2_00005892-R1                   ------KEPWMSYTHTAKGG------------------------------
ITC1587_BchrUn_random_P36445       ------KEPWMSYTHTATGG------------------------------
Mba09_g19080.1                     ------KEPWMSYTHTATGG------------------------------
Aco026992                          ------NELWR-YNQVGREGVD----------------------------
Dioal.02G053700                    ------KEIWSHGCPSLSGG------------------------------
CKAN_02083900                      ----KAKGPWDYKPRFLGGD------------------------------
BUSI_019694-RA                     ---DKLKETWDYNNRGLGGD------------------------------
Aqcoe2G368300                      ----DVGEPWDYRNQQFHGE------------------------------
Acora.10G133300                    ----DDDDDMNRLVVGGGDS------------------------------
Acora.01G171300                    -----NNNDL----------------------------------------
LitulAlt.18G023900                 ----NPNHDPATVSKFREKS------------------------------
SpUn0229_0010                      ------PWSYGDYDNYQQDH------------------------------
Myper.0007s0629                    ------SWSYGDYDNYQQDH------------------------------
CARHR099060.1                      ------PWSYGDYDSYQQDH------------------------------
SUPERMAN_AT3G23130                 ------PWSYGDYDNCQQDH------------------------------
Spipo11G0057400                    ------PWRNGCLGGPAGDCT-----------------------------
Psat5g237280.1                     YH-------QNYYNSPIIS-------------------------------
Medtr2g076060                      YN-------HTYYNNPIIT-------------------------------
Ca_12901.1                         YNTYKSEMTKEFCDLNSQS-------------------------------
Glyma.12G230200                    FS----HVVANCFNNNQMAKEFWECSSISNIN------------------
Glyma.13G269400                    FS----HVVANCYNNN----------------------------------
FvH4_4g03010                       SC-------KSLVMTKAIDG------------------------------
FvH4_3g12221                       FC-------KSLVKDPLHS-------------------------------
Solyc06g053720                     -------------NNNVED-------------------------------
Soltu.DM.06G014710                 -------------NNNVKESYN----------------------------
orange1.1g041626m.g                SISNCNGYNNQNSGNKMKDSCQ----------------------------
Ptrif.0009s0743                    SISNCNGYNNQNSGNKMKDSCQ----------------------------
VIT_205s0049g00070                 CS----------NNHKVKDSW-----------------------------
Thecc.04G248900                    SSSNYD----NQNNFKLKDTR-----------------------------
evm.TU.supercontig_44.99           CNNN------QNNINEPMDSW-----------------------------
Sapur.008G133100                   NEKK------KKKKKKLGDSWS----------------------------
Gorai.005G047800                   --------------------------------------------------
Gorai.002G025300                   -------------NVKESSPWS----------------------------
Gorai.006G247700                   -------------NNKLKGSS-----------------------------
Solyc09g089590.1                   Y---------------SWD-------------------------------
Soltu.DM.09G026140                 Y---------------SWD-------------------------------
MgTOL.G0443                        TYDYYNLNKGSSSSSSSWDTFE----------------------------
DCAR_030730                        D-------------------------------------------------
Glyma.03G160700                    ---------MEGN-FLTRN-------------------------------
Glyma.19G162500                    ---------MEGN-FLTRNT------------------------------
Lj1g3v4483350.1                    --------------------------------------------------
Psat6g057080.1                     ---------MEGN-YQNRNTTT----------------------------
Medtr1g070265                      ---------MEGNYYLNRNT------------------------------
Glyma.10G034600                    ---------MEGN-YLNRNS------------------------------
Glyma.13G120900                    ---------MEGN-YLNRNS------------------------------
FvH4_2g22040                       ---------MMDCVKLRFGR------------------------------
Sp4g24560                          -MKRTHLASFSSRNETQ-EEEG----------------------------
Myper.0017s0454                    -MKRTHLASFRSRNKTQDEEEG----------------------------
AT2G42410                          -MKRTHLASFSNRDKTQEEEGE----------------------------
CARHR137470.1                      -MKRTHLASFSTREKPLEEE------------------------------
evm.TU.supercontig_50.50           -------MERKYMMRSTGHKLR----------------------------
Thecc.01G263000                    MLLESISKQQCSMEKAYLTRNK----------------------------
Ptrif.0003s3370                    -------MNKKEISMEWVKEKW----------------------------
Sacu_v1.1_s0001.g000637            --------------MGSGEVGR----------------------------
Zm00001d014917                     --------------MDERESRK----------------------------
Nycol.D01044                       --------------------------------------------------
Gb_27735                           PPKQSDQVPCMRKRSLRQEVNE----------------------------
Zm00001d025051                     --LKPLPAWTTTTTPAGTGH------------------------------
SRO_LOC_Os04g08600                 PHYKSISKSMESRSAREHGHGHLHQQ------------------------
Zm00001d020430                     --DGAQMKLQQQQQSPCSDN------------------------------
AmTrH2.07G099100                   --MDQTKSWMWTSTKPSPNP------------------------------
                                                                                     

BXH3_00009127-R1                   ---EGESWGVRAVAEDTSG--LV--GTTWPPRSYACTFCRRVFRSAQALG
BXH2_00014679-R1                   ---EGESWGVRAVAEDTSG--LV--GTTWPPRSYACTFCRRVFRSAQALG
ITC1587_Bchr4_P11137               ---EGESWEARAVADDTGG--LV--GTTWPPRSYACTFCRRVFRSAQALG
Mba04_g34410.1                     ---EGESWEARAVAEDTGG--LV--GTTWPPRSYACTFCRRVFRSAQALG
MA_2800g0010                       ---HGYSWEEQAFAEDAGG--VMGGSSTWPPRSYACTFCRKEFRSAQALG
Thupl.29378253s0008                ----MWSREEQAFAEDTD------GSSTWPPRSYTCSFCRKIFRSAQALG
Gb_27734                           ---EYSSWEEHAFQEDPAG--LTGDCTTWPPRSYACTFCRRAFRSAQALG
Glyma.11G043200                    VEDDDDSWEVRAFAEDTR----NIMGTTWPPRSYTCTFCRREFRSAQALG
Glyma.01G198700                    VEDDDDSWEVRAFAEDTR----NIMGTTWPPRSYTCTFCRREFRSAQALG
Lj2g3v1984740.1                    EAEEDESWEVRAFAEDTR----NIMGTTWPPRSYTCTFCRREFRSAQALG
Psat2g173360.1                     EQEDEDSWEVRAFAEDTR----NMMNTTWPPRSYTCTFCRREFRSAQALG
Psat2g173880.1                     EQEDEDSWEVRAFAEDTR----NMMNTTWPPRFYTCTFCRREFRSAQALG
MtPALM1_Medtr5g014400.1            EQEDEDSWEVRAFAEDTR----NIMNTTWPPRSYTCTFCRREFRSAQALG
MPL1_Ca_02268.1                    EEEDDDSWEVRAFAEDTR----NIMNTTWPPRSYTCTFCRREFRSAQALG
Glyma.17G155600                    HEDQDESWEVRAFAEDTS----NMMGTTWPPRFYYCSFCRREFRSAQALG
Glyma.05G111400                    DQDQDESWEVRAFAEDTS----NIMGTTWPPRSYSCTFCRKEFRSAQALG
Soltu.DM.06G018550                 ----DDSWEVRAFEEDTG----NSMGATWPPRFYSCTFCRREFRSAQALG
Solyc06g061160.1                   ----DDSWEVRAFEEDTG----NSMGATWPPRFYTCTFCRREFRSAQALG
orange1.1g045333m.g                ---DDDSWEVRAFAEDTG----NIMGTTWPPRSYTCTFCRREFRSAQALG
Ptrif.0004s2776                    ---DDDSWEVRAFAEDTG----NIMGTTWPPRSYTCTFCRREFRSAQALG
Gorai.004G185800                   ---DDDSWEVRAFAQDTG----NVMGTTWPPRSYTCTFCRREFRSAQALG
Thecc.03G228800                    ---DDDSWEVRAFAEDTG----NIMGTTWPPRSYTCTFCRREFRSAQALG
Gorai.006G216400                   ---DDDSWEVRAFAEDTG----NVMGTTWPPRSYSCSFCRREFRSAQALG
POP_Aqcoe3G231100.1                ---DDDSWEVRAFAQDTG----NIMGTTWPPRSYTCTFCRREFRSAQALG
BUSI_016244-RA                     ---EDDSWEVRAFAEDAG----NIMGTTWPPRSYSCSFCRREFRSAQALG
Solyc08g077000.1                   -QDDDDSWEVRAFEEDTG----NAMGTTWPPRSYTCTFCRREFRSAQALG
Soltu.DM.08G022840                 -QDDDDSWEVRAFEEDTG----NAMGTTWPPRSYTCTFCRREFRSAQALG
VIT_202s0012g01190                 AQEDDDSWEVRAFAEDTG----NIMGTTWPPRSYTCTFCRREFRSAQALG
Sapur.003G058900                   --EDDDSWEVRAFAEDTG----NINGTTWPPRSYTCTFCRREFRSAQALG
FvH4_5g21930                       ---EDDSWEVRAFAEDTG----NVMGTTWPPRSYTCTFCRREFRSAQALG
FvH4_5g21910                       ---EDDSWEVRAFAEDTG----NVMGTTWPPRSYTCTFCRREFRSAQALG
evm.TU.supercontig_239.1           ---EDDSWEVRAFEQDTG----NIMGTTWPPRSYTCTFCRREFRSAQALG
LitulAlt.16G109800                 ---DNDSWEVRAFAEDTG----NIMGTTWPPQSYTCTFCRREFRSAQALG
LitulAlt.05G121600                 ---DDDSWEVRAFAEDTG----NAMGTTWPPRSYTCTFCRREFRSAQALG
CKAN_01882100                      ---EDDSWVVRAFAEDTS----NVMGSTWPPRSYTCTFCRREFRSAQALG
DCAR_008275                        -QESDDSWEVRAFEEDTN----NAMGTTWPPRSYTCTFCRREFRSAQALG
Gorai.003G181300                   -PDDYESWEVKAFAEETS----NAMGTTWPPRSYTCTFCRREFRSAQALG
Gorai.008G226800                   ---DDVSWEVRAFSEDIG----NVLGTTWPPRSYPCSFCTREFRSAQALG
Sp7g16290                          LEDDDESWEVKAFEQDTKG---NISGTTWPPRSYTCNFCRREFRSAQALG
Myper.0006s1302                    LEDDDESWEVKAFEQDTKG---NISGTTWPPRSYTCNFCRREFRSAQALG
AT4G17810                          LEDDDESWEVKAFEQDTKG---NISGTTWPPRSYTCNFCRREFRSAQALG
CARHR224540.1                      MEEDDESWEVKAFEQDTKG---NISGTTWPPRSYTCNFCRREFRSAQALG
MgTOL.E0867                        ----DDSWEVRAFEEDTTG---NLLGCTWPPRSYTCTFCRREFRSAQALG
MA_357706g0010                     ---GNESWEERAFAENTAA---LIGG-IWPPRSYSCDFCKRDFRSAQALG
Thupl.29380027s0001                ---DEDSREARAFAEDTSG---LMGGSTWPPRSYSCNFCRREFRSAQALG
Nycol.D01707                       ---ADDTWEARAFAEDSSN---LT----WPPRSYPCTFCRRQFRSAQALG
Nycol.L01116                       ---LDDSWEARAFAEDAGN---ILGA-TWPPRSYTCTFCRREFRSAQALG
AmTrH2.13G007000                   ---EDDSWEVRAFAQD------TSGP-TWPPRSYTCAFCRREFRSAQALG
CKAN_01634200                      ---EDDLWEERAFAEDD-----ILGA-TWPPRSYTCTFCRREFRSAQALG
Pp3c1_8210                         ---DA-----TDSSGDA------STSEQWPPRSYMCNFCRREFRTAQGLG
Pp3c2_32900                        ---VP-----AGFSGGA------ITSEQWPPRSYSCNFCKREFRTAQGLG
Pp3c11_13030                       ---ESDSWEVRAFAEDA------STSGQWPPRSYSCSFCHREFRTAQALG
Pp3c7_19440                        ---ESDSWEVRAFAEDA------STSGQWPPRSYSCSFCQREFRTAQALG
Pp3c3_5040                         ---DNESWEVRAFAEDT-----CCSGAQWPPRSYSCSFCGREFRTAQALG
Pp3c26_13140                       ---DNDSWEVRAFAEDTS----CISGAQWPPRFYSCSFCHREFRTAQALG
Dicom.16G013700                    ---QDDSWEVRAFAEDA-----ASCSGQWPPRSYACSYCAREFRTAQALG
Dicom.Y387000                      ---QDDSWEVRAFAEDA-----ASCSGQWPPRSYACSYCAREFRTAQALG
Dicom.14G059300                    ---QTAARDDSLFAEDS-----SSSNELWPPRSYPCTFCSREFRTAQALG
Dioal.16G012600                    ---EDESWEVKAFAEDTS----SALGTTWPPRSYTCTFCRREFRSAQALG
Azfi_s0008.g011541                 MLANDHAHDNDNDNEEDAAA-AGLAGGVWPPRSYHCTFCRREFRSAQALG
Acora.08G017400                    LWKDDSSED--------------VMGMTWPPRSYTCTFCQREFRSAQALG
Sacu_v1.1_s0140.g022714            GSGGGPATSGGAYLCYDEPT-TTSLGGSLLPRLYGCSFCGRRFRCAQALG
MgTOL.F0803                        EVDGGVFEEEAAFRRFAWP-----------PRSYSCSFCRREFRSAQALG
Sacu_v1.1_s0125.g021695            --HADFSAATFEFSQHQRMQ-YSAVANAWPPRSYSCSFCHRDFNSAQALG
Dioal.11G027500                    ------GDDLCEVRAFAEYI-SSVTCTTWPERTYSCSFCHREFRSAQALG
Dioal.04G161900                    --HQSGDTDSSSEVRAFAED-SKSYLATWPPRCYTCTFCRREFRSAQALG
Dioal.04G162200                    --HQSGDTDSSSEVRAFAED-SKSYLATWPPRCYTCTFCRREFRSAQALG
Azfi_s0034.g025408                 --APRSSSSSSSPPRTLSND-AA---CVWPPRSYYCTFCRREFRSAQALG
LOC_Os07g01180                     ---AEPSWEEKAFAQDAAG---HLGGCVWPPRSYTCSFCRREFRSAQALG
Zm00001d018605                     --SGEPSWEELAFAQDAAG---QLGGCVWPPRSYTCTFCRREFRSAQALG
Zm00001d048590                     --SSEPSWEEQAFARDAAE---HLGGCVWPPRSYSCTFCQREFRSAQALG
LOC_Os11g48000                     ------SWEEQAFARDAAAN-ANLGGCVWPPRFYTCSFCQREFRSAQALG
Zm00001d002494                     ----RHVPDDVADDDD-------GLGGAWPPRSYTCAFCRREFKSAQALG
Zm00001d026034                     ----RHVPDDVADDDDDGD----GLGGAWPPRSYTCAFCRREFKSAQALG
LOC_Os04g50070                     --GRPPVPDEQLAADD-VD----GLGGTWPPRSYTCAFCRREFRSAQALG
Sp4g20110                          -----SSWEELAFAEDDAAG------SLWPPRSYACSFCRREFRSAQALG
Myper.0003s1223                    -----SSWEELAFAEDDAAG------SLWPPRSYACSFCRREFRSAQALG
CARHR131790.1                      -----SSWEELAFAEDDAAG------SLWPPRSYTCTFCRREFRSAQALG
AT2G37740                          -----SSWEELAFAEDDAAG------SLWPPRSYTCSFCRREFKSAQALG
BXH3_00031420-R1                   SYVHHATWEERAFAEDS-AG--HIGGYIWPPRSYSCSFCRREFRSAQALG
Mba02_g17040.1                     SYAHHATWEERAFAEDS-AG--HIGGYIWPPRSYSCSFCRREFRSAQALG
ITC1587_Bchr2_P04542               SYAHHATWEERAFAEDS-AG--HIGGYIWPPRSYSCSFCRREFRSAQALG
BXH2_00033778-R1                   SYVHHATWEERAFAEDS-AG--HIGGYIWPPRSYSCSFCRREFRSAQALG
BXH3_00004068-R1                   N----ESWEEKAFAEDT-AG--HLGGCVWPPRSYSCSFCRREFRSAQALG
BXH2_00002388-R1                   N----ESWEEKAFAEDT-AG--HLGGCVWPPRSYSCSFCRREFRSAQALG
ITC1587_Bchr8_P23849               N----ESWEEKAFAEDT-AG--HLGGCVWPPRSYSCSFCRREFRSAQALG
Mba08_g21120.1                     N----ESWEEKAFAEDT-AG--HLGGCVWPPRSYSCSFCRREFRSAQALG
ITC1587_Bchr10_P28847              N----QSWEEKAFAEDA-AG--HLGGCVWPPRSYSCSFCRREFRSAQALG
Mba10_g01460.1                     N----QSWEEKAFAEDA-AG--HLGGCVWPPRSYSCSFCRREFRSAQALG
ITC1587_Bchr5_P12289               N----ESWEERAFAEDA-AG--RLGGCTWPPRSYSCSFCRREFRSAQALG
Mba05_g10710.1                     N----ESWEERAFAEDA-AG--RLGGCTWPPRSYSCSFCRREFRSAQALG
BXH2_00007865-R1                   N----ESWEERAFAEDA-AG--RLGGCTWPPRSYSCSFCRREFRSAQALG
BXH3_00025654-R1                   DA---ESWEEQAFARDS-AG--DLGSCVWPPRSYSCSFCGREFRSAQALG
BXH2_00019168-R1                   DA---ESWEEQAFARDS-AG--DLGSCVWPPRSYSCSFCGREFRSAQALG
ITC1587_Bchr7_P21403               DT---ESWEEQAFARDS-AG--DLGSCVWPPRSYSCSFCGREFRSAQALG
Aco014163                          H----ESWEEQAFEKDS-IG--HLGGYTWPPRSYSCSFCRREFRSAQALG
Aco001423                          YK---ASWEEKAFTEDS-EG--LLGVYTWPPRSYACSFCRREFRSAQALG
DCAR_027597                        -----RSWEEQAFAEDVGEG--LLGGFIWPPRCYSCSFCNRIFKSAQALG
DCAR_011730                        RGSSMKSWEEQAFVEDS-QG--PLGGFIWPPRSYSCSFCKREFRSAQALG
LOC_Os05g20930                     STSYYESWEERAFAEDS-AG--HLGGCIWPPRSYSCSFCGREFRSAQALG
Glyma.03G067700                    DS-----WEEQAFAEDAAN---SLGGCIWPPRSYSCSFCRREFRSAQALG
Glyma.01G101800                    DS-----WEEQAFAEDAAN---SLGGCIWPPRSYSCSFCRREFRSAQALG
Lj0g3v0263419.1                    -------------------------------RSYSCSFCRREFRSAQALG
Psat7g239240.1                     DS-----WEEQAFAEDAAAG--SLGGCIWPPRSYSCSFCRREFRSAQALG
Medtr4g021270                      DS-----WEEQAFAEDAAAG--SLGGCIWPPRSYSCSFCRREFRSAQALG
Ca_24802.1                         DS-----WEEQAFAEDSA--------CIWPPRSYSCSFCRREFRSAQALG
Glyma.18G186000                    S------WEEQAFAKDAAW-----SGCIWPPRSYSCRFCRKEFRSAQALG
Glyma.07G135900                    SS-----WEEQAFAKDAAR-----SGCTWPPRSYSCSFCRREFRSAQALG
Spipo6G0073900                     AF-----YDGYSLEEDSAG-----QGYPWPPRSYSCSFCRREFRSAQALG
Glyma.11G221500                    N-NNSSSWEERAFAEDAAR--ILG-GCIWPPRSYSCNFCKREFRSAQALG
Glyma.18G036000                    N-NNSSSWEERAFAEDAAR--ILG-GCIWPPRSYSCNFCKREFRSAQALG
Lj3g3v2835370.1                    -------------------------GCMWPPRSYSCHFCKREFRSAQALG
St_Psat5g124000.1                  S-NNNSSWEEKAFAEDAAR--ILG-GCIWPPRSYSCHFCKREFRSAQALG
Medtr3g068095                      T-INNRSWEEKAFAEDAAR--ILG-GCIWPPRSYSCHFCKREFRSAQALG
Ca_13322.1                         N-SNN-SWEEKAFAEDAAR--ILG-GCIWPPRSYSCHFCKREFRSAQALG
Glyma.14G066500                    I-NNNFSWEERAFAEDAAR--LLG-GSMWPQRSYSCTFCTRDFKSAQALG
Glyma.02G250100                    ------SWEERAFAEDAAR--ILG-GNMWPQRSYSCTFCTRDFKSAQALG
Lj0g3v0352099.1                    --------------EDAAR--VLCTGSMWPPRSYSCTFCKREFRSAQALG
Psat0s2044g0080.1                  -----ESWEEKAFAEDAAR--SILNGSIWPPRFYSCNFCKREFRSAQALG
Medtr5g080660                      -----ESWEEKAFAEDAAR--NILNGSMWPPRFYSCNFCKREFRSAQALG
Gorai.013G022000                   ---SET-WEEKAFAEDAAG---SLGGCIWPPRSYTCSFCWREFKSAQALG
Thecc.10G039000                    ---SEYSWEEKAFAEDAAG---SLGGCIWPPRSYSCSFCRREFRSAQALG
orange1.1g046885m.g                ---SSSSWEEKAFAEDAAAR--SLGGCIWPPRSYSCSFCRREFKSAQALG
Ptrif.0004s0071                    ---SSSSWEEKAFAEDAAAR--SLGGCIWPPTSYSCSFCRREFKSAQALG
evm.TU.supercontig_19.277          ---LADSWEEKAFAEDAAAA-RSTGGCIWPPRSYSCSFCRREFRSAQALG
FvH4_7g23040                       ---SSATWEEKAFAEDAAGA-LGGGGCIWPPRSYSCSFCMREFRSAQALG
orange1.1g021556m.g                ---YDDSWEEQAFAEDAAGP-LG--GCIWPPRSYSCSFCRREFRSAQALG
Ptrif.0006s0692                    ---YDDSWEEQAFAEDAAGP-LG--GCIWPPRSYSCSFCRREFRSAQALG
Gorai.012G106300                   --SYDDSWEEQAFAEDTAGS-LG--GCIWPPRSYSCSFCGREFTSAQALG
Thecc.05G033900                    --AYDDSWEEQAFAEDAAGS-LG--GCIWPPRSYSCSFCGREFRSAQALG
Gorai.007G377000                   G-AYYASWEEQAFAEDASGT-PG--GCIWPPRSYSCSFCGREFRSAQALG
Sapur.016G090900                   P-SFDDSWEEQAFAEDAAGP-LG--GCIWPPRSYSCSFCRREFRSAQALG
Sapur.006G073300                   P-SFDDSWEEQAFAEDAAGP-LG--GCIWPPRSYSCSFCRREFRSAQALG
VIT_208s0007g00880                 P-SYSDSWEEQAFAEDAAGP-LG--GCIWPPRSYSCSFCKREFRSAQALG
BUSI_003908-RA                     P-NNDSSWEEQAFAEDAAGP-LG--GCIWPPRSYSCSFCRREFRSAQALG
BUSI_011756-RA                     P-YNDSSWEEQAFAEDSAGP-LG--GCIWPPRSYSCSFCRREFRSAQALG
VIT_213s0019g02120                 --LFNDSWEEQAFAEDAAGA-LGLGGCIWPPRSYSCSFCRREFKSAQALG
VIT_206s0004g05270                 ------SWEEEAFAKDASQP-FG--AFIWPPRSYSCSFCRREFRTAQALG
Aqcoe1G101500                      --SYNDSWEEQAFAEDSAGP-LG--GCIWPPRSYSCSFCRREFRSAQALG
Sapur.008G046500                   R--LNGSWEEKAFAEDASGN-LG--GCIWPARYYSCSFCKREFRSAQALG
Sapur.010G156700                   ---MSGSWEEKAFTEDSSGH-LG--GSIWPPRSYSCSFCKREFRSAQALG
FvH4_6g13130                       SSHDESSWEEQAFAEDAAGP---LGGCIWPPRSYSCSFCRREFRSAQALG
MgTOL.L1789                        --MNNSLREEQAFAEDVYGINNEMGGCVWPPRSYSCSFCARDFRSAQALG
MgTOL.J0298                        SSYNES-WEEQAFAEDAAGV---LGGCVWPPRSYSCSFCRREFRSAQALG
Solyc09g011120.1                   ----GDSWEEQAFAEDAA-G--ALGGCIWPPRSYTCSFCRREFRSAQALG
Soltu.DM.09G001810                 ----GDSWEEQAFAEDAS-G--ALGGCIWPPRSYTCSFCRREFRSAQALG
DCAR_012118                        ----GDSWEEQAFAEDAA-G--PLGGCIWPPRSYTCTFCRREFRSAQALG
Acora.09G109200                    ----GVSWEEQAFAEDSA-G--RLGGCVWPPRSYSCTFCRREFRSAQALG
Acora.09G013400                    ----NDSWEEQAFAEDSA-G--HLGGCVWPPRSYTCTFCRREFRSAQALG
LitulAlt.07G073400                 ----NESWEEQAFAEDSAAG--ALGGCIWPPRSYSCSFCGREFRSAQALG
CKAN_01501200                      ----NDSWEEQAFAEDSS-G--MLGGCIWPPRSYSCSFCRREFKSAQALG
LitulAlt.T158100                   S--YKDSWEEQAFAEDSA-G--ALGGCIWPPRSYTCSFCRREFRSAQALG
Aco016842                          -----ESWEEQAFAEDSA-G--LLGGCIWPPRSYTCSFCGREFRSAQALG
Nycol.F01217                       S--EGDPWQEQSFAEDSFEL---LCECIWPPRYYSCSFCRKEFKSAQALG
Nycol.E00191                       ASFHGSSWEEQAFAEDSSGL---LGGCIWPPRSYSCTFCRREFRSAQALG
AmTrH2.08G033000                   A--NYDSWEEQAFAEDSAGP---LGGFIWPPRSYSCTFCKREFRSAQALG
Dioal.09G079800                    TTASYESWEEKAFAEDSAAH---LGGCVWPPRSYSCSFCRREFRSAQALG
Zosma02g20650                      -IMDDTNWKERAFADNSSGG--GFGSCVWPPRSYACSFCKREFQSAQALG
EL10As1g23120                      ----DDSWEEKAFADDAAG---LLGGCVWPPRSYSCNFCKREFRSAQALG
Sp6g36840                          AALLWPFAENRAFAAVEEY--GSGGGCMWPPRCYSCSFCGREFKSAQALG
Myper.0004s0735                    AALIWPFGEDRAFAAVEEY--GGGGGCMWPPRSYSCSFCGREFKSAQALG
CARHR206770.1                      SALFWSFREEKAFSAVEEYY-GGGGGCMWPPRSYSCSFCGREFKSAQALG
RBE_AT5G06070                      GTLFWPFREERAFASAEEY--GGGGGCMWPPRSYSCSFCGREFKSAQALG
Zosma01g41230                      AGDHVETWEELAFATDSSG--RLGSSCVWPPRSYTCSFCRKEFRSAQALG
Zosma01g16140                      VASNYDSWEEQAFAEDSAG--GLGG-CVWPPRSYSCSFCGREFKSAQALG
BXH3_00011806-R1                   -----------------PLPGSFLAGFSWPPRSYSCSFCSREFKTAQALG
BXH2_00005892-R1                   -----------------PLPGSFLAGFSWPPRSYSCSFCSREFKTAQALG
ITC1587_BchrUn_random_P36445       -----------------PLPGSFLAGFSWPPRSYTCSFCSREFKTAQALG
Mba09_g19080.1                     -----------------PLPGSFLAGFSWPPRSYTCSFCSREFKTAQALG
Aco026992                          -----------------PLYGGFLGGLSWPPRSYTCSFCKREFRSAQALG
Dioal.02G053700                    ----------------------LLGGFSWPPRLYTCSFCHREFRSAQALG
CKAN_02083900                      -----------------TISNGVVGGFSWPPMSYTCSFCKREFRSAQALG
BUSI_019694-RA                     -----------------YP-----GGFSWPPRSYTCSFCKREFRSAQALG
Aqcoe2G368300                      -----------------DLY----SGFSWPPRSYSCTFCKREFRSAQALG
Acora.10G133300                    -----------------NQLPGYLGGFSWPPRSYTCSFCKREFRSAQALG
Acora.01G171300                    -----------------------LCGFAWPPRSYTCSFCKREFKSAQALG
LitulAlt.18G023900                 -----------------YAPDGYLGGFSWPPRSYTCTFCKREFRSAQALG
SpUn0229_0010                      ---------------------EYLLGFSWPPRSYTCSFCKREFRSAQALG
Myper.0007s0629                    ---------------------EYLLGFSWPPRSYTCSFCKREFRSAQALG
CARHR099060.1                      ---------------------EYLLGFSWPPRSYTCSFCKREFRSAQALG
SUPERMAN_AT3G23130                 ---------------------DYLLGFSWPPRSYTCSFCKREFRSAQALG
Spipo11G0057400                    -------------------PGNLFLGLSWPPRSYTCSFCKREFRSAQALG
Psat5g237280.1                     -------NKSP----SSSEDYMMNGFHPWPPRSYTCSFCRKEFKSAQALG
Medtr2g076060                      -------NKSDNNNGSSSEDYMMNGCYPWPPRSYTCSFCRKEFKSAQALG
Ca_12901.1                         -------NNNNNN-GSSCEDYMNG--FPWPPRSYTCSFCRKEFKSAQALG
Glyma.12G230200                    --KSHHHNIHSNNNIADQ-DYVNG--FPWPPRSYTCSFCRKEFKSAQALG
Glyma.13G269400                    -------NIHSNNNIADQNDYVNG--FPWPPRSYTCSFCRKEFRSAQALG
FvH4_4g03010                       -------DSNTNIKKNTEDDEVCMNVYPWPPRCYICGFCKREFKSAQALG
FvH4_3g12221                       -------------TVMTEDVEVYMNGHPWPPRCYICDFCKREFKCAQSLG
Solyc06g053720                     --------YGNEDDG--------LIMCSWPPRCYTCSFCKRGFKSAQALG
Soltu.DM.06G014710                 --------YGNEDDG--------LLMCTWPPSCYTCSFCKRGFKSAQALG
orange1.1g041626m.g                --------QRQQQS---YGEEYLSG-FSWPPRSYTCSFCKREFRSAQALG
Ptrif.0009s0743                    --------QRQQQS---YGEEYLSG-FSWPPRSYTCSFCKREFRSAQALG
VIT_205s0049g00070                 --------NCNSGS---YGEDCPDG-FSWPPRSYTCSFCKREFRSAQALG
Thecc.04G248900                    --------SSNNQG---FGEDYLAG-FSWPPRSYTCSFCKREFRSAQALG
evm.TU.supercontig_44.99           --------ICNNRSD--EDDDYLGG-FSWPPRSYTCSFCKREFKSAQALG
Sapur.008G133100                   --------FSSCQSY--GHDDYPDG-LSWPPRSYTCSFCKREFKSAQALG
Gorai.005G047800                   --------MATNQGF---EEDYLSG-FSWPPRSYTCSFCERGFRSAQALG
Gorai.002G025300                   --------CCNNQGFGSGGEDYLSG-FSWPPRSYTCSFCKREFRSAQALG
Gorai.006G247700                   ---------WREFG----EEDYVCGGISWPPRSYTCSFCKREFRSAQALG
Solyc09g089590.1                   --------NNYVDHQGGD----LVGGFLWPPRSYTCSFCKREFKSAQALG
Soltu.DM.09G026140                 --------NNYVDHQGGD----LVGGFLWPPRSYTCSFCKREFKSAQALG
MgTOL.G0443                        --------HTTCFSPDGDSASAAAAGFSWPPRCYTCSFCKREFKSAQALG
DCAR_030730                        ------------------------DLFSWPPRSYTCSFCKREFRSAQALG
Glyma.03G160700                    ----------------RFGFEEH----SWPTRNYACSFCKREFKSAQALG
Glyma.19G162500                    -----------HNKGDRFGFEEH----SWPARNYACSFCKREFKSAQALG
Lj1g3v4483350.1                    --------------------------------------------------
Psat6g057080.1                     ------THRDHHHHHHHHGYEEHSWGTSWPARNYACSFCKREFRSAQALG
Medtr1g070265                      --------RDHDHHHHNLGFEEHSWGTSWPARNYSCSFCKREFRSAQALG
Glyma.10G034600                    --------TTPQREDHSFGFEEHPWGTSWPARNYACSFCKREFRSAQALG
Glyma.13G120900                    --------TTPQRED-SFGFEEHSWGTPWPARNYACSFCKREFRSAQALG
FvH4_2g22040                       -------------------EEDLSDISPWTPKNFTCSFCKREFRSAQALG
Sp4g24560                          ------DTNGNDRIIMNHYKNYEAGLIPWPPKNYTCSFCRREFRSAQALG
Myper.0017s0454                    ------DTNGNDGVIMNHYKNYEAGLIPWPPKNYTCSFCRREFRSAQALG
AT2G42410                          ------DGNGDNRVIMNHYKNYEAGLIPWPPKNYTCSFCRREFRSAQALG
CARHR137470.1                      ------DTNGDNRVIMNHYKNYEAGLIPWPPKNYTCSFCRREFRSAQALG
evm.TU.supercontig_50.50           ------ETDWNCKSLGLEGENSD--GLTWPPKNYACSFCRREFRSAQALG
Thecc.01G263000                    ------NSKWDCNSSSLEGDHSCCCALTWPPKSYTCSFCKREFRSAQALG
Ptrif.0003s3370                    ------ECEKCSCSEAQHGQSSCG-LIVWPPKNYNCSFCRREFRSAQALG
Sacu_v1.1_s0001.g000637            --------GSWGGGGGAAPVGDMGGALTWPPRSYHCTFCRREFRSAQALG
Zm00001d014917                     --------KQQ-----LSSWMSSCGFTAWPPRSYPCSFCRREFRSAQALG
Nycol.D01044                       ----------------DHPWGSVGGVFSWPPRSYPCSFCRREFRSAQALG
Gb_27735                           --------SEWESERSYGDGHMEEDNSSWSPRSYACMFCRRGFPSAQALG
Zm00001d025051                     -------SFSLAAGCFPWPPQRSSPPPS--VSCYTCGYCRREFRSAQALG
SRO_LOC_Os04g08600                 ----HQRPWSCSFG-FSWPPLQRSPPPSSSSSSYTCGYCRREFRSAQALG
Zm00001d020430                     --------LSLSAASSWLPPQVRSSSSS---SSYTCGYCKKEFRSAQGLG
AmTrH2.07G099100                   ------HDPSPRFRETPCFPDAFSCDIWP-PRSYSCSFCKREFRSAQALG
                                                                                     

BXH3_00009127-R1                   GHMNVHRRERAR--LRQS----CTSWSSAHASA-----------------
BXH2_00014679-R1                   GHMNVHRRERAR--LRQS----CTSWSSAHASA-----------------
ITC1587_Bchr4_P11137               GHMNVHRRERAR--LRQS----CTSWSSDHASA-----------------
Mba04_g34410.1                     GHMNVHRRERAR--LRQS----CTSWSSDHASA-----------------
MA_2800g0010                       GHMNIHRRDRAR--LRQGIAIDIN-INPESNFA-----------------
Thupl.29378253s0008                GHMNVHRRDRAR--LRQGIPIDVDNNNSYPHDS-----------------
Gb_27734                           GHMNVHRRDRAR--LRQSSLEGTLAINPSAPNS-----------------
Glyma.11G043200                    GHMNVHRRDRAR--LHQAPVPSSSSNP-----------------------
Glyma.01G198700                    GHMNVHRRDRAR--LHQAP-PSSCSNP-----------------------
Lj2g3v1984740.1                    GHMNVHRRDRAR--LHQVHPPSSIP-------------------------
Psat2g173360.1                     GHMNVHRRDRAR--LHQNQPPLNSSS------------------------
Psat2g173880.1                     GHMNVHRRDRAR--LHQNQPPLNSSS------------------------
MtPALM1_Medtr5g014400.1            GHMNVHRRDRAR--LHQTQPPLNSS-------------------------
MPL1_Ca_02268.1                    GHMNVHRRDRAR--LHQNHHHHPPS-------------------------
Glyma.17G155600                    GHMNVHRRDRAR--LHQASVVPHNNNNSNNSNI-----------------
Glyma.05G111400                    GHMNVHRRDRAR--LHQAS-VPHNN-------------------------
Soltu.DM.06G018550                 GHMNVHRSDRVR--LNQTPSHASNSSTIN---------------------
Solyc06g061160.1                   GHMNVHRSDRVR--LNQTPSHASNSSTIN---------------------
orange1.1g045333m.g                GHMNVHRRDRAR--LHHHQAQPH---------------------------
Ptrif.0004s2776                    GHMNVHRRDRAR--LHHHQAQPH---------------------------
Gorai.004G185800                   GHMNVHRRDRAR--LHQTHPPAP------TVPL-----------------
Thecc.03G228800                    GHMNVHRRDRAR--LHQTQPSGA------INPT-----------------
Gorai.006G216400                   GHMNVHRRDRAR--LHQAHPAAAGNGAL-NNPT-----------------
POP_Aqcoe3G231100.1                GHMNVHRRDRAR--LRQSPPASIN--------------------------
BUSI_016244-RA                     GHMNVHRRDRAR--LRQSPPAAA---------------------------
Solyc08g077000.1                   GHMNVHRRDRAR--LHQAPPQYASNSI--HNHN-----------------
Soltu.DM.08G022840                 GHMNVHRRDRAR--LHQAPPQYASNSI--HNHN-----------------
VIT_202s0012g01190                 GHMNVHRRDRAR--LHQTHP--GSNNP--TSSS-----------------
Sapur.003G058900                   GHMNVHRRDRAR--LHQTQP--GSINP--RSST-----------------
FvH4_5g21930                       GHMNVHRRDRAR--LHQVQHPSSI-------SI-----------------
FvH4_5g21910                       GHMNVHRRDRAR--LHQVQHPSSI-------SI-----------------
evm.TU.supercontig_239.1           GHMNVHRRDRAR--LHQSSAP-----------------------------
LitulAlt.16G109800                 GHMNVHRRDRAR--LRQSPPVPDP--------------------------
LitulAlt.05G121600                 GHMNVHRRDRAK--LRQSSLGFDP--------------------------
CKAN_01882100                      GHMNVHRRDRAR--LHQLSPGSDP--------------------------
DCAR_008275                        GHMNVHRRDRAR--LHQTPPLPTG--------------------------
Gorai.003G181300                   GHMNVHRRDRAR--LHQTQPPPHG--------------------------
Gorai.008G226800                   GHMNVHRRDRAR--LRQTYPATSS--------------------------
Sp7g16290                          GHMNVHRRDRAT-KAHQGPAAAVAARSGGGSGG-----------------
Myper.0006s1302                    GHMNVHRRDRAS-KAHQGPAAAVEARSGGGSGG-----------------
AT4G17810                          GHMNVHRRDRASSRAHQGSTVAAAARSGHGG-------------------
CARHR224540.1                      GHMNVHRRDRASSRAHQGPNAAAAARN-AGG-------------------
MgTOL.E0867                        GHMNVHRRDRAR--LHAELPMPPLP-------------------------
MA_357706g0010                     GHMNVHRRDRAL--LRQSSSTHLA--------------------------
Thupl.29380027s0001                GHMNVHRRDRAK--LRQSPPRSLN--------------------------
Nycol.D01707                       GHMNVHRRDRAR--LRQLSPDASP--------------------------
Nycol.L01116                       GHMNVHRRDRAR--LRQLSPASSP--------------------------
AmTrH2.13G007000                   GHMNVHRRDRAR--LLH--PSPNP--------------------------
CKAN_01634200                      GHMNVHRRDRAR--LKGS-PSGVR--------------------------
Pp3c1_8210                         GHMNVHRRERAQ--ANQLAHLTN---------------------------
Pp3c2_32900                        GHMNVHRRERAQ--ANQLSILTN---------------------------
Pp3c11_13030                       GHMNVHRRERAQ--ANQPLQLRSGT-------------------------
Pp3c7_19440                        GHMNVHRRERAQ--ANQLAQLRSGA-------------------------
Pp3c3_5040                         GHMNVHRRERVH--ANQLAQLRNAA-------------------------
Pp3c26_13140                       GHMNVHRRERQH--ANQLAQLRIAS-------------------------
Dicom.16G013700                    GHMNVHRRERAY--ANQLGMIRSSANALPRGNL-----------------
Dicom.Y387000                      GHMNVHRRERAY--ANQLGMIRSSANALPRGNL-----------------
Dicom.14G059300                    GHMNVHRRERAY--FNQLGLLRSPSSLPAG--------------------
Dioal.16G012600                    GHMNVHRRDRAK--LRQSFQASEQS-------------------------
Azfi_s0008.g011541                 GHMNVHRRDRARLRQS---SSPPP--------------------------
Acora.08G017400                    GHMNVHRRDRARLRHSLLQTTPPS--------------------------
Sacu_v1.1_s0140.g022714            GHMNVHRRDRARLAQLPLPYTTSTRGSTPPPAR-----------------
MgTOL.F0803                        GHMNVHRRDRARLKHQPSP-------------------------------
Sacu_v1.1_s0125.g021695            GHMNVHRRDRARLRHSGICNPSSH--------------------------
Dioal.11G027500                    GHMNVHRRDRAML--SQVLGGSSK--------------------------
Dioal.04G161900                    GHMNVHRRDRAKLHQSPMVVSDPS--------------------------
Dioal.04G162200                    GHMNVHRRDRAKLHQSPMVVSDPS--------------------------
Azfi_s0034.g025408                 GHMNVHRRDRARLRQSSPPPSPSP--------------------------
LOC_Os07g01180                     GHMNVHRRDRARLRQCDDDDDDPIPPTVSICAP-----------------
Zm00001d018605                     GHMNVHRRDRARLRQCAPPDHDQEP-----IAA-----------------
Zm00001d048590                     GHMNVHRRDRALLRLGGSSSPEDVH-------------------------
LOC_Os11g48000                     GHMNVHRRDRARLRQRQTSSSSSPS-------------------------
Zm00001d002494                     GHMNVHRRDRAKMRGGH-HGSAAAQAPQ----------------------
Zm00001d026034                     GHMNVHRRDRAKMRGGHQHGSAAAQLG-----------------------
LOC_Os04g50070                     GHMNVHRRDRAKMRGHGLHGAAGQQLGA----------------------
Sp4g20110                          GHMNVHRRDRAR--LKQSDDQYLFS-------------------------
Myper.0003s1223                    GHMNVHRRDRAR--LKQSDDQYLFS-------------------------
CARHR131790.1                      GHMNVHRRDRAR--LKQSDDQYLFS-------------------------
AT2G37740                          GHMNVHRRDRAR--LKQADDQYLFP-------------------------
BXH3_00031420-R1                   GHMNVHRRDRAR--LKQSLS------------------------------
Mba02_g17040.1                     GHMNVHRRDRAR--LKQSLS------------------------------
ITC1587_Bchr2_P04542               GHMNVHRRDRAR--LKQSLS------------------------------
BXH2_00033778-R1                   GHMNVHRRDRAR--LKQSLS------------------------------
BXH3_00004068-R1                   GHMNVHRRDRAK--LRESAS------------------------------
BXH2_00002388-R1                   GHMNVHRRDRAK--LRESAS------------------------------
ITC1587_Bchr8_P23849               GHMNVHRRDRAN--LRQSAS------------------------------
Mba08_g21120.1                     GHMNVHRRDRAN--LRQSAS------------------------------
ITC1587_Bchr10_P28847              GHMNVHRRDRAR--LRQCSS------------------------------
Mba10_g01460.1                     GHMNVHRRDRAR--LRQCSS------------------------------
ITC1587_Bchr5_P12289               GHMNVHRRDRAR--LKQLSS------------------------------
Mba05_g10710.1                     GHMNVHRRDRAR--LKQLSS------------------------------
BXH2_00007865-R1                   GHMNVHRRDRAR--LKQLSS------------------------------
BXH3_00025654-R1                   GHMNVHRRDRAM--LKHSPS------------------------------
BXH2_00019168-R1                   GHMNVHRRDRAM--LKHSPS------------------------------
ITC1587_Bchr7_P21403               GHMNVHRRDRAM--LKHSPS------------------------------
Aco014163                          GHMNVHRRDRAR--LKQLSSSPS---------------------------
Aco001423                          GHMNVHRRDRAR--LKLSSSSIGD--------------------------
DCAR_027597                        GHMNVHRRDRAR--LNQP--------------------------------
DCAR_011730                        GHMNVHRRDRAR--LKQ---------------------------------
LOC_Os05g20930                     GHMNVHRRDRAR--LKLSGVVEDGT-------------------------
Glyma.03G067700                    GHMNVHRRDRAR--LKQQPSSPHNE--ILCR-------HDLETQLHN---
Glyma.01G101800                    GHMNVHRRDRAR--LKQQPTSPHNE--ILC--------HDLETQLH----
Lj0g3v0263419.1                    GHMNVHRKDRAR--LKQPSSPQNNE--ILFP-------HDLETHQT----
Psat7g239240.1                     GHMNVHRKDRAR--LKQ---QPSND-QILFH---HHHHHEVEIENHHHLL
Medtr4g021270                      GHMNVHRKDRAR--LKQ---QPQND-QILYHNHHHHHHHELEIATHH---
Ca_24802.1                         GHMNVHRKDRAR--LKQPSSDPQNDHQILYHHHHHHHHQDLESHHHHHN-
Glyma.18G186000                    GHMNVHRRDRAR--LKQPYSPDQNE--ILS--------DGLEKTTQQ---
Glyma.07G135900                    GHMNVHRRDRAR--LKQPYSP-QNE--ILS--------VDLEKITTQP--
Spipo6G0073900                     GHVNVHRRDRAR--LKLSAAAQIEI-------------------------
Glyma.11G221500                    GHMNVHRRDRAR--LKQS---LSHH-------------------------
Glyma.18G036000                    GHMNVHRRDRAR--LKQS---LSHH-------------------------
Lj3g3v2835370.1                    GHMNVHRRDRAR--LKQN---LSQP-------------------------
St_Psat5g124000.1                  GHMNVHRRDRAR--LKQT---LTNH-------------------------
Medtr3g068095                      GHMNVHRRDRAK--LKQS---LNHH-------------------------
Ca_13322.1                         GHMNVHRRDRAR--LKH------HH-------------------------
Glyma.14G066500                    GHMNIHRRDRAR--LKQN-----HH-------------------------
Glyma.02G250100                    GHMNIHQRDRAR--LKQQNHLSPHH-------------------------
Lj0g3v0352099.1                    GHMNIHRRDRAR--LKQN-LISPHH-------------------------
Psat0s2044g0080.1                  GHMNIHRRDRAR--LKQN---LSPQ-------------------------
Medtr5g080660                      GHMNIHRRDRAR--LKQN---LSPQ-------------------------
Gorai.013G022000                   GHMNVHRRDRAK--LKQS-LSPKNE-------------------------
Thecc.10G039000                    GHMNVHRRDRAR--LKQSALSSHNE-------------------------
orange1.1g046885m.g                GHMNVHRRDRAR--LKNSLNKSTHH-------------------------
Ptrif.0004s0071                    GHMNVHRRDRAR--LKNSLNKSTHH-------------------------
evm.TU.supercontig_19.277          GHMNVHRRDRAK--LKQSLTANNMN-------------------------
FvH4_7g23040                       GHMNVHRRDRAR--LKQCLHNTSGT-------------------------
orange1.1g021556m.g                GHMNVHRRDRAR--LK-QSSSSNPQ-------------------------
Ptrif.0006s0692                    GHMNVHRRDRAR--LK-QSSSSNPQ-------------------------
Gorai.012G106300                   GHMNVHRRDRAR--LK-QSPTSQ---------------------------
Thecc.05G033900                    GHMNVHRRDRAR--LK-QSPTPHG--------------------------
Gorai.007G377000                   GHMNVHRRDRAR--LK-QSPPSP---------------------------
Sapur.016G090900                   GHMNVHRRDRAR--LK-QSPSPH---------------------------
Sapur.006G073300                   GHMNVHRRDRAR--LK-QPPSPH---------------------------
VIT_208s0007g00880                 GHMNVHRRDRAR--LK-QSPSPH---------------------------
BUSI_003908-RA                     GHMNVHRRDRAR--LK-QSPISN---------------------------
BUSI_011756-RA                     GHMNVHRRDRAR--LK-QSPSSN---------------------------
VIT_213s0019g02120                 GHMNIHRRDRAR--LK-QSLSPH---------------------------
VIT_206s0004g05270                 GHMNVHRRDRAR--LKLQPPSPH---------------------------
Aqcoe1G101500                      GHMNVHRRDRAR--LK-QSPNPHS--------------------------
Sapur.008G046500                   GHMNVHRRDRAR--LK-QSLTLSPR-------------------------
Sapur.010G156700                   GHMNVHRRDRAR--LK-QS--LSPH-------------------------
FvH4_6g13130                       GHMNVHRRDRAR--LKQSPNEQNVE-------------------------
MgTOL.L1789                        GHMNVHRRDRASRFIKQSSP---IV-------------------------
MgTOL.J0298                        GHMNVHRRDRAR--LKQSPA----V-------------------------
Solyc09g011120.1                   GHMNVHRRDRAR--MKQSPPSNSP--------------------------
Soltu.DM.09G001810                 GHMNVHRRDRAR--MKQSPPSNSP--------------------------
DCAR_012118                        GHMNVHRRDRAR--LKQSPNSNTSH-------------------------
Acora.09G109200                    GHMNVHRRDRAR--LKLSPNSQIEN-------------------------
Acora.09G013400                    GHMNVHRRDRAR--LKQFPNPQIEN-------------------------
LitulAlt.07G073400                 GHMNVHRRDKAR--LKQSPN-THHV-------------------------
CKAN_01501200                      GHMNVHRRDRAR--LKQSPD-DQQS-------------------------
LitulAlt.T158100                   GHMNVHRRDRAR--LKQSPN-THLD-------------------------
Aco016842                          GHMNVHRRDRAR--LKQSSSPTHEN-------------------------
Nycol.F01217                       GHMNVHRRDRAR--LRQSPDSQSEI-------------------------
Nycol.E00191                       GHMNVHRRDRAR--LRRSPSLQNEG-------------------------
AmTrH2.08G033000                   GHMNVHRRDRAR--LRQSPSPHSET-------------------------
Dioal.09G079800                    GHMNVHRRDRAR--LKQPPSPPPSE-------------------------
Zosma02g20650                      GHMNVHRRDRAR--LRQVQ---QDSNT-----------------------
EL10As1g23120                      GHMNVHRRDRAR--LKQLSNFQHLDQR-----------------------
Sp6g36840                          GHMNVHRRDRAR--LKQQSLSPSSTDQATP--------------------
Myper.0004s0735                    GHMNVHRRDRAR--LKQQSLSSSSTDQAKP--------------------
CARHR206770.1                      GHMNVHRRDRAR--LKQQSLSSSSTDQATP--------------------
RBE_AT5G06070                      GHMNVHRRDRAR--LKQQSLSPSSTDQATP--------------------
Zosma01g41230                      GHMNVHRRDRAR--LKQFSSQETYNSTP----------------------
Zosma01g16140                      GHMNVHRRDRAR--LKQSSPPPSPLPPPQPPTITTTTATFHDHKRNHYR-
BXH3_00011806-R1                   GHMNVHRRDKARLRQ-----SPPP--------------------------
BXH2_00005892-R1                   GHMNVHRRDKARLRQ-----SPPP--------------------------
ITC1587_BchrUn_random_P36445       GHMNVHRRDKARLRQ-----SPPR--------------------------
Mba09_g19080.1                     GHMNVHRRDKARLRQ-----SPPR--------------------------
Aco026992                          GHMNVHRRDRARLRQ-----SPPW--------------------------
Dioal.02G053700                    GHMNVHRRDRALLRH-----SSPW--------------------------
CKAN_02083900                      GHMNVHRRDRARLRE-----SPAW--------------------------
BUSI_019694-RA                     GHMNVHRRDRARLRQ-----SPPW--------------------------
Aqcoe2G368300                      GHMNVHRRDRARLRQY----SPPW--------------------------
Acora.10G133300                    GHMNVHRRDRARLRQ-----SPPW--------------------------
Acora.01G171300                    GHMNVHRRDRARLRQY----SPPL--------------------------
LitulAlt.18G023900                 GHMNVHRRDRARLRQS----PPRV--------------------------
SpUn0229_0010                      GHMNVHRRDRARLR----LQQSSS--------------------------
Myper.0007s0629                    GHMNVHRRDRARLR----LQQSSS--------------------------
CARHR099060.1                      GHMNVHRRDRARLR----LQQSSS--------------------------
SUPERMAN_AT3G23130                 GHMNVHRRDRARLR----LQQSPS--------------------------
Spipo11G0057400                    GHMNVHRRDRARMRESPPWEPPPC--------------------------
Psat5g237280.1                     GHMNVHRRDRARLRQSSPPTNHHELQTQTQT-------------------
Medtr2g076060                      GHMNVHRRDRARLRQSSPPTTHEPAQLN----------------------
Ca_12901.1                         GHMNVHRRDRARLRQSSP-IEVQVQQPQTQN-------------------
Glyma.12G230200                    GHMNVHRRDRARLRQSSPPT-HEV-QGQAA--------------------
Glyma.13G269400                    GHMNVHRRDRARLRQSSPPTHHEVHQGQAQ--------------------
FvH4_4g03010                       GHMNVHRKDRAKLRSSPPADWIGQYTHS----------------------
FvH4_3g12221                       GHMNVHRKERAILR-------IGQYTHS----------------------
Solyc06g053720                     GHMNVHRRDRAKFLMMRHHSPPPTTNDK----------------------
Soltu.DM.06G014710                 GHMNVHRRDRAKFLMMRHHSPPTTTNDK----------------------
orange1.1g041626m.g                GHMNVHRRDRAR-LRIS--PPTP---------------------------
Ptrif.0009s0743                    GHMNVHRRDRAR-LRIS--PPTP---------------------------
VIT_205s0049g00070                 GHMNVHRRDRAR-LRQS--PPRD---------------------------
Thecc.04G248900                    GHMNVHRRDRAR-LRQS--PPRDH--------------------------
evm.TU.supercontig_44.99           GHMNVHRRDRAR-LRQS--PSED---------------------------
Sapur.008G133100                   GHMNVHRRDRAR-LRLS--PPRD---------------------------
Gorai.005G047800                   GHMNVHRRDKAR-LRQL--PPP--------MDHH----------------
Gorai.002G025300                   GHMNVHRRDRAR-LRQS--PPPPPKDHH--HHHH----------------
Gorai.006G247700                   GHMNVHRRERARLLRQSSTPPGDYK-------------------------
Solyc09g089590.1                   GHMNVHRRDRAR-LRLQ--SPT----------------------------
Soltu.DM.09G026140                 GHMNVHRRDRAR-LRLQ--SPT----------------------------
MgTOL.G0443                        GHMNVHRRDRAR-LRQY--SPTRDSNNNGGGGNQ----------------
DCAR_030730                        GHMNVHRRDRAR-LLRH--SPPRTG-------------------------
Glyma.03G160700                    GHMNVHRRDRARLRSCLPPSSWVS-ECPNKPN------------------
Glyma.19G162500                    GHMNVHRRDRARLRSCLTPSSWVSSEFPNKPNP-----------------
Lj1g3v4483350.1                    --MNVHRRDRARLRSSLM-SSWVSHDQCSTPKPN----------------
Psat6g057080.1                     GHMNVHRRDRARLRSSL-ISSWVNSDQCPNTNN-----------------
Medtr1g070265                      GHMNVHRRDRARLRSSL-ISSWVNSDQCPNNN------------------
Glyma.10G034600                    GHMNVHRRDRARLRSS--LSSWVS--ECPKPNPNTK--------------
Glyma.13G120900                    GHMNVHRRDRARLRSS--LSSWVS--ECPKPNP-----------------
FvH4_2g22040                       GHMNVHRRDRARLRLLPPNSVPSSSEYSPYPNP-----------------
Sp4g24560                          GHMNVHRRDRAKLRQIP---SWLFEPHHHIPLP-----------------
Myper.0017s0454                    GHMNVHRRDRAKLRQIP---SWLFEPHHHIPVR-----------------
AT2G42410                          GHMNVHRRDRAKLRQIP---SWLFEPHHHTPIA-----------------
CARHR137470.1                      GHMNVHRRDRAKLRQIP---SWLFEPHHHISTT-----------------
evm.TU.supercontig_50.50           GHMNVHRRDRARLRQLP---SWLFDSPNYTNS------------------
Thecc.01G263000                    GHMNVHRKDRARLRLLS---SWALECQNPEPN------------------
Ptrif.0003s3370                    GHMNVHRRDRARLRMLP---PPLLQYRNPNPIP-----------------
Sacu_v1.1_s0001.g000637            GHMNVHRRDRARLRHSSPSDMSPPPLPTTPASDHHHFAPLFASKTTTPV-
Zm00001d014917                     GHMNVHRRDRARLTHGSP----PPPPPPPPP-------------------
Nycol.D01044                       GHMNVHRRDRARLRESLSLGDDDDLLQHATRAP-----------------
Gb_27735                           GHMNVHRRDRARLRGQSMAQHDNVNIPPPAPPN-----------------
Zm00001d025051                     GHMNVHRRDRARLRQCCSASAAAHPS------------------------
SRO_LOC_Os04g08600                 GHMNVHRRERARLRQFPNPRPHPLPN------------------------
Zm00001d020430                     GHMNIHRLDRARLIHQQYTSHRIAAP------------------------
AmTrH2.07G099100                   GHMNIHRRDRARLRQSQSDLQTQNPNPN----------------------
                                     :*:*: ::                                        

BXH3_00009127-R1                   -------------------AFPPPPPPA-----------PPEFSAVG---
BXH2_00014679-R1                   -------------------AFPPPPPPA-----------PPEFSAVG---
ITC1587_Bchr4_P11137               -------------------VFPPPPPPP-----------P-EFSAVG---
Mba04_g34410.1                     -------------------VFPPPPPP--------------EFSAVG---
MA_2800g0010                       -------------------AFDHNHPRCELITPEPYYLYPETQPHAGLMY
Thupl.29378253s0008                -------------------TFPFDHP-----PREIYYVY---QPQS----
Gb_27734                           -------------------DHQCNPELCVVYPVYPVHGFPHEYHHSP---
Glyma.11G043200                    ---------------------MTSSLPTSPFINIP---PQDLVAN-----
Glyma.01G198700                    ---------------------MSSSLPTSSFINIP---PQELVGN-----
Lj2g3v1984740.1                    ------------------------SHPTPPFINIP---PH--HQD-----
Psat2g173360.1                     ------------------------HHPSSPFIHIP---PQELVN------
Psat2g173880.1                     ------------------------HHPSSPFIHIP---PQELVD------
MtPALM1_Medtr5g014400.1            -------------------------HPSSPFINIP---PQDLVAN-----
MPL1_Ca_02268.1                    -------------------------LPSSPFINIP---PQNLVAN-----
Glyma.17G155600                    -------------------NPISSFSNTPSFLNISHHHQDPFVAN-----
Glyma.05G111400                    ----------------------PSFSPTPSFLNIS--HQEPFVAN-----
Soltu.DM.06G018550                 ------------------------FPNVNSTLLIQ---NQEFIQN-----
Solyc06g061160.1                   ------------------------FPNANSTLLIQ---NQEFIQN-----
orange1.1g045333m.g                -----------------------ASSSSSTLIIPT---TQEFTAN-----
Ptrif.0004s2776                    -----------------------ASSSSSTLIIPT---TQEFTAT-----
Gorai.004G185800                   -------------------I--NQTSSST---------TQDFVSD-----
Thecc.03G228800                    -------------------S--SSSTTSSSTVLIP---TQEFGTN-----
Gorai.006G216400                   -------------------SPSSPSTTSSSTLLIP---TQEFVTN-----
POP_Aqcoe3G231100.1                --------------------DPSLSSNSSSAILFP---TQEFVAN-----
BUSI_016244-RA                     --------------------DPSSSSTSSSALIIP---TQEFVAN-----
Solyc08g077000.1                   -------------------HNHISSQNSNSTFLVP---TQEFVTN-----
Soltu.DM.08G022840                 -------------------H----SQNSNSTLLIP---TQEFVTN-----
VIT_202s0012g01190                 -------------------S-----TNSSSTLIIP---TQEFITN-----
Sapur.003G058900                   -------------------S-----GSSSSTFIIP---TQEFPPN-----
FvH4_5g21930                       -------------------NPSAVSSSNSSFVIPT---QEFLAAN-----
FvH4_5g21910                       -------------------NPSAISSSSSSFIIPT---QEFLAAN-----
evm.TU.supercontig_239.1           -------------------QPPGR--AATSMIIPT---QD-LTAN-----
LitulAlt.16G109800                 ----------------------SSSSSSSSPFIFP---TQEFVAS-----
LitulAlt.05G121600                 ----------------------SSSSASSPSLIFP---TQEFVTS-----
CKAN_01882100                      ----------------------LPSSASPPPLMFP---TQELVAS-----
DCAR_008275                        ------------------------CTTAVIMNPAH---HQELVAN-----
Gorai.003G181300                   ------------------------GDATTGPLIN----------------
Gorai.008G226800                   --------------------ILSATAISSSNLLIP---TQHFPQS-----
Sp7g16290                          -------------------GRTTFLGSCVP--PTATLIIQSTASNI----
Myper.0006s1302                    -------------------GRTTFINSCVP--PTTTLIIQSTASNI----
AT4G17810                          ----------------------MLLNSCAPPLPTTTLIIQSTASNI----
CARHR224540.1                      ----------------------TFLNSCALPLPNTTLIIQSTANNL----
MgTOL.E0867                        -------------------------PVSPSPATTG----QEFVGN-----
MA_357706g0010                     ------------------------PPDHQRWSS---PSPVRP--------
Thupl.29380027s0001                ------------------------APENHHLQSAAFPSPVMVPLQ-----
Nycol.D01707                       ------------------------IPSAEGPLLRFLPS------------
Nycol.L01116                       ------------------------VAVPEPAPPSLLFSQPELATSGP---
AmTrH2.13G007000                   ------------------------YPNANSLLVTTTQDFPRG--------
CKAN_01634200                      ------------------------IDESLPSLLFPASEFVEGST------
Pp3c1_8210                         ----------------------SNEALLASTNSQDANSATCMQ-------
Pp3c2_32900                        ----------------------YNEGLPPIP----TNSWEVMK-------
Pp3c11_13030                       ---------------------SMDTEPPNSTSHCASNDWPTRSESHD---
Pp3c7_19440                        ---------------------SSGSETPNSTFNNASSDWIARGNSHD---
Pp3c3_5040                         ---------------------NASSQSLRGSLSASSKVGCNDAEVAE---
Pp3c26_13140                       -----------------------SVASLSHIPRSKIDISDPSVESTE---
Dicom.16G013700                    -------------------VTAPGSAAPNCTPALGLCWLYPVAASAQ---
Dicom.Y387000                      -------------------VTAPGSAAPNCTPALGLCWLYPVAASAQ---
Dicom.14G059300                    -------------------ASSPEITTSETPRALGVCWLYSVPSSYE---
Dioal.16G012600                    ---------------------SPVMFKPPEYVVKSDGAFHSTS-------
Azfi_s0008.g011541                 ----------------------PPPPPPPDALSVATTTM-----------
Acora.08G017400                    ----------------------ASPPPPP---------------------
Sacu_v1.1_s0140.g022714            -------------------CAAVSPPEPPQQ-------------------
MgTOL.F0803                        -----------------------PPPPPPHE-------------------
Sacu_v1.1_s0125.g021695            ---------------------SATAAFDFYSA-------TASASTS----
Dioal.11G027500                    ---------------------PKTGGSLHHSL-------MKFPGLS----
Dioal.04G161900                    ---------------------SSSASPPP-----------PP--------
Dioal.04G162200                    ---------------------SSSASPPP-----------PP--------
Azfi_s0034.g025408                 ---------------------SPSPSPSPSLC-------TPPSHPSLSL-
LOC_Os07g01180                     -------------------PPPPPPPPPLLPAAAAAPDSPSPPSLLL---
Zm00001d018605                     -------------------PLPAPELADHQQQLLQLHGSPMTKAAVL---
Zm00001d048590                     -------------------ATTNDQPHPQQGALLYRAAASNPSTTTP---
LOC_Os11g48000                     -------------------HQEEEAEAPQD----QQAGPYYTSFSKP---
Zm00001d002494                     --------------------LGGAASQATDETPHAAPAAKYAVLYPI---
Zm00001d026034                     ---------------------GAASSPATDETPHAA---KYAVLYPI---
LOC_Os04g50070                     --------------------AEAPAAAAAARTEYAV------ALYPI---
Sp4g20110                          -------------------KSSS-PEYPSHKNNDDIRETSCYTLVFNSNP
Myper.0003s1223                    -------------------KSPP-PEYPSDKYSEDIRETSCYTLVFNSDP
CARHR131790.1                      -------------------KSSSSPEYPSHNDNDDILQTSCYTLVFNSKP
AT2G37740                          -------------------KSSSSPEYPSHKDSDNIHETSCYTLVFNTKP
BXH3_00031420-R1                   -----------------------PTGDDSD-HDRPHHSSQRPYMPSASP-
Mba02_g17040.1                     -----------------------PTGDDSD-HDRPHQSSQRPYMPSASP-
ITC1587_Bchr2_P04542               -----------------------PTGDDSD-HDRPHQSSQRPYMPSASP-
BXH2_00033778-R1                   -----------------------PTGDDSD-HDRPHHSSQRPYMPSASP-
BXH3_00004068-R1                   -----------------------LSEEAAE-EQRQPQVSPLALGAAANP-
BXH2_00002388-R1                   -----------------------LSEEAAE-EQRQPQVSPLALGAAANP-
ITC1587_Bchr8_P23849               -----------------------LSEEAAE-EQHQPQVSPLALGAAANP-
Mba08_g21120.1                     -----------------------LSEEAAE-EQHQPQVSPLALGAAANP-
ITC1587_Bchr10_P28847              -----------------------VGGEAGE-DQQHPNPCLMVAMASEHPP
Mba10_g01460.1                     -----------------------VGGEAGE-DQQHPNPSLMVAMASEHPP
ITC1587_Bchr5_P12289               -----------------------SLGEETA-EAEDEQVTGAELHPQVSP-
Mba05_g10710.1                     -----------------------SLGEETA-EAEDEQVTGAELHPQVSP-
BXH2_00007865-R1                   -----------------------SLGEETA-EAEDEQVTGAELRPQVSP-
BXH3_00025654-R1                   -----------------------LDSCTPTGAACPPPIASLDQRALVNP-
BXH2_00019168-R1                   -----------------------LDSCTPTGAACPPPIASLDQRALVNP-
ITC1587_Bchr7_P21403               -----------------------LDSCTPTGVACPPPIASLDRRALANP-
Aco014163                          ----------------------SIEDQENNQQDRQNTCTPLGHAHQVSSL
Aco001423                          ----------------------NQDSPDDHGRDLYPNAPQATLECSSKPN
DCAR_027597                        ---------------------------------LCLKTGGADKFFNSKSP
DCAR_011730                        ---------------------------------SSNTTNGSQETSDSNPS
LOC_Os05g20930                     ----GGESHGMPPNQNYMIQPCPPQIGTLQHAYSPNPRSGSILAADTNPN
Glyma.03G067700                    --KPVHQSSFASLGGYL----YPSPVCGLAYKKTNPNSDPDFVASPSSSP
Glyma.01G101800                    --KPV-QSPFASLGGYL----YPSPLCGLACKKTNPNCDPDFVASPSSSP
Lj0g3v0263419.1                    ------PFSAPSLGNYLA--PYPPPVYDLAYK-TNPNPDHNFLASTSSPS
Psat7g239240.1                     HHKPLIQSDHN-YLAYNSNLFPNSPLCGLVYEKANPNSHLD--------L
Medtr4g021270                      VQNPLIQN------VYNNNLFPNSPSCGLVYNKTNPNSHLDHFVSSTSSP
Ca_24802.1                         LQKPLYQSSNNSLANYNNSLFPSPSVCGLVY-KTNPNCDPN-FVASTSSL
Glyma.18G186000                    --QSSVQISFTSLGYLY-----PSSLDGLAPN-TSPNSDPYSHAPASPSK
Glyma.07G135900                    --LNSVQISFTSLGYLY-----PSSLGVLTHNNTNPNSDPYSHAPPSPSK
Spipo6G0073900                     ---------------------------GLRQIPCPPGVSVGTSRSPSSPP
Glyma.11G221500                    ---------------------HNELALQHHHKNDC---TVATSKVSSSRP
Glyma.18G036000                    ---------------------N--EALQHHQKNDC---TVATSKVSSSRA
Lj3g3v2835370.1                    ---------------------LQ---NSNHHKDHN---FTATGHLTS-RP
St_Psat5g124000.1                  ---------------------NDFT--------------TISR------V
Medtr3g068095                      ---------------------NELELHSHHKNH-----FTTSRDNSSTWP
Ca_13322.1                         ---------------------NEEDLHSHHKNH-----FTTTSRVSSSWP
Glyma.14G066500                    ---------------------KNDHFIKSLLLGNN-HHFLSAPEISTQLD
Glyma.02G250100                    ---------------------KNHHFIIKSLLGNNKLHFSSAPEISTQLD
Lj0g3v0352099.1                    ---------------------ESLSLHHHHHKNND---FKSSLVNHFPPE
Psat0s2044g0080.1                  ---------------------SNNDLINSSSLGNH----CFPAKRRSISP
Medtr5g080660                      ---------------------KNNDLIN-SSLGNH----YFSAKMSSKID
Gorai.013G022000                   ---------------------VVSNQNQNPNPLKP---SDPKS-PHPA--
Thecc.10G039000                    ---------------------VVVPHHQNHRKISPKSSDEPKILPHQAGP
orange1.1g046885m.g                ---------------------KCPSDHSSPS-------NNVVVVASSP--
Ptrif.0004s0071                    ---------------------KCPSDHSSPS-------NNVVVVASSP--
evm.TU.supercontig_19.277          ---------------------NPLNNDSLEPPQTTLSPSRVSATDHNHHH
FvH4_7g23040                       ---------------------ATPKLATDHVPHHLR--NHSHGFGAMTCP
orange1.1g021556m.g                ---------------------NEIHHHDHQFQNNNDHHLQNNNHPFASLG
Ptrif.0006s0692                    ---------------------NEIHHHDHQFQNNNDHHLQNNNHPFASLG
Gorai.012G106300                   ---------------------DGILHHDPQNSPN---HIQK---PFLPVS
Thecc.05G033900                    ---------------------ETIHHHDHQNSQS---HIQN---PFLPMG
Gorai.007G377000                   ----------------------SPPHHEHHHHQN---NIQD---PFLPLG
Sapur.016G090900                   ---------------------NEIFHH-ERQNPR----LQN---PYTSSG
Sapur.006G073300                   ---------------------NEILQQQEHQIPRS--HLQD---PYTSFG
VIT_208s0007g00880                 ---------------------NEILHH-HHQNHHN--HTQH---PCSSLG
BUSI_003908-RA                     ---------------------SEILHH----HDQT--QIQN---PFTPSV
BUSI_011756-RA                     ---------------------SEILHH----HDQT--QIQN---PCTPSV
VIT_213s0019g02120                 ---------------------NETDLH----SQNH--GSHK---PDSNPG
VIT_206s0004g05270                 ---------------------KEISGK--------------------SMG
Aqcoe1G101500                      ---------------------ETTLQH------------QN---PSTSLG
Sapur.008G046500                   ---------------------NDVFQHQN--------HIQS---SHKSSG
Sapur.010G156700                   ---------------------IYVFQHQN--------HIQS---SLKSLV
FvH4_6g13130                       ---------------------TAHHHHGLPDQDHQDISVQIN--PFSSTL
MgTOL.L1789                        ---------------------IPNHQT-----DDEVRPQKIR--ASNRCC
MgTOL.J0298                        ---------------------LPSSAD-----QVIILPPHINNNAVPPPP
Solyc09g011120.1                   -----------------------SVHDH--QVFIPPTPPLHSNHHHNSHV
Soltu.DM.09G001810                 -----------------------SGHDH--PVFAPP-PPLPPNHHHNRHV
DCAR_012118                        ---------------------LVSPNSS--LGFHQHPPDLVSTLVHNNSE
Acora.09G109200                    ---------------------NHLQSP-----LGVQCPPQVHAMVYN---
Acora.09G013400                    ---------------------HHHQSP-----LGVY-PPQVHASMYS---
LitulAlt.07G073400                 ---------------------PCT-----------TYPAHVCTMAYK---
CKAN_01501200                      ---------------------PCTQLG-------IEYPPQVCTMVCN---
LitulAlt.T158100                   ---------------------LSTQLG-------IQYPPQVSTLACN---
Aco016842                          ---------------------QYESLHNHQISPFAPYAPQVGSLVYNS--
Nycol.F01217                       ---------------------NQHSGGFPDAHQHP---PGVSPMVILNPD
Nycol.E00191                       ---------------------SHNPCGFLDLHQYQ---PEVCSLVYPNPN
AmTrH2.08G033000                   ---------------------QS------LLNQYP---SEPCTLTYPNPN
Dioal.09G079800                    ---------------------NGD-----EHQLFP---AQVCSSVLDKQN
Zosma02g20650                      -----------------------TTTDNITTSLQHPACSPIAVYNHTPP-
EL10As1g23120                      -----------------------LDPHRNSQSFSIEKTPHKQIDIVTDP-
Sp6g36840                          -------------------------VDYD--HQQLQKQHEVLDVGSKFPV
Myper.0004s0735                    -------------------------IDYDDHHQQLQKHHDVLDVGSKFPV
CARHR206770.1                      -------------------------LGYD-------KKQQ----RHQVLV
RBE_AT5G06070                      -------------------------PECD-------RQQQVLDVGSKVLV
Zosma01g41230                      ---------------------VDGDCRTLLGHHNYHSRQQLQLLHHDLN-
Zosma01g16140                      ---------------RPFHRLYSSQVRQQVGNPNPNPNLMLATNKHQLEN
BXH3_00011806-R1                   ----------------GPLPFDLNPNPSPGGEPVPFSSAPNIPNLNMPPP
BXH2_00005892-R1                   ----------------GPLPFDLNPNPSPGGEPVPFSSAPNIPNLNMPPP
ITC1587_BchrUn_random_P36445       ----------------GPLPFDLNPNPSPGGEPVPFSSAPNIPNLNMPPP
Mba09_g19080.1                     ----------------GPLPFDLNPNPSPGGEPVPFSSAPNIPNLNMPPP
Aco026992                          ----------------DTSIPNPNPNPSPN-LHLHDGSKPNIPNLNLAPP
Dioal.02G053700                    ----------------DPS-FLTKPRPDLNLIPPP-NPNPNPNSVSFSPH
CKAN_02083900                      ----------------AAQSSNPNPNPDNQ-NPNSSTSNPAKLPPLTCAF
BUSI_019694-RA                     ----------------DGRCTNPNPNPDIS-SPSSSTS--TTLPPFTYK-
Aqcoe2G368300                      ----------------EGQTTSLNPNPSPSYSPISSSSVYTTFPSMLSP-
Acora.10G133300                    ----------------DYIT---IPN-----PNQVASPPPIKPPPSTHAF
Acora.01G171300                    ----------------DHLT---NPNRN---PNNSVVPAPVRPPSFTFTA
LitulAlt.18G023900                 ----------------AQTS---NPNPNPN-PNSSSSTPCTRPTPITYAF
SpUn0229_0010                      ----------------SSSTPSP-PYPNPNYSYSSMATSPPP------LP
Myper.0007s0629                    ----------------SSSTPSP-PYPNPNYSYSSMATSPPPP----PPP
CARHR099060.1                      ----------------SSSTPSP-PYPNPNYSYSSMATSPPPPHPFLSHH
SUPERMAN_AT3G23130                 ----------------SSSTPSP-PYPNPNYSYSTMANSPPP------HH
Spipo11G0057400                    ----------------SNPDPIPNPKPTPNRILLLNLNSEPDP----TYE
Psat5g237280.1                     ---------------QGSSMLNLNNNPNNFFSNN------SSFLQQPSS-
Medtr2g076060                      ---------------EGSSMLNLNLNNPTITTTN------PNLFSHSSS-
Ca_12901.1                         ---------------QGS-MLNFNLNNHPIITTTNP---YNNFFSNSSLS
Glyma.12G230200                    ----------------GPIRLNLNLNPNNNSASS------SSLSLLPPP-
Glyma.13G269400                    ----------------GPM-LNLNLNPNSN----------SSLSLLPPP-
FvH4_4g03010                       ------------------TILNLNLKPNPNPTFVP-----SPPPSPPSP-
FvH4_3g12221                       ------------------TILNLNL--NPNPTFVS-----SLPPSLSSP-
Solyc06g053720                     ---------------PRCSLLNLKTNPNPNIPPS----------------
Soltu.DM.06G014710                 ---------------HTYSLLNLNPNPNPNISSS----------------
orange1.1g041626m.g                ----------------KDIIVNNNINN-----------------------
Ptrif.0009s0743                    ----------------KDIIVNNNINNGQYPLLNLNLNPNPN----PNFS
VIT_205s0049g00070                 ---------------GQYPILNLNLNPNPNFSTSPSSSSPPTRLPPFTRT
Thecc.04G248900                    ---------------GQPPCLNLNLYPNPNPNPNFSSSSLVS--SPFSST
evm.TU.supercontig_44.99           ---------------GQYTFLNLNLIPNPNS----SSSSLRC--PPFTRT
Sapur.008G133100                   ---------------DQCPILTLNLYPNPSFC------------TPFNRT
Gorai.005G047800                   ---------------GQSPFLNLNLNLNFNPNPN----------------
Gorai.002G025300                   ---------------GQPPFLNLNLNP--NPNPN----------------
Gorai.006G247700                   ---------------DQPSFLNLNPNPNPNFRSS----------------
Solyc09g089590.1                   -------------------ILESNPNPNSNPN----------------PN
Soltu.DM.09G026140                 -------------------ILESNPNPNPNPNSN----------PNPNPN
MgTOL.G0443                        ---------------FSLLNLNHNPNPSSNPN--------------PTSN
DCAR_030730                        ----------------QFSILNPNLDPNQNLNPN----------PNPKPQ
Glyma.03G160700                    ---------------------SIKPNPTH------LSPSSPSSLCLSNNL
Glyma.19G162500                    ---------------------SIEPNPTH------LSSSSPSSSCISNNL
Lj1g3v4483350.1                    -------------------PSCTKANPTHHINLSLPSSSSTSSSYVSNAL
Psat6g057080.1                     -------------------NNNAKPNPTI----------TSTNDEIFSSS
Medtr1g070265                      -----------------------KPNPTP----------SST--TPCSSP
Glyma.10G034600                    ---------------PNNNNPTLLPPPPS----------SSPYPLLSDEP
Glyma.13G120900                    -----------------NNNPTLLPPPSS----------SSPSPLP-DEP
FvH4_2g22040                       ---------------------NPNPNPKS--------YFSPSPSSSSSLS
Sp4g24560                          ---------------------NPKPNPN------------SSSSSSTTPA
Myper.0017s0454                    ---------------------NPNPNPNF----------SSSSSSSTMPA
AT2G42410                          ---------------------NPNPNFS------------SSSSSSTTTA
CARHR137470.1                      ---------------------NPNPNFS------------SSSSSSTTPT
evm.TU.supercontig_50.50           ---------------------TFNNFGRV----------PS--PDYSLNF
Thecc.01G263000                    ---------------------SMPSPSSS----------PISLSSHSVNF
Ptrif.0003s3370                    ---------------------SFAASSTS----------SSSLSSPPSNK
Sacu_v1.1_s0001.g000637            -----------LSSCSSSSPTATCTTIATTPGIQLQHLLRSHSAASSSPP
Zm00001d014917                     ----------------SRAPPAMIPNLNYPP-------------PSSSSS
Nycol.D01044                       ------------AALPSPSSKPVLSMISSSS--------TSLVTPSTETS
Gb_27735                           -----------YAVMSTACPCLVYPLVQYEGSNSDSFSFMFPIASDSYSP
Zm00001d025051                     -------------------ASLPSPALTAR---------HQHSRAPIPNL
SRO_LOC_Os04g08600                 -------------------LNLSPPPPPP----------------PPPPP
Zm00001d020430                     -------------------HPNPNPSCTS---------------VLDLEL
AmTrH2.07G099100                   ------------------PNPNPNPDPSPDGSPKSFFLFPSSGAAPTLSL
                                                                                     

BXH3_00009127-R1                   ------------------------------GGVFLVYSIGAGTGEVFVPS
BXH2_00014679-R1                   ------------------------------GGVFLVYSIGAGTGEVFVPS
ITC1587_Bchr4_P11137               ------------------------------GGVFLVYSIGAGSGEVFVPS
Mba04_g34410.1                     ------------------------------GGVFLVYSVGAGSGEVFVPS
MA_2800g0010                       HRNTAFSPDNSIVR------------LPHNSQPLPSGPIPSQPIATFIPS
Thupl.29378253s0008                -------ADR-----------------PYNSNDVSS---EKSSFVNMFSS
Gb_27734                           FYNTSISPTELN---------------KYGSALHSSYPSNSKPNCSFIPS
Glyma.11G043200                    ------------------------------AGLCLLYHLPKSPSSTAPPF
Glyma.01G198700                    ------------------------------AGLCLLYHLPTSPSS-APPF
Lj2g3v1984740.1                    ------------------------------LGLCLLYHLP-SPNS--TTV
Psat2g173360.1                     ------------------------------AGLCLFYHSPNPNISSFN--
Psat2g173880.1                     ------------------------------AGLCLFYHSPNPNISSFN--
MtPALM1_Medtr5g014400.1            ------------------------------AGLCLLYHLPNPNNNAFASF
MPL1_Ca_02268.1                    ------------------------------GGLCFLYHLPNPNNN-----
Glyma.17G155600                    ------------------------------GGLCLLYPFPSPNNNNNDPF
Glyma.05G111400                    ------------------------------GGLCLLYPFPSPNN--NAPF
Soltu.DM.06G018550                 ------------------------------GGLCFLYSMPN--YHNPNHT
Solyc06g061160.1                   ------------------------------GGLCFLYSMPNYYYNNPNPT
orange1.1g045333m.g                ------------------------------SGYCLLYQLPNPNGGVFAS-
Ptrif.0004s2776                    ------------------------------SGYCLLYQLPNPNGGVFAS-
Gorai.004G185800                   ------------------------------GGLCLLYQIPTP-NGAFNS-
Thecc.03G228800                    ------------------------------GGLCLLYQLPNP-NGVFTS-
Gorai.006G216400                   ------------------------------GGLCLLYQLHNPSDGVLTSS
POP_Aqcoe3G231100.1                ------------------------------GGLCLLYSLPSP-NSVFNP-
BUSI_016244-RA                     ------------------------------GGLCLLYPLPNH-SNVFQP-
Solyc08g077000.1                   ------------------------------GGLCLLYSLPNPSNTHIFNN
Soltu.DM.08G022840                 ------------------------------GGLCLLYSLPNPSNTHIFNN
VIT_202s0012g01190                 ------------------------------GGLCLLYQLP-PNPNALFT-
Sapur.003G058900                   ------------------------------AG-----GYASSTNYQTLTG
FvH4_5g21930                       ------------------------------GGLCLLYQLPHPNNGAFTNS
FvH4_5g21910                       ------------------------------GGLCLLYQFSDPNNGAFTTS
evm.TU.supercontig_239.1           ------------------------------GGLCLLYQLPNPK------G
LitulAlt.16G109800                 ------------------------------GSLCLFYPFPTP-GAVFTPT
LitulAlt.05G121600                 ------------------------------GGLCLLYPFLAP-SAVFTPM
CKAN_01882100                      ------------------------------GALCLFYPFPTS-NPVFTPS
DCAR_008275                        ------------------------------GGVCLFYTLPNP-NAVLSPS
Gorai.003G181300                   --------------------------------HTLLYQFPSPNGLFFTSS
Gorai.008G226800                   ------------------------------AGFWVLHHHDGVPTSQPMNA
Sp7g16290                          ------------------------------EGLSHFYQSQNPNSMFSNSS
Myper.0006s1302                    ------------------------------EGLSHFYQLHNPNGMFGNSS
AT4G17810                          ------------------------------EGLSHFYQLQNPSGIFGNSG
CARHR224540.1                      ------------------------------EGLSHFYQLQNPSGIFGNSG
MgTOL.E0867                        -------------------------------GLCLVYPLHNPNSSISIST
MA_357706g0010                     -------------------------------EIPSHYQLPVFNSNFDENS
Thupl.29380027s0001                -------------------------------DLCFLYSMPGPNSSSDQNP
Nycol.D01707                       --------------------------------LCMMCTFP--GTAGSGVP
Nycol.L01116                       ------------------------------GGLCMMYAFP--GAGGRASP
AmTrH2.13G007000                   --------------------------------LCFLYPIQ--NPNPNSSP
CKAN_01634200                      --------------------------------LCLLYSFP--TPG-----
Pp3c1_8210                         ----------------------------------GEWKRG----------
Pp3c2_32900                        ----------------------------------IDWARG----------
Pp3c11_13030                       ------------------------------VQYASQYRRHPFDYQS----
Pp3c7_19440                        ------------------------------MQSSSDYGRA----SS----
Pp3c3_5040                         ------------------------------LSWAQCYSK-PRSASSAPLP
Pp3c26_13140                       ------------------------------FSWLQSVSKSPRSLS--PMQ
Dicom.16G013700                    ------------------------------GSPALQQTSSDANVAYHQIA
Dicom.Y387000                      ------------------------------GSPALQQTSSDANVAYHQIA
Dicom.14G059300                    ------------------------------TAPSFKQSKIDPEKLTSPSI
Dioal.16G012600                    --------------------------------------------------
Azfi_s0008.g011541                 -------------------------------TTPPRTPPRPSTGTTIFSP
Acora.08G017400                    ---------------------------------PPLVFPSAEFVSTAAGG
Sacu_v1.1_s0140.g022714            --------------------------------IQPHNSSADHCSHHELHP
MgTOL.F0803                        --------------------------------LQVAAGETAGILHHHHHQ
Sacu_v1.1_s0125.g021695            ----------------------------------DKDALSSDSPAAGEAA
Dioal.11G027500                    ----------------------------------SEIGISN---------
Dioal.04G161900                    ----------------------------------PPLVIS-------NGG
Dioal.04G162200                    ----------------------------------PPLVIS-------NGG
Azfi_s0034.g025408                 ----------LPYP------------SGSAAAQLPPLLLFPDSSFFSNSS
LOC_Os07g01180                     ----------------------------------QISSPKSTTADHHQNH
Zm00001d018605                     ----------------------------------FSGRPAAACCTHQQTY
Zm00001d048590                     ----------------------------------STTAAAGTTAAGPAAA
LOC_Os11g48000                     ----------------------------------STTSTDNTTCSN--DI
Zm00001d002494                     ----------------------------------LNSNAA-AGVLIPSGD
Zm00001d026034                     ----------------------------------LNSSAA-GAVLIPSGD
LOC_Os04g50070                     ----------------------------------LNSGAGGAAVRIPHGD
Sp4g20110                          KRFKPQHSCVIDLS-------------------SSTSSLPYLTPSRVSPG
Myper.0003s1223                    NRFKSQHSCAIDLS-------------------SSPSSLPYLTPSRVSSG
CARHR131790.1                      NCFKSQHSCVIDLS-------------------SSSSSLPYVTPSRVSSG
AT2G37740                          NYFKTQHSCVIDLS-------------------SSSS-LPYLTPSRVSSG
BXH3_00031420-R1                   ------------------------------------LSPRVSAA------
Mba02_g17040.1                     ------------------------------------LSPRVSAA------
ITC1587_Bchr2_P04542               ------------------------------------LSPRVSAA------
BXH2_00033778-R1                   ------------------------------------LSPRVSAA------
BXH3_00004068-R1                   ------NPSSGVLA--------------------SPVSPRVPAPVT----
BXH2_00002388-R1                   ------NPSSGVLA--------------------SPVSPRVPAPVT----
ITC1587_Bchr8_P23849               ------NPSSGVLA--------------------SPVSPRVPAPVT----
Mba08_g21120.1                     ------NPSSGVLA--------------------SPVSPRVPAPVT----
ITC1587_Bchr10_P28847              QVNP--NPNSGVPA--------------------SSVSPRVPAAAT----
Mba10_g01460.1                     QVNP--NPNSGVPA--------------------SSVSPRVPAAAT----
ITC1587_Bchr5_P12289               ------NPSSRFLP--------------------PPLSPRVSAP-S----
Mba05_g10710.1                     ------NPSSRFLP--------------------PPLSPRVSAP-S----
BXH2_00007865-R1                   ------NPSSRFLP--------------------PPLSPRVSAP-S----
BXH3_00025654-R1                   ------NPNS------------------------SSISTRVPAA-A----
BXH2_00019168-R1                   ------NPNS------------------------SSISTRVPAA-A----
ITC1587_Bchr7_P21403               ------NPNS------------------------SSISTRVPAA-A----
Aco014163                          PYSTPSNPNCGAVA--------------------SLISSRVSED------
Aco001423                          P-----NSLCGDIA--------------------SPLSSHNRDLVVSA--
DCAR_027597                        -------------------------------------NSLYSETEAVK--
DCAR_011730                        -------------------------------------NFASSAPAKAS--
LOC_Os05g20930                     S------ICDVVAY--------------------PARSLLQVAAARTA--
Glyma.03G067700                    SLSKALLAPSVNIGTFR------EETMIPLYDSSILHEISPASNNSSE--
Glyma.01G101800                    SPSKALLAPSANIGTFR------EETMIPLYDSSILHKISPASN-SSE--
Lj0g3v0263419.1                    PNSKPLLSPSINN------------------SSSILHKISPLNS------
Psat7g239240.1                     SASS---------------------------KDLFRDETLISP---SE--
Medtr4g021270                      SSAS---------------------------KALFGDETLISPFNSSE--
Ca_24802.1                         SLSKPNEETLIPF-----------------YDSPFPHHNIVSHLNSSK--
Glyma.18G186000                    FLASSINKRGREKP----------------QIPLYKGCLESSPDLPSK--
Glyma.07G135900                    VLVSSINKRGREKP----------------QIPLYKGCHESSPDLPSK--
Spipo6G0073900                     FRVS-------------------------------------GPSNLES--
Glyma.11G221500                    STISIQENCYHHQP-------------------TMSSYSSSIGWGHH---
Glyma.18G036000                    STISTQEICS-HQP-------------------TMSLYSSLIGWGHH---
Lj3g3v2835370.1                    STISTRENSC----------------------------------------
St_Psat5g124000.1                  STASTQENCFQ-----------------------IQPNASSMRWGNS---
Medtr3g068095                      STTYTQENCFQPN---------------------MSSYSSSIKWG-----
Ca_13322.1                         STICTQENCFQPN---------------------MSTYSTSIRKG-----
Glyma.14G066500                    CGFT-HACYSS-PA-------------------TTITTTR-LSCISSTQ-
Glyma.02G250100                    CGLTHHACYSSSPA-------------------TTITTTRLFSCISSTQD
Lj0g3v0352099.1                    IEKLCCLSPCSVPA-------------------TTITTSA----------
Psat0s2044g0080.1                  SRMITTSAISSPYS-------------------SSIIWGQ----------
Medtr5g080660                      CNYHQLKPCSRRRS-------------------LSPSRIV----------
Gorai.013G022000                   ----ADLAH-------------------------SFSSSRVSASS-----
Thecc.10G039000                    LDSTDDLDHNSTAS--------------------TFSASRVSVLSTQ---
orange1.1g046885m.g                -----TLLN---------------------------TRVTAALLTTA---
Ptrif.0004s0071                    -----TLSN---------------------------TRVTAALLTNT---
evm.TU.supercontig_19.277          HPLGFQLICPVVGN-------------------DSPSGSDSGAKGST---
FvH4_7g23040                       FSAPRAFISPYSSS-------------------NSCSTAAAAAAAAA---
orange1.1g021556m.g                FHQYPSQQLCNFVY----NPSPNSDPVVI---ASSSSPSRVVSAHPSTQK
Ptrif.0006s0692                    FHQYPSQQLCNFVY----NPSPNSDPVVI---ASSSSPSRVVSAHPSTQK
Gorai.012G106300                   FQYQP-DEVCNFVY----NPNPNSNHGTP---PSPPSNS---------KD
Thecc.05G033900                    FQYQP-DEVCNFVY----NPNPNSDHGTL---TSPSTSSRVS--PPPTKE
Gorai.007G377000                   FPCQP-DEVCNFLY----NPNPNSNHGTT-------------------KQ
Sapur.016G090900                   FQYPS--QLCTLDY----SPTPNCDPGFI---ISPTSSSRVS--ITSTQH
Sapur.006G073300                   FQYPS--QLCNLVY----SPNPNSDPGPI---ASPTSSSRVS--TTSTQE
VIT_208s0007g00880                 FQYPS--QI-----------------------------------------
BUSI_003908-RA                     VQYPS--EVCTFIY----SSNPNVVP-------LPISPSRNS--TPSTQE
BUSI_011756-RA                     VQYPS--EVCTFIY----SSNPNVVP-------LPISPSRNS--TPSTQE
VIT_213s0019g02120                 PGFLS--SP--------------------------LSPSRVS--ALSTLE
VIT_206s0004g05270                 DEDPD--QICTLVC----NPNPNSIHGVV---ASPLSPSRVS--VLSIQE
Aqcoe1G101500                      VHQYT-SQVCSLDF----SPNSN------------LTASRVSIPSTLEKC
Sapur.008G046500                   SHFPT-D-VCNLEN-YDLDPKLISVPGAINYNASTLSSSRFS--AFSTHE
Sapur.010G156700                   SHFPS-DQVCTLDNYYDLDPKLS-VSSATNIASTTLSSSRVS--TLSNQE
FvH4_6g13130                       -------GTFHQYPSHHQVCA--LVYNPNNPSSNPLSSP--SRVSAQLPG
MgTOL.L1789                        -------TSFDDIP-PSRVST--LWYTNSNPNPNPNPEF--SDNTGLL--
MgTOL.J0298                        -------YNYYNSSSHENICS--FLYNNPNPEFSPTSQARVSHPAKVVDA
Solyc09g011120.1                   QYPSQICNTFMYNPNSDSAS----GVPIRVSSQKTLETHHHSSLSSIVHE
Soltu.DM.09G001810                 QYPSQIC-TFMYNPNSDSAS----GVPIRVSSQKTLATHHHSYFSSIVQE
DCAR_012118                        DQ------EIMKLPSMVPVP----VTQVMKFEEKAFSAPYFSSPTMKEQQ
Acora.09G109200                    -----------SNPSDIAPSPISPSRVSEDRIDHPLIGPSYSSIS-AQDH
Acora.09G013400                    -----------SNPSDIATS----------SIDHALIAPPCSSIV-AQDH
LitulAlt.07G073400                 -----------PNPNG---------------AGEPLSPCRISATSNTQEN
CKAN_01501200                      -----------PNPNPN-------------IVASPLSPSRVSAAS-VQDN
LitulAlt.T158100                   -----------PNPNPNPST---------NVVAPPLSPSRASTWP-ANEN
Aco016842                          --------SPNPNPNPNSAC---------GMVASPLSPTEASAVF-AKRI
Nycol.F01217                       SRPD-HSSPETDPT-------------------RHIRGAPTSAVSSST--
Nycol.E00191                       PNPNPNPNPSVVPS-------------------TKASAPPTSCCNESNGN
AmTrH2.08G033000                   FSPSLSSTEVSGPS-------------------NSCCKANCSHMNLGSPP
Dioal.09G079800                    PNPN----PNSGAT-------------------KLLPLSFSSVVSPSS--
Zosma02g20650                      --------------------------------------------------
EL10As1g23120                      --------------------------------------------------
Sp6g36840                          --------------------------------------------------
Myper.0004s0735                    --------------------------------------------------
CARHR206770.1                      --------------------------------------------------
RBE_AT5G06070                      --------------------------------------------------
Zosma01g41230                      --------------------------------------------------
Zosma01g16140                      --------------------------------------------------
BXH3_00011806-R1                   SSSSG---D-----------------------KIFLAPNTLPSMTSPLTH
BXH2_00005892-R1                   SSSSG---D-----------------------KIFLAPNTLPSMTSPLTH
ITC1587_BchrUn_random_P36445       SSSSG---D-----------------------KIFLEPNTLPSMTSPLTH
Mba09_g19080.1                     SSSSG---D-----------------------KIFLEPNTLPSMTSPLTH
Aco026992                          PNSTTNIDA-----------------------KFCPATYTFSSLLSPLSF
Dioal.02G053700                    CHAAS----------------------------SKACAYTFPSLFSPLKG
CKAN_02083900                      PTLNS---S-----------------------SSPSSSSSHACFASPSLL
BUSI_019694-RA                     --------------------------------SSSWLSPSLTGFASP---
Aqcoe2G368300                      --------------------------------SLSCLPSSQSPAFSSEMK
Acora.10G133300                    P-------------------------------SLLSRPTSLTGFSSSSSE
Acora.01G171300                    P-------------------------------SLLSSTSITAGFTFISSM
LitulAlt.18G023900                 P-------------------------------TLLSS-SSLSCFSSSSPS
SpUn0229_0010                      PPLTLFPVL-----------------------SPPSSPGYGPCLARSLSP
Myper.0007s0629                    PPLTLFPTL-----------------------SPPSSPGYGPCLSRSLSP
CARHR099060.1                      PPLTLFPTL-----------------------SPPSSPIYRQGLARSLSP
SUPERMAN_AT3G23130                 SPLTLFPTL-----------------------SPPSSPRYRAGLIRSLSP
Spipo11G0057400                    DDLPAPRMP-----------------------SSPICSLSHRSSSTSKKS
Psat5g237280.1                     ----SSS--------------------------SSLATTLKP-MTCTLPL
Medtr2g076060                      ----SSSSL-----------------------SSSSATSLKP-ITCTLPL
Ca_12901.1                         LFQPSSS--------------------------SSSATTLKP-ITCTLPL
Glyma.12G230200                    ---PSSS--------------------------SATTTTLKPVVTCTLPL
Glyma.13G269400                    ---PSSS--------------------------ATTTTTLKPVFTCTLPL
FvH4_4g03010                       ----FSTAS-----------------------TRQQLSPLTTSFSS-VPS
FvH4_3g12221                       ----FSTVS-----------------------AR-QLSPLTTSFISSVPS
Solyc06g053720                     ----------------------------------------STSPPPSPSS
Soltu.DM.06G014710                 ----------------------------------------STPPPPS--S
orange1.1g041626m.g                -----------------------------------------ASPSE-IKK
Ptrif.0009s0743                    TPPLVSPF-------------------------SSLSSQSSASPSE-IKK
VIT_205s0049g00070                 LPSLVSSP------------------------LSSLSSPSSASPSDQVKK
Thecc.04G248900                    LPSLVSPP------------------------LSSLSS-SFASPSHEMKK
evm.TU.supercontig_44.99           LPSLVSPP------------------------LSSLSS---VAPTG--RA
Sapur.008G133100                   IPSLVSPPP-----------------------LTALSS---PSLVSEVKK
Gorai.005G047800                   ----FSS--------------------------SSLVSS--PLPCE--MK
Gorai.002G025300                   ----FSPP-------------------------SSLTLSTFPPPSP--SL
Gorai.006G247700                   ---------------------------------SSLIAPSFCSTLP--HH
Solyc09g089590.1                   PSFV-SSPS-----------------------SPS-----TKLFPPFVST
Soltu.DM.09G026140                 PTFL-SSPS-----------------------SPS-----TKLFSPFVST
MgTOL.G0443                        PSLFPSSPP-----------------------SPPPLSSLLTRFPQFAST
DCAR_030730                        PNFSSSSTS-----------------------SILFRQPFTSNLAPSVTN
Glyma.03G160700                    LNCAHTFPL-----------------------YSPSLTLSSS-LTPASPN
Glyma.19G162500                    LNCAHTSPL-----------------------YIPSLTLSSS-LTPASPN
Lj1g3v4483350.1                    LNCAHRSPL-----------------------YCPCLTLSSSSLPPASTS
Psat6g057080.1                     HYLSLSSSS-----------------------SSPSLPHTSHD-------
Medtr1g070265                      LYLSLSSPP-----------------------S-PSLPHTIHD-------
Glyma.10G034600                    LNYAHPSPL-----------------------CSPCLTLSSSPSPAST-S
Glyma.13G120900                    LNYAHPSPL-----------------------CSPCLTLSSSPSPAST-S
FvH4_2g22040                       GANKYLPHL-----------------------VSPRSTYVSTPSSGTLDH
Sp4g24560                          PLEPSLTNQ-----------------------ISRTTPFSSDRFHLLDNT
Myper.0017s0454                    HLEPFLTNQ-----------------------IYKTTPFGSTRLDLLDNT
AT2G42410                          HLEPSLTNQ-----------------------RSKTTPFPSARFDLLDST
CARHR137470.1                      HLEPSLTNQ-----------------------RSKTTSLPTARFDLLDSS
evm.TU.supercontig_50.50           -LPTTRS-------------------------------LLCPSLFKPTQH
Thecc.01G263000                    SLYPHHS-------------------------------LLSPLLSAPSSS
Ptrif.0003s3370                    LLLSGPDPA-----------------------TYKPKPLVSANLNSLSSS
Sacu_v1.1_s0001.g000637            HTLHLLSAP-----------------------INSKTSNYDSAYSASNNS
Zm00001d014917                     TNKKLLDAP-----------------------S-SIEMELELELGVG---
Nycol.D01044                       TDAPLVGTP-----------------------LKNKFPSKVVAASSSWFG
Gb_27735                           MTSTAPNIS-----------------------SYFSQPSDPMVHLNGPIS
Zm00001d025051                     NFSPQHCAA-----------------------GGSMAAADPVIYSLFSTT
SRO_LOC_Os04g08600                 PQQQQQCYC-----------------------PG---DRPAIVYSFFST-
Zm00001d020430                     SLSSLLAHG-----------------------AASSDGGLSVPVAKLAGN
AmTrH2.07G099100                   TQQPLHHHL-----------------------SPIYSSPFSCSSSSPSST
                                                                                     

BXH3_00009127-R1                   MGSSSAFVSG----------------------------------------
BXH2_00014679-R1                   MGSSSAFVSG----------------------------------------
ITC1587_Bchr4_P11137               MGSSSAFVSG----------------------------------------
Mba04_g34410.1                     MGSSSAFVSG----------------------------------------
MA_2800g0010                       ISQPASSFS-----------------------------------------
Thupl.29378253s0008                PSDPQLRYAG----------------------------------------
Gb_27734                           ATTFSSQFSDPPPAFH----------------------------------
Glyma.11G043200                    P------PSPTTPSPS--------TLLSISSY------------------
Glyma.01G198700                    P-----SPTSNGASPS--------TLLSISSY------------------
Lj2g3v1984740.1                    P-----NLNVNGESPS--------TLLSISPY------------------
Psat2g173360.1                     --------DSNGESPS--------TFLSISSS------------------
Psat2g173880.1                     --------DSNGESPS--------TFLSISSS------------------
MtPALM1_Medtr5g014400.1            N-----SSSPNGESPS--------TFLSISSS------T-----------
MPL1_Ca_02268.1                    --------SNNGESPS--------TLLSISSS------------------
Glyma.17G155600                    SSLAH-NNNACGDLPS--------TVFSVSSS------HS----------
Glyma.05G111400                    SSLGH-NNNACGDSPS--------TAFSVSSS------H-----------
Soltu.DM.06G018550                 TIK------SSNVDPS--------NILSNISP------------------
Solyc06g061160.1                   TINK-----SSNVDPS--------NLLSNISP------------------
orange1.1g045333m.g                TTMTA---CAIDDSPS--------TLLSIS--------------------
Ptrif.0004s2776                    TTMTA---CAIDDSPS--------TLLSIS--------------------
Gorai.004G185800                   PSMNP---CSLD-STS--------PLLSMS--------------------
Thecc.03G228800                    PPMNA---CSND-SPS--------TLLSIS--------------------
Gorai.006G216400                   PPMDA---WPID-SSS--------TLLSVS--------------------
POP_Aqcoe3G231100.1                NSMNG---CVDP--S---------TLLSIS--------------------
BUSI_016244-RA                     ASVNG---CMDS--TP--------TVLSFP--------------------
Solyc08g077000.1                   PTSRKSCTMNNNSSSSST------LNLSIS--------------------
Soltu.DM.08G022840                 PTSRKSCTMNNNSSSS-T------LNLSIS--------------------
VIT_202s0012g01190                 PTS-------INSSPP----------QGIA--------------------
Sapur.003G058900                   LTG-----------PS----------LNFP--------------------
FvH4_5g21930                       NATAPITPFLNNTTVESSSSSVPSTLLSIS--------------------
FvH4_5g21910                       AVTAPTAPLLNN-IVESS--SVPSSLL--A--------------------
evm.TU.supercontig_239.1           ILAAPTGDTIDS----------PSTILSIS--------------------
LitulAlt.16G109800                 PANG----CLESPS----------TQLSIAPC------A-----------
LitulAlt.05G121600                 PASG----CLDSPS----------TLLSIS--------------------
CKAN_01882100                      RITSS---SLDSPS----------TLLSIS--------------------
DCAR_008275                        TVNH----CVES-----------SKLHSVN--------L-----------
Gorai.003G181300                   PTNN---------------------ACSIDS-------------------
Gorai.008G226800                   CSIDS---------PS--------TLVSIS--------------------
Sp7g16290                          DMMN---------------------FYGTT--------------------
Myper.0006s1302                    DMVN---------------------IYGTT--------------------
AT4G17810                          DMVN---------------------LYGTT--------------------
CARHR224540.1                      DMVN---------------------LYGAP--------------------
MgTOL.E0867                        TVLFPAPPLPDNFPSP--------PPLPISR-------------------
MA_357706g0010                     WLNPVTPNPSIVSSSQ---------LLPSSSIMPAPSLPINS--------
Thupl.29380027s0001                LLYSLNPNSSMITSSQ---------HLPRSPLTPVPSRSL----------
Nycol.D01707                       ALFRPRMSGWENAPAA---------FLSMSQYVAGN--------------
Nycol.L01116                       AFFGPGIAECADSPSP---------LLPVSHYPPGNPPPS----------
AmTrH2.13G007000                   PMFSPNTDPTINSMPT---------LLSISPHPSDT--------------
CKAN_01634200                      SVFTP-----------------------MSVTPTDG--------------
Pp3c1_8210                         --------------------------------------------------
Pp3c2_32900                        --------------------------------------------------
Pp3c11_13030                       --------------------------------------------------
Pp3c7_19440                        --------------------------------------------------
Pp3c3_5040                         LSAPSHTADFLT---------SKSVDAFMPGAN-----------------
Pp3c26_13140                       PCAPTITRNLFSQNSL----SSSHLDLSMSGS------------------
Dicom.16G013700                    PLFPPPAGAFISAQPL----IPLSTPLPMSTMP-----------------
Dicom.Y387000                      PLFPPPAGAFISAQPL----IPLSTPLPMSTMP-----------------
Dicom.14G059300                    EPFVPSSISIPS-------------PSPHVTSL-----------------
Dioal.16G012600                    --------------------------------------------------
Azfi_s0008.g011541                 DFFFSSKPPTKHPTMMMPPRASDPADHTRDLPAKIYN-------------
Acora.08G017400                    GLCFWYPLPSPGGTVFMS--------------------------------
Sacu_v1.1_s0140.g022714            DQCYYGCCCSSSRHRYSSTTVDPAPSPLLLQSSHAVD-------------
MgTOL.F0803                        KHAFY----NSYKKR--------------------AD-------------
Sacu_v1.1_s0125.g021695            EAVASITIYVDGVQQRQLEDPQLPHTSTTSIDD-----------------
Dioal.11G027500                    --------------------------------------------------
Dioal.04G161900                    MC---------------------FFYP-----------------------
Dioal.04G162200                    MC---------------------FFYP-----------------------
Azfi_s0034.g025408                 SCRRSSGSDRSNPQPSADEQIQSFHAPQQSFRELLHH-------------
LOC_Os07g01180                     QQLQLQGTN-SSPN---SCIATIIKESRNKARLFI---------------
Zm00001d018605                     CNNNREGEGEDSPARYISTTTTIIKDSKSKVLISIPA-------------
Zm00001d048590                     ITIAGAGDGDANTTTTTTYLSRIIKESKNKRFMPM---------------
LOC_Os11g48000                     LLLARD------------------QETIKKRVPRQ---------------
Zm00001d002494                     VLLSGP--------------------------------------------
Zm00001d026034                     VLLSAG--------------------------------------------
LOC_Os04g50070                     VLLSAP--------------------------------------------
Sp4g20110                          LPRKQ-DTSSSSPSFVKEPSNNSKKILSSSP-------------------
Myper.0003s1223                    LPRNQ-ETSSSSPSFVVEPCNNSEKILSSPP-------------------
CARHR131790.1                      LPLKQDNTSSSSPSFVVKPSKNSKNTISSSP-------------------
AT2G37740                          LPGKQ-HTSSSPPSFVVEPSKNSKYIPSSSP-------------------
BXH3_00031420-R1                   -----------------STPEVSTYALLSP--------------------
Mba02_g17040.1                     -----------------STPEVSTYALLSP--------------------
ITC1587_Bchr2_P04542               -----------------STPEVSTYALLSP--------------------
BXH2_00033778-R1                   -----------------STPEVSTYALLSP--------------------
BXH3_00004068-R1                   -----------------TRRIWIEDTLFSP--------------------
BXH2_00002388-R1                   -----------------TRRIWIEDTLFSP--------------------
ITC1587_Bchr8_P23849               -----------------TRRIWIGDTLFSP--------------------
Mba08_g21120.1                     -----------------TRRIWIGDTLFSP--------------------
ITC1587_Bchr10_P28847              -----------------KR-NWTEDAVFSP--------------------
Mba10_g01460.1                     -----------------KR-NWTEDAVFSP--------------------
ITC1587_Bchr5_P12289               -----------------IQENWTDNTLISP--------------------
Mba05_g10710.1                     -----------------IQENWTDNTLISP--------------------
BXH2_00007865-R1                   -----------------IQENWPDNTLISP--------------------
BXH3_00025654-R1                   -----------------SRLEWKERDSISP--------------------
BXH2_00019168-R1                   -----------------SRLEWKERDSISP--------------------
ITC1587_Bchr7_P21403               -----------------ARLEWKERDSISP--------------------
Aco014163                          ----------------------SDPTLVSPP-------------------
Aco001423                          -----------------ATEIWSEHIFIYP--------------------
DCAR_027597                        -----------------IIQGTKKLACRNPI-------------------
DCAR_011730                        -----------------SCKEITNLPLFPEE-------------------
LOC_Os05g20930                     -----------------LGKQVLNAPLVSSK-------------------
Glyma.03G067700                    -----------------SWPNSAEDHRLYSC-------------------
Glyma.01G101800                    -----------------SWPNSAEDHRLYSC-------------------
Lj0g3v0263419.1                    -----------------------SGDRLYSQ-------------------
Psat7g239240.1                     -----------------SWLNLPRDDRLCSP-------------------
Medtr4g021270                      -----------------SWLNLPGNDILCST-------------------
Ca_24802.1                         -----------------SWLNLHGDDRFCSS-------------------
Glyma.18G186000                    -----------------SMSNLTEDFRFCSR-------------------
Glyma.07G135900                    -----------------SMSNLTEDFRFCSR-------------------
Spipo6G0073900                     -----------------PKEQILVASSCCSP-------------------
Glyma.11G221500                    ---------------------HHNMGSSDSE-------------------
Glyma.18G036000                    ---------------------HH-MESPDSE-------------------
Lj3g3v2835370.1                    ------------------------KGCPDSE-------------------
St_Psat5g124000.1                  ---------------------NNHMEFHDSE-------------------
Medtr3g068095                      ---------------------NNHKESLDSE-------------------
Ca_13322.1                         ----------------------NHMDFLKG--------------------
Glyma.14G066500                    ENCGDHNFSPSSS------IILGHVGSPNSE-------------------
Glyma.02G250100                    QNCGHHNFSPSSSNSCSSSIILGHVGSPNSE-------------------
Lj0g3v0352099.1                    ------RLSVPSS-----IILEQKIGCPTSE-------------------
Psat0s2044g0080.1                  ----------------------KKIGCNNAR-------------------
Medtr5g080660                      ----------------------STI--VNAR-------------------
Gorai.013G022000                   -------------------KNFGTCSFVQGQ-------------------
Thecc.10G039000                    -------------------ENFSTTSPVQEQ-------------------
orange1.1g046885m.g                -------------------KENSSSSFVTIN-------------------
Ptrif.0004s0071                    -------------------KENSSSSFVTIN-------------------
evm.TU.supercontig_19.277          -------------------QNISDSSMENTP-------------------
FvH4_7g23040                       -------------------DRSEKNIMVMGS-------------------
orange1.1g021556m.g                TRPDKTFVIPSLSSPIAQEQQHKRSPISSPK-------------------
Ptrif.0006s0692                    TRPDKTFVIPSLSSPIAQEQQHKRSPISSPK-------------------
Gorai.012G106300                   NCPEPT-LVPALSSETAQDHP-MKSPKTSTK-------------------
Thecc.05G033900                    NCPGKI-LIPTFSSPIVQERPKTKSPDSSPK-------------------
Gorai.007G377000                   DCPGPP-LFS------------------SPK-------------------
Sapur.016G090900                   SFCEKAIFPP-FTSVIVEEQQ-KRSPKSSPP-------------------
Sapur.006G073300                   NFRVKGLFPP-LSSFVVEEKQ-KRSPRSSPP-------------------
VIT_208s0007g00880                 ------LVPP-YSSSIIQEHK-KRPPFSPAP-------------------
BUSI_003908-RA                     NYCEQTLVSS-NFPSIGQVNH-KGNLLSHPP-------------------
BUSI_011756-RA                     NYCEQTLVSS-NFPSIGQVNH-KGNLLSHPP-------------------
VIT_213s0019g02120                 SFSEHSFVSPPYSSSILQGHP-KGSSCSSPP-------------------
VIT_206s0004g05270                 NCEELSMISS-----TVQEHH-KGTFSCFPQ-------------------
Aqcoe1G101500                      NLDKTLVISPSYSSTTVQNHQIVGSLLSAQD-------------------
Sapur.008G046500                   KFSDHAFVSP-FSSYFEQEQHKGYPYVHNNL-------------------
Sapur.010G156700                   NLSEHAFASP-PSSSLVQEQHKGYPYLHNNL-------------------
FvH4_6g13130                       KNQICGQEQITLNIPTSRSSSVSNPPSRSIL-------------------
MgTOL.L1789                        ---------------------VLSPSSR----------------------
MgTOL.J0298                        DDTMTSSPPPPNPCFLSSSSLVVRKNDREIYNMVPSSVHSIPRSWSSFIA
Solyc09g011120.1                   EKKNSLS---------------SSWSNLVAD-------------------
Soltu.DM.09G001810                 EKKNNLS---------------SSWSNLVAD-------------------
DCAR_012118                        NKNSTLSP--------------LLWSSFIAD-------------------
Acora.09G109200                    KKRFLVSSPPP-------------PPLLDLL-------------------
Acora.09G013400                    RKKFLVPSSPPP-----------TPPLLDLL-------------------
LitulAlt.07G073400                 YSDQ------------------TFFSPLPAL-------------------
CKAN_01501200                      CGEHAFISQSF----VPPHQKCSFFSSHHTL-------------------
LitulAlt.T158100                   GSEHTLVSPSYSSSLVQDHLKSFSFSPPQSL-------------------
Aco016842                          WREHMILMS-------------PSDSPSVIQ-------------------
Nycol.F01217                       ------TFCCNGAS------------------------------------
Nycol.E00191                       FCEQTLTLSCQKPSSFPSSTKVSNPFTVQIV-------------------
AmTrH2.08G033000                   AGLSISSFSSSAVVMPQQKHKASFASSPPLI-------------------
Dioal.09G079800                    -------LSSSYVNS---------------I-------------------
Zosma02g20650                      ------------------KISFVASLPFSP--------------------
EL10As1g23120                      ------------------MFVSINQTIFSPQ-------------------
Sp6g36840                          -------------------QEDSRKPNGTK--------------------
Myper.0004s0735                    -------------------QEDSRKPYGTK--------------------
CARHR206770.1                      -------------------QEEPRKPYGTK--------------------
RBE_AT5G06070                      -------------------QEETRKPNGTK--------------------
Zosma01g41230                      -----------------------LSCPTSS--------------------
Zosma01g16140                      -------------------SKEKMITSNST--------------------
BXH3_00011806-R1                   FSFSRG------------------DDLNKMETVKALF-------------
BXH2_00005892-R1                   FSFSRG------------------DDLNKMETVKALF-------------
ITC1587_BchrUn_random_P36445       FSFSRG------------------DDLNKMETVKALF-------------
Mba09_g19080.1                     FSFSRG------------------DDLNKMETVKALF-------------
Aco026992                          PRVSSSEPRCSN-----------RDELSPVEVAKELF-------------
Dioal.02G053700                    FSSSSS---------------------SSASSMEALQ-------------
CKAN_02083900                      SSPSTNQA----------------RILELTASSADPLRSKDDVL------
BUSI_019694-RA                     SSAFTGEE----------------KISTAVGSSGNPFKPEK---------
Aqcoe2G368300                      TPSVSTSP----------------VVLESTCSNGEDL-------------
Acora.10G133300                    SKHSGSCE----------------DDLRSKTAVNALF-------------
Acora.01G171300                    TTTATSSE----------------AKKR----------------------
LitulAlt.18G023900                 TSSSDAKI----------------SEMAATVPAVGPT-------------
SpUn0229_0010                      KSKNLPEH----------------ACETIK---PSLVV------------
Myper.0007s0629                    MSKHLPET----------------ACETMK---PSLVM------------
CARHR099060.1                      KAKRSPEN----------------ACETTN---SSLLV------------
SUPERMAN_AT3G23130                 KSKHTPEN----------------ACKTKK---SSLLV------------
Spipo11G0057400                    SSEAFPSE----------------PRESKNRKIAKAHC------------
Psat5g237280.1                     FV----------------VDGILLNPSLSAMNSE----------------
Medtr2g076060                      FVSPPSEF-----NRYVVVDGILLNPTLTTKTSE----------------
Ca_12901.1                         FVSSSSTSPSP--SPCEFNKYILLNP-LSTKTKEPFINSK----------
Glyma.12G230200                    FVSPTPPSPSSELKRWVVVDGIVLNP-LSIMT-TPEHYS-----------
Glyma.13G269400                    FVSPTPPSPSSELKRWVVVDGIALNP-LSKKTSTPEHYS-----------
FvH4_4g03010                       WISQSSH-----------PPPTFSSPSATCHTENMKWL------------
FvH4_3g12221                       WISQSSHL----------PPPTFSSPSATCHT------------------
Solyc06g053720                     SRKLS--------------------HCSHGGANSHEIMR-----------
Soltu.DM.06G014710                 SRKFS--------------------HYSNGGA-SHEIMR-----------
orange1.1g041626m.g                WSALT-------------------GALRPK--DSVKKNE-----------
Ptrif.0009s0743                    WSALT-------------------GALSPK--DSVKKNE-----------
VIT_205s0049g00070                 WGVDGSM----------------LNPLSPRVLDLAKMKT-----------
Thecc.04G248900                    WRVNGTL----------------MDPLSSKGSDSTNMTKG----------
evm.TU.supercontig_44.99           WFMDGSLK---------------ADPLGPEGSDLTKTKT-----------
Sapur.008G133100                   WTIGG-------------------NPLVPSSPDLSDITT-----------
Gorai.005G047800                   KRLVNETV---------------VDSTDSTSMKGAKPLF-----------
Gorai.002G025300                   SPAKKWLF---------------IDPLNSKPSDSRK--------------
Gorai.006G247700                   LSSSS-------------------SGFSNEMKKWRRKGA-----------
Solyc09g089590.1                   LPPLLS--------------PNSFSSSTAAGGGSHEMKNG----------
Soltu.DM.09G026140                 LPPLLS--------------PNSFSSSTAAGGGSHEMKNG----------
MgTOL.G0443                        LPPLCP--------------PPSYAPVTKN--DLTKTKSS----------
DCAR_030730                        ISSPSSTSQTKRWARSTTKDPSVIDHLSRNSGENISNKRH----------
Glyma.03G160700                    GDNKPRRVSPDP------------HLLPLLIPQSSEEIKMNKN-------
Glyma.19G162500                    GDKKPRRVSP--------------HLLPLLIHQRCEEIKMSKN-------
Lj1g3v4483350.1                    GDKKPRLSS---------------FQIPPLNPQN-REINMIKE-------
Psat6g057080.1                     -DKKPRLTPS--------------LSLPLLNPQRSEIMKS----------
Medtr1g070265                      -DKKPRLTPS--------------LSLPLLNPQRSEIMMSKS--------
Glyma.10G034600                    GDKKPRLTPSH-------------HQFPLLSPQSSQIKMMSEN-------
Glyma.13G120900                    GDKKPRLTPS--------------HQFPLLIPQS-EIKMMSMN-------
FvH4_2g22040                       ENKKLMFNSGSHQ----------HHAPPFLHPKTGLKRSSALD-------
Sp4g24560                          TSYGGLVVEREKI----------KNNVCSR--------------------
Myper.0017s0454                    TSYGGLVVEREKN----------KSNVCRR--------------------
AT2G42410                          TSYGGLMMDREKN----------KSNVCSR--------------------
CARHR137470.1                      TSYGGLMANREKN----------KSNVCSR--------------------
evm.TU.supercontig_50.50           KN--LFGN---KP----------VLDLNRS--------------------
Thecc.01G263000                    PP--PYRENLRKP----------LIPQLGG--------------------
Ptrif.0003s3370                    PSSTAFTNEDKKR----------LLEECPHQQINTLSSTLPSG-------
Sacu_v1.1_s0001.g000637            TANNSYSRAA-------------AALVCSNNTEAAGASQSGLSL------
Zm00001d014917                     VACSSDCNTA-------------GAATCCTTTSTTPAAAG----------
Nycol.D01044                       YSGIRGSTNQ-------------EKADEKQTEGEEREKIMCIKE------
Gb_27735                           PTLEAASNIR-------------LGEISSDMDRSNQYISHWHLQ------
Zm00001d025051                     TSSSTAVATK--------------AAVEVS---LELGIGV----------
SRO_LOC_Os04g08600                 --AAAAMAAT--------------KGLEVD---LELGVG-----------
Zm00001d020430                     RFSSASLPTT--------------KDVEGKN--LELRIG-----------
AmTrH2.07G099100                   TDVKGSHPSM--------------KSASDSSHFKESRFGL----------
                                                                                     

BXH3_00009127-R1                   --------------------------------------------------
BXH2_00014679-R1                   --------------------------------------------------
ITC1587_Bchr4_P11137               --------------------------------------------------
Mba04_g34410.1                     --------------------------------------------------
MA_2800g0010                       --------------------------------------------------
Thupl.29378253s0008                --------------------------------------------------
Gb_27734                           --------------------------------------------------
Glyma.11G043200                    --------------------------------------------------
Glyma.01G198700                    --------------------------------------------------
Lj2g3v1984740.1                    --------------------------------------------------
Psat2g173360.1                     --------------------------------------------------
Psat2g173880.1                     --------------------------------------------------
MtPALM1_Medtr5g014400.1            --------------------------------------------------
MPL1_Ca_02268.1                    --------------------------------------------------
Glyma.17G155600                    --------------------------------------------------
Glyma.05G111400                    --------------------------------------------------
Soltu.DM.06G018550                 --------------------------------------------------
Solyc06g061160.1                   --------------------------------------------------
orange1.1g045333m.g                --------------------------------------------------
Ptrif.0004s2776                    --------------------------------------------------
Gorai.004G185800                   --------------------------------------------------
Thecc.03G228800                    --------------------------------------------------
Gorai.006G216400                   --------------------------------------------------
POP_Aqcoe3G231100.1                --------------------------------------------------
BUSI_016244-RA                     --------------------------------------------------
Solyc08g077000.1                   --------------------------------------------------
Soltu.DM.08G022840                 --------------------------------------------------
VIT_202s0012g01190                 --------------------------------------------------
Sapur.003G058900                   --------------------------------------------------
FvH4_5g21930                       --------------------------------------------------
FvH4_5g21910                       --------------------------------------------------
evm.TU.supercontig_239.1           --------------------------------------------------
LitulAlt.16G109800                 --------------------------------------------------
LitulAlt.05G121600                 --------------------------------------------------
CKAN_01882100                      --------------------------------------------------
DCAR_008275                        --------------------------------------------------
Gorai.003G181300                   --------------------------------------------------
Gorai.008G226800                   --------------------------------------------------
Sp7g16290                          --------------------------------------------------
Myper.0006s1302                    --------------------------------------------------
AT4G17810                          --------------------------------------------------
CARHR224540.1                      --------------------------------------------------
MgTOL.E0867                        --------------------------------------------------
MA_357706g0010                     -------------------HITYDPMQQQRRHINSHITYDP---------
Thupl.29380027s0001                -------------------MASDDPNSNSNLVEFFPPSGHP---------
Nycol.D01707                       --------------------------------------------------
Nycol.L01116                       --------------------------------------------------
AmTrH2.13G007000                   --------------------------------------------------
CKAN_01634200                      --------------------------------------------------
Pp3c1_8210                         --------------------------------------------------
Pp3c2_32900                        --------------------------------------------------
Pp3c11_13030                       --------------------------------------------------
Pp3c7_19440                        --------------------------------------------------
Pp3c3_5040                         --------------------------------------------------
Pp3c26_13140                       --------------------------------------------------
Dicom.16G013700                    --------------------------------------------------
Dicom.Y387000                      --------------------------------------------------
Dicom.14G059300                    --------------------------------------------------
Dioal.16G012600                    --------------------------------------------------
Azfi_s0008.g011541                 --------------------------------------------------
Acora.08G017400                    --------------------------------------------------
Sacu_v1.1_s0140.g022714            --------------------------------------------------
MgTOL.F0803                        --------------------------------------------------
Sacu_v1.1_s0125.g021695            --------------------------------------------------
Dioal.11G027500                    --------------------------------------------------
Dioal.04G161900                    --------------------------------------------------
Dioal.04G162200                    --------------------------------------------------
Azfi_s0034.g025408                 --------------------------------------------------
LOC_Os07g01180                     --------------------------------------------------
Zm00001d018605                     --------------------------------------------------
Zm00001d048590                     --------------------------------------------------
LOC_Os11g48000                     --------------------------------------------------
Zm00001d002494                     --------------------------------------------------
Zm00001d026034                     --------------------------------------------------
LOC_Os04g50070                     --------------------------------------------------
Sp4g20110                          WSCPATFVEQKRCNLYELPVMEES-KKRK-ERDVPKNG------------
Myper.0003s1223                    WSSPGTLVEQKGCDLYEIPVTEGS-KKRKIERDVPKNG------------
CARHR131790.1                      WSCPGTFVEQKHCDLYEIPVMEGDHKKRKIKSDVWKSG------------
AT2G37740                          WSCPSTVVEQKSCDLYEIPAMEGE-KKRKTESDVPKIG------------
BXH3_00031420-R1                   --SYSSSIVQE---------------------------------------
Mba02_g17040.1                     --SYSSSIAQE---------------------------------------
ITC1587_Bchr2_P04542               --SYSSSIAQE---------------------------------------
BXH2_00033778-R1                   --SYSSSIVQE---------------------------------------
BXH3_00004068-R1                   --SLSSSTTREDVKEYSLLSTT----------------------------
BXH2_00002388-R1                   --SLSSSTIREDVKEYSLLSTT----------------------------
ITC1587_Bchr8_P23849               --SLSSSTTREDVKEYSLLSTT----------------------------
Mba08_g21120.1                     --SLSSSTTREDVKEYSLLSTT----------------------------
ITC1587_Bchr10_P28847              --SFSS--FRAGSMEHS---------------------------------
Mba10_g01460.1                     --SFSS--FRAGSMEHS---------------------------------
ITC1587_Bchr5_P12289               --PFSSSTARE-DPSDSLFSTTRSL-------------------------
[truncated: 98,970 more chars]
