# Supplementary material for: Control of compound leaf patterning by MULTI-PINNATE LEAF1 (MPL1) in chickpea
Source: Nat Commun. 2023 Dec 7;14:8088. doi: 10.1038/s41467-023-43975-9 (PMC10703836; doi:10.1038/s41467-023-43975-9)
Supplement: Supplementary file 11 — Supplementary Data 8 [file 41467_2023_43975_MOESM11_ESM.txt]

(((((((((((((Psat2g173360.1:0.01766214,Psat2g173880.1:0.01680583)100:0.10031133,MtPALM1_Medtr5g014400.1:0.02105329)100:0.04884777,MPL1_Ca_02268.1:0.10113384)100:0.05529739,(((Glyma.11G043200:0.02585191,Glyma.01G198700:0.01590313)100:0.06494649,Lj2g3v1984740.1:0.17039471)99:0.04338510,(Glyma.17G155600:0.05470642,Glyma.05G111400:0.01246179)100:0.31107219)96:0.02848759)100:0.19269631,((FvH4_5g21930:0.04455415,FvH4_5g21910:0.02959847)100:0.16723233,evm.TU.supercontig_239.1:0.20968964)100:0.10903287)75:0.01838363,((((Soltu.DM.06G018550:0.01660415,Solyc06g061160.1:0.00802090)100:0.34260899,(Solyc08g077000.1:0.02514333,Soltu.DM.08G022840:0.00840468)100:0.10758881)92:0.08931351,VIT_202s0012g01190:0.08102976)91:0.05015866,Sapur.003G058900:0.23800448)79:0.01862327)75:0.03681944,(((((Thecc.03G228800:0.02323699,Gorai.008G226800:0.40821688)100:0.02849726,Gorai.006G216400:0.15813671)97:0.01599972,Gorai.004G185800:0.13819830)97:0.01457381,Gorai.003G181300:0.23206260)56:0.04058094,(orange1.1g045333m.g:0.00000256,Ptrif.0004s2776:0.00482884)100:0.18123712)55:0.02663626)36:0.03221255,(((((Sp7g16290:0.03564996,Myper.0006s1302:0.02899410)100:0.04298066,CARHR224540.1:0.04481297)100:0.02083140,AT4G17810:0.01383307)100:0.56886375,MgTOL.E0867:0.41915192)55:0.03037568,DCAR_008275:0.33972454)31:0.04538546)71:0.05245003,(POP_Aqcoe3G231100.1:0.12867122,BUSI_016244-RA:0.13549191)99:0.04183965)68:0.03404495,(LitulAlt.16G109800:0.16516978,(LitulAlt.05G121600:0.14203939,CKAN_01882100:0.20184060)88:0.03826541)87:0.06973314)90:0.19589598,((((((((Pp3c1_8210:0.12260907,Pp3c2_32900:0.25400475)100:0.35147918,(Pp3c11_13030:0.17029915,Pp3c7_19440:0.11203056)98:0.02043740)100:0.43343070,(Pp3c3_5040:0.16448244,Pp3c26_13140:0.25131233)100:0.28572711)100:0.11852740,(Dicom.14G059300:1.17572966,(Dicom.16G013700:0.00000256,Dicom.Y387000:0.00000217)100:0.29366534)100:0.39480231)100:0.56186772,Dioal.16G012600:0.53254874)86:0.30456162,(CKAN_01634200:0.37642700,AmTrH2.13G007000:0.36210859)82:0.03799859)59:0.06959897,(Thupl.29380027s0001:0.17513368,MA_357706g0010:0.50947424)98:0.53778924)43:0.07676044,(Nycol.L01116:0.14660340,Nycol.D01707:0.27919938)100:0.29771296)46:0.11941919)59:0.26080855,(((ITC1587_Bchr4_P11137:0.00393877,Mba04_g34410.1:0.00342869)85:0.00000230,BXH3_00009127-R1:0.00000256,BXH2_00014679-R1:0.00000256)100:0.36604984,((MA_2800g0010:0.13916077,Thupl.29378253s0008:0.39049983)100:0.31399280,(Gb_27734:0.37744182,Gb_27735:1.70036159)99:0.11409449)99:0.39168401)82:0.17888867)98:0.32085536,((((Dioal.09G079800:0.37107108,AmTrH2.08G033000:0.46093088)79:0.09872969,(Nycol.E00191:0.13574138,Nycol.F01217:0.41944587)98:0.17734046)83:0.12607556,(Aco016842:0.29109802,(((LitulAlt.T158100:0.15307844,(CKAN_01501200:0.13219979,LitulAlt.07G073400:0.18485900)53:0.02459354)92:0.04463618,(Acora.09G013400:0.07573793,Acora.09G109200:0.08832522)100:0.29339998)89:0.03737964,((DCAR_012118:0.29262148,(Soltu.DM.09G001810:0.02246523,Solyc09g011120.1:0.01146643)100:0.36036716)100:0.18370458,((((MgTOL.J0298:0.27037354,MgTOL.L1789:0.44413566)99:0.14022179,FvH4_6g13130:0.25484057)100:0.23338349,((EL10As1g23120:0.51613130,Zosma02g20650:0.80057764)95:0.39580321,((Spipo6G0073900:0.82405465,((Glyma.07G135900:0.04204757,Glyma.18G186000:0.05019152)100:0.25555053,((Ca_24802.1:0.09332004,(Medtr4g021270:0.03880510,Psat7g239240.1:0.07284781)100:0.06457032)100:0.12049472,(Lj0g3v0263419.1:0.16185880,(Glyma.01G101800:0.03153607,Glyma.03G067700:0.01479034)100:0.07334093)99:0.04466263)99:0.05732127)100:0.37285264)98:0.20990336,((((Zosma01g16140:0.47531521,Zosma01g41230:0.42179247)100:0.96212144,LOC_Os05g20930:0.25248034)92:0.11290832,(DCAR_011730:0.12321975,DCAR_027597:0.52799555)100:0.32038936)97:0.17584442,(((ITC1587_Bchr2_P04542:0.00000256,Mba02_g17040.1:0.00000256)100:0.00494231,(BXH2_00033778-R1:0.34026534,BXH3_00031420-R1:0.02210961)97:0.00214330)100:0.31909591,((Aco001423:0.45947095,Aco014163:0.29795664)97:0.03347326,((ITC1587_Bchr7_P21403:0.00000207,(BXH2_00019168-R1:0.00241826,BXH3_00025654-R1:0.00336267)100:0.01759079)100:0.26055008,((BXH2_00007865-R1:0.00403185,(Mba05_g10710.1:0.00404103,ITC1587_Bchr5_P12289:0.00000256)100:0.01661467)100:0.21416034,((Mba10_g01460.1:0.00000256,ITC1587_Bchr10_P28847:0.00210206)100:0.16085006,((Mba08_g21120.1:0.00000256,ITC1587_Bchr8_P23849:0.00000256)100:0.00767410,(BXH2_00002388-R1:0.00201735,BXH3_00004068-R1:0.00208320)92:0.00476962)100:0.11346612)97:0.03205853)96:0.08264562)96:0.08617813)94:0.07460658)97:0.21903482)95:0.25795114)93:0.09672005)96:0.09359120)58:0.05628851,((CARHR131790.1:0.01781468,(AT2G37740:0.04809897,(Myper.0003s1223:0.04407317,Sp4g20110:0.03756044)100:0.03677636)100:0.02501718)100:0.72773083,(((CARHR206770.1:0.02718846,(RBE_AT5G06070:0.04115088,(Myper.0004s0735:0.02350437,Sp6g36840:0.02416752)100:0.05993296)98:0.02278562)100:0.75912110,(((FvH4_7g23040:0.45999914,evm.TU.supercontig_19.277:0.51561150)59:0.04630874,(Ptrif.0004s0071:0.02066014,orange1.1g046885m.g:0.00000287)100:0.27235507)87:0.07392684,(Thecc.10G039000:0.07017318,Gorai.013G022000:0.14885165)100:0.18997105)87:0.14760372)84:0.01839357,(((Lj0g3v0352099.1:0.17664292,((Medtr5g080660:0.06765590,Psat0s2044g0080.1:0.12419396)100:0.26001767,(Glyma.02G250100:0.06491399,Glyma.14G066500:0.03026586)100:0.14733883)96:0.03840737)100:0.10992788,((Ca_13322.1:0.10745524,(Medtr3g068095:0.04010185,St_Psat5g124000.1:0.07569095)100:0.03189477)100:0.08237980,(Lj3g3v2835370.1:0.11522945,(Glyma.18G036000:0.01885407,Glyma.11G221500:0.03016233)100:0.07889080)90:0.02193479)100:0.13944989)100:0.27120049,((Sapur.010G156700:0.12681039,Sapur.008G046500:0.08712775)100:0.20433247,(VIT_213s0019g02120:0.17804487,(Aqcoe1G101500:0.26873908,((VIT_206s0004g05270:0.25649351,(BUSI_011756-RA:0.01188703,BUSI_003908-RA:0.00915124)100:0.15573907)98:0.02079673,(VIT_208s0007g00880:0.08482600,((Sapur.006G073300:0.05874154,Sapur.016G090900:0.06246976)100:0.09058098,((Thecc.05G033900:0.02600451,(Gorai.007G377000:0.19281148,Gorai.012G106300:0.10561323)100:0.01723365)100:0.09781439,(Ptrif.0006s0692:0.00223725,orange1.1g021556m.g:0.00465163)100:0.12796258)100:0.05803564)96:0.02792205)95:0.04377801)92:0.01459536)82:0.05335280)59:0.06221929)85:0.17840018)56:0.06956486)96:0.17364468)47:0.06331077)53:0.11649883)54:0.17305943)52:0.08645449)54:0.18180940)99:0.46142475,(((LOC_Os04g50070:0.08100565,(Zm00001d026034:0.05353128,Zm00001d002494:0.03174069)100:0.19589864)100:1.01340988,((LOC_Os11g48000:0.53111000,Zm00001d048590:0.21657483)100:0.31585818,(Zm00001d018605:0.28840160,LOC_Os07g01180:0.32008541)99:0.10596067)94:0.31276999)51:0.20473007,(((((Azfi_s0034.g025408:0.59859108,(Dioal.04G162200:0.00000256,Dioal.04G161900:0.00347031)100:0.22790571)100:0.61993550,(Dioal.11G027500:0.55545816,Sacu_v1.1_s0125.g021695:0.80821726)100:0.89253237)100:0.29429263,Acora.08G017400:0.17939168)98:0.21276045,Azfi_s0008.g011541:0.45797054)94:0.26145001,(((((((((Zm00001d025051:0.26426046,Zm00001d020430:1.08483344)84:0.12332198,SRO_LOC_Os04g08600:0.23583414)100:2.00664642,(Sacu_v1.1_s0140.g022714:1.06418317,MgTOL.F0803:0.41205438)100:0.26502331)92:1.03907065,AmTrH2.07G099100:1.01881732)84:0.47338808,((Acora.10G133300:0.14598115,Acora.01G171300:0.17737554)96:0.11856329,LitulAlt.18G023900:0.32391300)80:0.04280971)84:0.04961387,(CKAN_02083900:0.16289559,(BUSI_019694-RA:0.22827330,Aqcoe2G368300:0.40907474)92:0.03164516)97:0.18895551)86:0.10734524,(((BXH3_00011806-R1:0.00000256,BXH2_00005892-R1:0.00251089)100:0.00629065,(ITC1587_BchrUn_random_P36445:0.00000256,Mba09_g19080.1:0.00000256)100:0.01168478)100:0.21986768,(Aco026992:0.27011607,Dioal.02G053700:0.51456887)99:0.03762453)100:0.18922659)89:0.19405987,((((SpUn0229_0010:0.02293108,Myper.0007s0629:0.03203085)97:0.05281215,CARHR099060.1:0.01440119)96:0.02766993,SUPERMAN_AT3G23130:0.02247680)96:0.17055184,Spipo11G0057400:0.66672062)95:0.17875084)58:0.00000206,(((FvH4_3g12221:0.11408506,FvH4_4g03010:0.04106917)100:0.57615192,((Glyma.13G269400:0.01761223,Glyma.12G230200:0.02664594)98:0.13392422,(Ca_12901.1:0.13851407,(Medtr2g076060:0.06931872,Psat5g237280.1:0.09360863)98:0.03841221)99:0.08768591)100:0.42992602)84:0.12234039,(((Nycol.D01044:0.67174337,(Zm00001d014917:0.48483359,Sacu_v1.1_s0001.g000637:0.23990923)99:0.40759026)100:1.35068408,(((Ptrif.0003s3370:0.39393007,(Thecc.01G263000:0.38256981,evm.TU.supercontig_50.50:0.36957944)99:0.21123365)100:0.45560008,((CARHR137470.1:0.05349697,AT2G42410:0.02351701)100:0.02742884,(Myper.0017s0454:0.03737097,Sp4g24560:0.03584040)100:0.02834544)100:0.37978463)100:0.63085429,(FvH4_2g22040:0.60040086,((Medtr1g070265:0.02569760,Psat6g057080.1:0.05699669)100:0.16873193,((Glyma.13G120900:0.01999406,Glyma.10G034600:0.01645095)100:0.12153391,(Lj1g3v4483350.1:0.14071133,(Glyma.19G162500:0.02941421,Glyma.03G160700:0.03326324)100:0.12578232)100:0.10789968)98:0.01921049)100:0.40738358)50:0.17644132)96:0.16794475)82:0.00000278,((((Solyc06g053720:0.02356401,Soltu.DM.06G014710:0.05276817)100:0.45358545,((Solyc09g089590.1:0.00514464,Soltu.DM.09G026140:0.01206534)100:0.15700060,MgTOL.G0443:0.27513456)97:0.09940293)82:0.05227354,DCAR_030730:0.26495352)92:0.04266085,((orange1.1g041626m.g:0.00283395,Ptrif.0009s0743:0.00000267)100:0.23178645,(((VIT_205s0049g00070:0.06153600,Sapur.008G133100:0.30546375)98:0.02985412,evm.TU.supercontig_44.99:0.16133100)98:0.02261816,(Thecc.04G248900:0.05074237,((Gorai.005G047800:0.25316097,Gorai.006G247700:0.29624780)98:0.04567264,Gorai.002G025300:0.29867338)100:0.07587766)100:0.07987432)98:0.02782174)99:0.24277128)98:0.14410776)78:0.11609513)80:0.12185189)99:0.69154317)97:0.51500637)98:0.22222914)98:0.15810831);
