# Supplementary material for: Control of compound leaf patterning by MULTI-PINNATE LEAF1 (MPL1) in chickpea
Source: Nat Commun. 2023 Dec 7;14:8088. doi: 10.1038/s41467-023-43975-9 (PMC10703836; doi:10.1038/s41467-023-43975-9)
Supplement: Supplementary file 13 — Source Data [file 41467_2023_43975_MOESM13_ESM.xlsx]

## Sheet: Figure 2
Figure 2c, 2e, 2f, 2h, 2k, 2l
	Figure 2c
		WT					mpl1-1
		Plant #1	Plant #2	Plant #3	Plant #4	Plant #5	Plant #1	Plant #2	Plant #3	Plant #4	Plant #5
	L1	1	1	1	1	1	1	1	1	1	1
	L2	1	1	1	1	1	1	1	1	1	1
	L3	7	7	7	7	7	7	7	7	7	7
	L4	7	7	9	7	7	10	10	9	9	10
	L5	9	7	9	7	7	11	11	11	13	16
	L6	9	9	8	7	8	12	12	20	22	24
	L7	9	9	10	9	9	26	26	39	27	26
	L8	11	11	10	11	11	27	27	35	30	31
	L9	11	11	10	12	10	26	42	40	32	28
	L10	12	11	11	12	11	28	43	38	40	34
	L11	13	12	12	13	12	30	36	32	39	30
	L12	13	12	12	14	12	36	31	30	38	30
	L13	14	13	12	14	13	41	33	29	32	32
	L14	14	12	12	14	13	37	30	27	35	32
	L15	14	12	12	14	12	36	29	29	32	33
	Figure 2e
		Position of 1st-order LLs on the main axis	Leaf #1	Leaf #2	Leaf #3	Leaf #4	Leaf #5	Leaf #6	Leaf #7	Leaf #8	Leaf #9	Leaf #10		p-values estimated by the two-sided unpaired Student’s t test
	Distal	node7	1	1	1	1	1	1	1	1	1	1		node7	<0.0001	<0.0001	<0.0001	0.0042	0.151	-
		node6	1	1	1	1	1	1	1	1	1	1		node6	<0.0001	<0.0001	<0.0001	0.0042	0.151
		node5	1	2	1	1	1	1	1	1	1	2		node5	<0.0001	<0.0001	0.0004	0.0624
		node4	2	2	1	1	2	1	3	1	2	2		node4	<0.0001	<0.0001	0.0316
		node3	3	3	4	2	2	2	3	1	2	3		node3	<0.0001	<0.0001
		node2	5	6	5	4	4	4	4	4	4	4		node2	<0.0001
	Proximal	node1	7	9	7	6	7	6	7	5	5	7		node1
															node1	node2	node3	node4	node5	node6	node7
	Figure 2f
		WT					mpl1-1
		Plant #1	Plant #2	Plant #3	Plant #4	Plant #5	Plant #1	Plant #2	Plant #3	Plant #4	Plant #5
	L1	0	0	0	0	0	0	0	0	0	0
	L2	0	0	0	0	0	0	0	0	0	0
	L3	6	6	6	6	6	6	6	6	6	6
	L4	6	6	8	6	6	8	8	8	8	9
	L5	8	6	8	6	6	8	8	9	10	8
	L6	8	8	7	6	7	9	9	9	9	10
	L7	8	8	9	8	8	10	9	12	9	10
	L8	10	10	9	10	10	10	11	11	10	12
	L9	10	10	9	11	9	10	11	11	13	13
	L10	11	10	10	11	10	11	11	13	13	12
	L11	12	11	11	12	11	13	11	13	12	13
	L12	12	11	11	13	11	13	11	13	13	13
	L13	13	12	11	13	12	13	12	11	13	13
	L14	13	11	11	13	12	12	13	11	13	11
	L15	13	11	11	13	11	13	12	11	12	11
	Figure 2h
				leaflet #1	leaflet #2	leaflet #3	leaflet #4	leaflet #5	leaflet #6	leaflet #7	leaflet #8	leaflet #9	leaflet #10	leaflet #11	leaflet #12	leaflet #13	leaflet #14	leaflet #15	leaflet #16	leaflet #17	leaflet #18	leaflet #19	leaflet #20	leaflet #21	leaflet #22	leaflet #23	leaflet #24	leaflet #25	leaflet #26	leaflet #27	leaflet #28	leaflet #29	leaflet #30	leaflet #31	leaflet #32	leaflet #33	leaflet #34	leaflet #35	leaflet #36	leaflet #37	leaflet #38	leaflet #39	leaflet #40	leaflet #41	leaflet #42	leaflet #43	leaflet #44	leaflet #45	leaflet #46
	WT	Leaf #1	width (cm)	0.88	0.68	0.78	0.76	0.81	0.79	0.84	0.93	0.89	0.88	0.97	0.81	0.89
			length (cm)	1.91	1.6	1.78	1.8	1.96	1.83	1.92	1.93	1.97	1.86	1.92	1.89	1.91
		Leaf #2	width (cm)	0.91	0.72	0.8	0.82	0.85	0.85	0.89	0.77	0.87	0.92	0.84	0.91
			length (cm)	1.88	1.57	1.69	1.75	1.83	1.83	1.83	1.81	1.81	1.81	1.78	1.81
		Leaf #3	width (cm)	0.99	0.69	0.75	0.86	0.83	0.86	0.97	0.82	0.96	0.88	0.97	0.96	0.92	0.92
			length (cm)	2.05	1.63	1.69	1.84	1.94	1.96	1.99	1.92	2.09	1.95	1.98	1.9	1.98	1.91
	mpl1-1	Leaf #1	width (cm)	0.55	0.29	0.34	0.42	0.4	0.42	0.07	0.4	0.27	0.28	0.24	0.43	0.29	0.43	0.09	0.38	0.28	0.41	0.29	0.29	0.34	0.31	0.2	0.43	0.17	0.29	0.35	0.32	0.36	0.1	0.25	0.25	0.25	0.29	0.36	0.3	0.32	0.39	0.14	0.23	0.34	0.34	0.28	0.38	0.35	0.28
			length (cm)	1.34	1.02	1.37	1.31	1.37	1.31	0.41	1.42	1.02	1.12	0.89	1.3	1.19	1.24	0.39	1.28	1.03	1.08	0.97	0.86	1.09	1.14	0.79	1.19	0.73	0.87	0.93	1.08	0.87	0.45	0.83	0.93	0.87	0.93	1.06	1	1.1	0.83	0.69	0.71	0.99	0.92	1	1.07	0.97	0.89
		Leaf #2	width (cm)	0.54	0.16	0.27	0.47	0.52	0.51	0.53	0.47	0.47	0.11	0.39	0.28	0.34	0.19	0.45	0.31	0.35	0.4	0.42	0.26	0.4	0.36	0.18	0.45	0.28	0.29	0.25	0.3	0.33	0.34	0.43	0.22	0.34	0.31	0.34	0.37	0.08	0.4	0.33
			length (cm)	1.63	0.87	1.11	1.6	1.64	1.58	1.69	1.52	1.56	0.69	1.35	1.16	1.2	0.91	1.19	1.06	1.22	1.38	1.3	0.93	1.18	0.97	0.95	1.14	0.97	1.02	1.06	0.97	1.28	1.31	1.2	0.85	0.89	0.97	1.14	0.97	0.43	1.14	0.92
		Leaf #3	width (cm)	0.54	0.29	0.18	0.44	0.42	0.44	0.42	0.39	0.26	0.41	0.26	0.36	0.27	0.24	0.31	0.33	0.4	0.28	0.28	0.32	0.37	0.3	0.32	0.37	0.27	0.3	0.22	0.15	0.3	0.26	0.33	0.35	0.3	0.24
			length (cm)	1.41	1.02	0.73	1.39	1.41	1.31	1.38	1.27	1.02	1.25	0.92	1.17	1.03	0.84	0.99	0.94	1.05	0.84	1.02	0.97	0.88	0.76	1.02	0.89	0.98	0.86	0.8	0.59	0.81	0.89	1.02	0.83	0.82	0.7
	Figure 2k
		cell area (μm2)	cell #1	cell #2	cell #3	cell #4	cell #5	cell #6	cell #7	cell #8	cell #9	cell #10	cell #11
		WT	951.508	1077.99	1020.65	1018.04	1096.95	987.337	1050.45	973.306	1175.92	1109.93	1129.64
		mpl1-1	929.726	942.539	1011.53	932.164	1037.45	1229.85	1013.67	1016.17	1034.51	1117.42	961.029
	Figure 2l
		leaf area (cm2)	leaf #1	leaf #2	leaf #3	leaf #4	leaf #5	leaf #6
		WT	14.6556	19.9475	17.0313	15.0374	16.7655	14.739
		mpl1-1	13.2866	9.4877	13.7356	11.7503	10.1161	9.05596
[truncated: 1 more columns]

## Sheet: Figure 4
Figure 4a, 4b, 4c
	Figure 4a
		replicate #1	replicate #2	replicate #3	replicate #4
	Root	0.00176	0.00184	0.00177	0.00191
	Stem	0.00985	0.0152	0.0344	0.0341
	V-shoot	1	0.9331	0.9044	1.098
	R-shoot	1.562	1.42	1.686	1.35
	Leaf	1.318	1.242	1.188	1.53
	Flower	0.2447	0.2344	0.1996	0.3105
	Pod	0.0195	0.0168	0.0124	0.017
	Seed	0.043	0.049	0.0465	0.06
	Figure 4b
		replicate #1	replicate #2	replicate #3	replicate #4		p-values estimated by the two-sided unpaired Student’s t test
	M~P3	1	1.366	1.159	1.323		M~P3	0.0017	0.0002	0.0002	0.0033	0.0498
	P4	1.443	1.308	1.654	1.529		P4	0.004	0.0005	0.0005	0.0092
	P5	1.814	2.986	2.455	2.927		P5	0.4968	0.5464	0.9271
	P6	2.208	2.397	2.787	2.675		P6	0.359	0.3893
	P7	2.181	2.606	2.176	2.473		P7	0.1759
	P8	2.1711	2.554	3.454	3.149		P8
								P8	P7	P6	P5	P4	M~P3
	Figure 4c
		Distal Portion (DP)				Proximal Portion (PP)					p-values estimated by the two-sided unpaired Student’s t test
		replicate #1	replicate #2	replicate #3	replicate #4	replicate #1	replicate #2	replicate #3	replicate #4
	P4+P5	0.4156	0.5516	0.5463	0.5908	1	0.8649	1.027	1.063		P4+P5 (DP)	0.0006	0.0018	<0.0001	<0.0001	<0.0001	0.0004	0.0002
	P6	1.286	1.237	1.77	1.57	1.782	1.448	1.414	1.388		P4+P5 (PP)	0.0064	0.01	0.001	<0.0001	0.0022	0.0113
	P7	1.468	1.538	1.423	1.531	1.475	1.448	1.848	1.703		P6 (DP)	0.2508	0.1058	0.3695	0.8561	0.7949
	P8	1.251	2.11	2.302	2.57	1.238	1.74	1.985	2.012		P6 (PP)	0.2867	0.116	0.437	0.8576
											P7 (DP)	0.2114	0.0945	0.2434
											P7 (PP)	0.5603	0.194
											P8 (DP)	0.3865
											P8 (PP)
												P8 (PP)	P8 (DP)	P7 (PP)	P7 (DP)	P6 (PP)	P6 (DP)	P4+P5 (PP)	P4+P5 (DP)

## Sheet: Figure 5
Figure 5g, 5h
	Figure 5g
		replicate #1	replicate #2	replicate #3	replicate #4		p-values estimated by the two-sided unpaired Student’s t test
	M~P3	1	1.401	1.605	1.781		M~P3	0.0001	0.0002	0.0009	0.0036	0.0091
	P4	0.622	0.5469	0.9104	0.8425		P4	0.0002	0.0002	0.0121	0.2728
	P5	0.5217	0.5948	0.427	0.8063		P5	0.0004	0.0005	0.0673
	P6	0.5133	0.381	0.3079	0.3101		P6	0.0002	0.0004
	P7	0.0391	0.0265	0.0305	0.0282		P7	0.0001
	P8	0.0054	0.00648	0.00869	0.00473		P8
								P8	P7	P6	P5	P4	M~P3
	Figure 5h
		replicate #1	replicate #2	replicate #3	replicate #4
	PP	1.04	1.345	1.07	1.15167
	DP	2.57	2.33	3.159	2.68633

## Sheet: Figure 6
				Figure 6a, 6b, 6c, 6q
					Figure 6a
						replicate #1	replicate #2	replicate #3	replicate #4
					WT	1.13	1.07	0.94	1.04667
					mpl1-1	3.38	3.16	5.29	3.94333
					Figure 6b
						replicate #1	replicate #2	replicate #3	replicate #4
					WT	1.4	1.05	1.063	1.171
					mpl1-1	5.6	6	4.33	5.31
					Figure 6c
						replicate #1	replicate #2	replicate #3	replicate #4
					WT	0.404669	0.577253	0.338715	0.428713
					mpl1-1	0.7549	0.9667	1.272	1.05
					Figure 6q

## Sheet: Figure 7
Figure 7b, 7f, 7g, 7h
	Figure 7b
		ARF23/GAPDH					ARF20/GAPDH					GH3.9/GAPDH					IAA6/GAPDH
		replicate #1	replicate #2	replicate #3	replicate #4		replicate #1	replicate #2	replicate #3	replicate #4		replicate #1	replicate #2	replicate #3	replicate #4		replicate #1	replicate #2	replicate #3	replicate #4
	WT	1	1.242	1.268	0.7853		1	0.6656	1.369	1.113		1	0.8504	1.177	0.5377		1.078	1.079	0.839	1
	mpl1-1	171.2	144.5	207.7	187.9		6.016	10.48	9.207	5.839		3.259	3.154	1.882	2.091		0.4638	0.482	0.4627	0.498
	Figure 7f
		WT-mock							WT-NPA
		plant #1	plant #2	plant #3	plant #4	plant #5	plant #6		plant #1	plant #2	plant #3	plant #4	plant #5	plant #6	plant #7	plant #8	plant #9	plant #10
	L7	10	9	10	11	10	8		11	10	11	8	10	9	8	8	8	8
	L8	11	10	9	10	12	12		10	10	11	9	8	10	8	8	9	6
	L9	13	12	10	13	13	13		10	11	11	9	7	10	8	11	5	6
	L10	15	13	12	12	14	11		7	9	8	6	5	12	6	10	6	3
	L11	14	14	15	14	14	13		5	9	6	5	5	8	6	9	7	4
	L12	14	14	15	14	14	13		5	6	7	3	8	7	4	8	4	5
	Figure 7g
		mpl1-1-Mock								mpl1-1-NPA
		plant #1	plant #2	plant #3	plant #4	plant #5	plant #6	plant #7		plant #1	plant #2	plant #3	plant #4	plant #5	plant #6	plant #7	plant #8	plant #9	plant #10	plant #11	plant #12	plant #13
	L7	31	26	27	25	25	21	25		20	23	26	21	25	22	23	24	27	20	21	25	18
	L8	27	21	26	26	27	25	22		25	26	42	28	39	26	20	28	35	23	36	21	27
	L9	26	22	27	25	22	26	25		38	20	40	40	40	34	27	22	40	36	32	25	29
	L10	35	32	38	37	34	32	32		43	44	39	52	39	68	37	40	29	49	33	41	46
	L11	33	27	34	35	31	31	29		50	52	47	50	57	49	40	34	55	44	53	54	52
	L12	32	33	31	35	32	31	35		41	36	48	43	45	46	42	33	50	41	51	58	46
	Figure 7h
			WT							mpl1
			replicate #1	replicate #2	replicate #3	replicate #4	replicate #5	replicate #6		replicate #1	replicate #2	replicate #3	replicate #4	replicate #5	replicate #6
	CaARF23/GAPDH	mock	1	1.84	1.582	1.908	1.624	1.973		301.5	324.8	304.3	246.9	172.8	327.7
		NPA	0.3017	0.2143	0.1754	0.1867	0.1749	0.2365		263.1	248.1	230.4	319.8	307.6	300.9
	CaLFY/GAPDH	mock	1	1.7	1.202	1	1.501	1.322		12.62	14.77	13.54	15.13	15.8	11.08
		NPA	0.4723	0.4406	0.3336	0.6325	0.3596	0.4499		12.05	12.24	9.436	12.73	9.484	13.78
	MPL1/GAPDH	mock	1	1.591	0.8157	1.404	1.216	0.8975		1.2	1.313	1.26	1.093	1.282	1.074
		NPA	0.6182	0.5169	0.7557	0.4218	0.5476	0.6209		0.9636	0.7394	0.9755	0.5961	1.016	0.7113

## Sheet: Supplementary Figure 6
Supplementary Figure 6b
		Supplementary Figure 6b

## Sheet: Supplementary Figure 7
Supplementary figure 7d, 7e
		Supplementary figure 7d
		Supplementary figure 7e

## Sheet: Supplementary Figure 9
Supplementary figure 9d, 9e
		Supplementary figure 9d
		Supplementary figure 9e

## Sheet: Supplementary Figure 11
Supplementary Figure 11d
			CaSTMa/GAPDH
			replicate #1	replicate #2	replicate #3
		WT	1.16	0.9	1.14
		mpl1-1	1.64	0.6	1.41

## Sheet: Supplementary Figure 15
Supplementary Figure 15c
		CKX3/GAPDH					CaLFY/GAPDH					CaCUC3/GAPDH					CaFCL1/GAPDH
		replicate #1	replicate #2	replicate #3	replicate #4		replicate #1	replicate #2	replicate #3	replicate #4		replicate #1	replicate #2	replicate #3	replicate #4		replicate #1	replicate #2	replicate #3	replicate #4
	WT	1	1.104	0.8928	0.8583		1	1.554	0.9826	1.115		1	1.105	0.9598	0.7802		1	1.184	0.9408	1.157
	mpl1-1	2.709	1.87	2.865	3.165		14.38	17.41	16.01	14.99		1.92	2.257	1.66	2.494		7.383	7.359	5.693	8.612
